# Supplementary material for: Cell State Transition Models Stratify Breast Cancer Cell Phenotypes and Reveal New Therapeutic Targets
Source: Cancers (Basel). 2024 Jun 27;16(13):2354. doi: 10.3390/cancers16132354 (PMC11240448; doi:10.3390/cancers16132354)
Supplement: Supplementary file 1 [file cancers-16-02354-s001.zip]

Archive with 10 entries (10 files):
- BC_CYTOF_preprocessing.zip
- BMRA.zip
- cSTAR_networks.zip
- Supplementary Figures.pptx
- Table S1.xlsx
- Table S2.xlsx
- Table S3.xlsx
- Table S4.xlsx
- Table S5.xlsx
- Table S6.pdf
