# Supplementary material for: Cell State Transition Models Stratify Breast Cancer Cell Phenotypes and Reveal New Therapeutic Targets
Source: Cancers (Basel). 2024 Jun 27;16(13):2354. doi: 10.3390/cancers16132354 (PMC11240448; doi:10.3390/cancers16132354)
Supplement: Supplementary file 1 [file cancers-16-02354-s001.zip › Table S1.xlsx]

## Sheet: data_split
	p-CREB	p-STAT5	p-SRC	p-FAK	p-MEK1/2	p-MAPKAPK-2	p-S6K	p-MAP2K3	p-p53	p-p38	p-AKT(473)	Cyclin B1	p-GSK3β	GAPDH	p-MKK3-MKK6	p-PDPK1	p-BTK	p-p90RSK	p-SMAD2/3	β-CATENIN	p-STAT3	p-SAPK/JNK	Ki-67	p-S6	cleaved PARP	p-SEK/MKK4	p-AKT(308)	p-RB	p-4EBP1	time	treatment	line_replicate	group_replicate	cell_line
_c512_ZR751_B_0_iPI3K_singlets_iPI3K.fcs.fcs_0	1.50246	1.06316	1.15151	1.15664	1.43543	1.29798	0.995691	0.876575	0.233201	0.471014	1.27728	0.621589	0.57596	1.58068	0.714645	1.01419	0.880078	2.40835	0.702735	0.39465	0.538847	0.697184	0.477983	2.25539	0.349091	0.473659	0.90195	2.88654	4.01961	0	iPI3K	B	0	ZR751
_c512_ZR751_B_0_iPI3K_singlets_iPI3K.fcs.fcs_1	1.51473	0.964229	1.17733	1.15724	1.4637	1.45473	1.00745	0.849986	0.241557	0.480515	1.30011	0.794369	0.556908	1.61331	0.709296	1.03037	0.881041	2.52568	0.679365	0.404158	0.507741	0.682137	0.478115	2.414	0.341836	0.523173	0.87702	3.27124	3.83935	0	iPI3K	B	1	ZR751
_c512_ZR751_B_0_iPI3K_singlets_iPI3K.fcs.fcs_2	1.51063	0.933364	1.15665	1.08532	1.42436	1.32237	1.00252	0.833841	0.229332	0.455446	1.27424	0.711764	0.524165	1.51105	0.713269	0.963008	0.85574	2.35968	0.669085	0.402089	0.452947	0.667544	0.471854	2.33194	0.39095	0.473058	0.822982	3.38727	3.63758	0	iPI3K	B	2	ZR751
_c512_ZR751_B_0_iPI3K_singlets_iPI3K.fcs.fcs_3	1.51136	0.960202	1.18032	1.09445	1.44025	1.34052	0.99659	0.820246	0.235528	0.418408	1.22526	0.698726	0.570905	1.58505	0.683159	1.01152	0.897333	2.48625	0.682153	0.443319	0.522839	0.669517	0.465895	2.31896	0.432138	0.489002	0.876771	2.84092	3.86846	0	iPI3K	B	3	ZR751
_c512_ZR751_B_0_iPI3K_singlets_iPI3K.fcs.fcs_4	1.50376	0.957411	1.18455	1.15953	1.445	1.37743	1.00862	0.867968	0.246328	0.503664	1.31167	0.749038	0.574385	1.64662	0.714217	1.06341	0.90626	2.561	0.717817	0.503586	0.54848	0.710508	0.53033	2.59386	0.448084	0.510897	0.86386	3.21251	3.99659	0	iPI3K	B	4	ZR751
_b443_UACC812_A_full_full_singlets_full.fcs.fcs	1.75198	1.68828	1.66792	1.82748	2.21149	0.943235	0.889323	1.19705	0.127994	2.12076	1.17861	1.57491	0.755628	2.1906	1.10615	2.94814	0.939525	2.14806	0.883383	0.48482	0.94864	0.882392	0.497451	5.6202	0.204616	0.867387	0.706555	3.85668	0.599638	full	full	A	full.fcs.fcs	UACC812
_c501_ZR751_B_17_iEGFR_singlets_iEGFR.fcs.fcs_0	2.27633	0.9269	1.23561	1.12353	1.46029	1.42347	1.07121	1.07772	0.254532	0.596929	0.802171	1.02002	0.523983	1.87949	0.853548	1.05856	0.950758	1.39463	0.882952	0.555667	0.452203	1.10131	0.543743	4.95802	0.357168	0.354756	0.829936	2.90366	3.6377	17	iEGFR	B	0	ZR751
_c501_ZR751_B_17_iEGFR_singlets_iEGFR.fcs.fcs_1	2.28621	0.940366	1.29665	1.16473	1.45626	1.46348	1.06486	1.07739	0.265401	0.644677	0.843353	1.02356	0.522187	1.84427	0.84916	1.09859	0.947357	1.39887	0.891659	0.534073	0.478261	1.08773	0.557765	4.91355	0.346954	0.367722	0.841283	2.95473	3.64757	17	iEGFR	B	1	ZR751
_c501_ZR751_B_17_iEGFR_singlets_iEGFR.fcs.fcs_2	2.17943	0.944867	1.24448	1.15038	1.47775	1.48604	1.07139	1.08936	0.258981	0.614464	0.809414	1.05232	0.520087	1.91911	0.876217	1.06086	0.943945	1.3158	0.885425	0.525586	0.465502	1.05656	0.554689	4.89936	0.298681	0.36919	0.84416	2.89051	3.61669	17	iEGFR	B	2	ZR751
_c501_ZR751_B_17_iEGFR_singlets_iEGFR.fcs.fcs_3	2.17109	0.922357	1.24033	1.14042	1.46635	1.46331	1.07208	1.09551	0.248381	0.608443	0.781712	1.06675	0.521387	1.9717	0.838479	1.08546	0.95466	1.39835	0.865514	0.552735	0.456966	1.08928	0.597753	5.00288	0.382573	0.375587	0.851028	2.7662	3.67187	17	iEGFR	B	3	ZR751
_c501_ZR751_B_17_iEGFR_singlets_iEGFR.fcs.fcs_4	2.13365	0.941787	1.23318	1.14522	1.49421	1.47684	1.06776	1.11129	0.256047	0.586888	0.778482	0.968116	0.518406	1.90343	0.836155	1.09682	0.946098	1.33743	0.89544	0.533101	0.463864	1.04156	0.534433	4.87	0.339473	0.359461	0.824808	2.77126	3.60891	17	iEGFR	B	4	ZR751
_b444_UACC812_A_0_egf_singlets_egf.fcs.fcs_0	0.764261	1.27026	1.24224	1.40401	2.02456	0.828726	0.811455	0.858078	0.115394	1.26513	1.07041	1.05303	0.420931	1.51287	0.84331	2.30131	0.733226	1.76603	0.745529	0.384662	0.510351	0.783151	0.51209	2.88365	0.230494	0.956926	0.616533	4.23608	0.627265	0	egf	A	0	UACC812
_b444_UACC812_A_0_egf_singlets_egf.fcs.fcs_1	0.726788	1.21231	1.16403	1.34024	1.98992	0.758879	0.801879	0.853551	0.112522	1.18999	1.02392	0.961474	0.41503	1.42455	0.807999	2.14983	0.690529	1.68979	0.689042	0.373596	0.460649	0.717718	0.473039	2.71922	0.211878	0.951673	0.594611	3.82123	0.6262	0	egf	A	1	UACC812
_b444_UACC812_A_0_egf_singlets_egf.fcs.fcs_2	0.705436	1.24931	1.22941	1.32079	1.96211	0.859155	0.786853	0.821234	0.115587	1.28066	1.14894	0.972126	0.387333	1.41165	0.791806	2.2552	0.671514	1.62134	0.66778	0.98579	0.475796	0.715373	0.44673	2.718	0.254973	0.898003	0.587121	4.31659	0.59418	0	egf	A	2	UACC812
_b444_UACC812_A_0_egf_singlets_egf.fcs.fcs_3	0.656004	1.2633	1.22553	1.35881	2.00265	0.790761	0.817688	0.852971	0.108931	1.22875	1.06656	1.00772	0.413449	1.47204	0.812721	2.22956	0.708029	1.7388	0.697524	0.377972	0.462429	0.74261	0.513831	2.76312	0.254931	0.919901	0.630361	4.22646	0.618564	0	egf	A	3	UACC812
_b444_UACC812_A_0_egf_singlets_egf.fcs.fcs_4	0.693373	1.22039	1.23137	1.31696	1.98947	0.754904	0.808986	0.823807	0.112486	1.1589	1.04432	0.975302	0.415572	1.44505	0.796604	2.22701	0.719123	1.69602	0.69093	0.385875	0.479201	0.7859	0.523774	2.73042	0.21373	0.940681	0.609903	4.51343	0.623435	0	egf	A	4	UACC812
_b441_UACC812_A_0_HCC70_singlets_HCC70.fcs.fcs_0	0.709696	0.824017	0.834242	0.764708	1.20681	0.818162	1.30349	0.696546	0.216498	0.585252	1.92592	0.72402	0.589696	0.638497	0.628189	1.04021	0.670379	1.91847	0.940882	0.500168	0.460835	0.91077	0.583688	0.979804	0.252177	0.774462	1.06943	0.826425	0.497876	0	HCC70	A	0	UACC812
_b441_UACC812_A_0_HCC70_singlets_HCC70.fcs.fcs_1	0.729322	0.825813	0.825523	0.753774	1.21079	0.817765	1.31537	0.697006	0.216645	0.578916	1.92664	0.730303	0.591324	0.639339	0.624301	1.00039	0.666453	1.91225	0.935168	0.471853	0.461268	0.906241	0.572975	0.955865	0.274547	0.774442	1.07149	0.828251	0.507917	0	HCC70	A	1	UACC812
_b441_UACC812_A_0_HCC70_singlets_HCC70.fcs.fcs_2	0.69248	0.808172	0.816122	0.740664	1.18367	0.781326	1.27197	0.67936	0.214641	0.568428	1.87769	0.719671	0.577673	0.636823	0.608777	1.01998	0.666936	1.92288	0.936327	0.471291	0.438802	0.897302	0.589666	0.943487	0.300109	0.756135	1.05767	0.800565	0.490593	0	HCC70	A	2	UACC812
_b441_UACC812_A_0_HCC70_singlets_HCC70.fcs.fcs_3	0.65313	0.818602	0.821911	0.735557	1.19114	0.786943	1.2806	0.678689	0.222725	0.576038	1.88687	0.668652	0.586706	0.621975	0.614466	1.032	0.659308	1.95209	0.925633	0.449037	0.455728	0.893262	0.567424	0.912626	0.286483	0.732458	1.05119	0.8191	0.492569	0	HCC70	A	3	UACC812
_b441_UACC812_A_0_HCC70_singlets_HCC70.fcs.fcs_4	0.707099	0.92958	0.824035	0.740175	1.22691	0.792015	1.29108	1.19452	0.264706	0.610959	1.89443	0.768931	0.580056	0.617642	0.678984	1.00521	0.651775	1.87468	0.898865	0.644563	0.441908	0.89286	0.562589	0.933026	0.249611	0.764287	1.04961	1.01833	0.480267	0	HCC70	A	4	UACC812
_b708_UACC812_B_full_full_singlets_full.fcs.fcs	0.56819	1.2867	1.35721	1.51677	1.97137	0.758603	0.726962	0.96693	0.107754	1.25283	0.907636	1.10525	0.377597	1.6523	0.911766	2.44702	0.734104	1.1811	0.797103	0.376773	0.571769	0.681544	0.414486	2.99445	0.238394	0.582375	0.571784	3.61725	0.576432	full	full	B	full.fcs.fcs	UACC812
_c73_ZR751_A_23_egf_singlets_egf.fcs.fcs_0	0.682287	0.784902	0.935498	1.00359	1.49351	1.75208	1.20709	0.87885	0.204652	0.635194	1.94426	0.675195	0.721658	1.95011	0.750673	1.08821	0.823727	3.0106	0.770535	0.41422	0.300975	1.174	0.547656	9.42621	0.266788	0.478185	0.85461	3.21523	3.06096	23	egf	A	0	ZR751
_c73_ZR751_A_23_egf_singlets_egf.fcs.fcs_1	0.662953	0.806971	0.929773	1.02193	1.49435	1.70228	1.18112	0.895108	0.206445	0.707021	2.03988	0.636561	0.721555	1.9113	0.777887	1.06403	0.861843	3.10202	0.755541	0.674522	0.307105	1.15426	0.530573	9.44747	0.315751	0.454944	0.832932	3.26659	3.01361	23	egf	A	1	ZR751
_c73_ZR751_A_23_egf_singlets_egf.fcs.fcs_2	0.693358	0.809982	0.938029	1.03556	1.52541	1.72722	1.20604	0.923342	0.216567	0.635384	1.94857	0.643677	0.741491	2.05265	0.750883	1.12237	0.87463	3.13634	0.780791	0.430764	0.321826	1.19297	0.492922	9.55686	0.384476	0.47148	0.832476	2.89528	3.00603	23	egf	A	2	ZR751
_c73_ZR751_A_23_egf_singlets_egf.fcs.fcs_3	0.663466	0.815467	0.928475	1.00456	1.51191	1.77117	1.18521	0.911897	0.219975	0.630335	1.90474	0.718461	0.733356	2.07317	0.737464	1.15153	0.877106	3.16355	0.760721	0.43068	0.298041	1.23794	0.564641	9.55532	0.408561	0.483923	0.851556	3.31679	3.04586	23	egf	A	3	ZR751
_c73_ZR751_A_23_egf_singlets_egf.fcs.fcs_4	0.68059	0.827965	0.934305	1.0274	1.50461	1.78954	1.2012	0.905329	0.210863	0.623338	1.97653	0.772066	0.737444	2.01089	0.767337	1.12706	0.852379	3.06929	0.747346	0.42698	0.332603	1.16504	0.558495	9.57048	0.308589	0.489406	0.866769	3.41872	3.01248	23	egf	A	4	ZR751
_b698_UACC812_B_7_imTOR_singlets_imTOR.fcs.fcs_0	0.9984	1.13281	1.01917	1.15315	2.257	0.781676	0.715607	0.726947	0.093622	0.989703	1.46477	0.513424	0.472382	1.50582	0.776364	2.27173	0.560206	1.75892	0.579478	0.299167	0.329011	0.590187	0.361158	2.38173	0.162796	1.50212	0.53779	2.5338	0.480755	7	imTOR	B	0	UACC812
_b698_UACC812_B_7_imTOR_singlets_imTOR.fcs.fcs_1	1.03577	1.1389	1.0098	1.16776	2.34178	0.844203	0.762819	0.776879	0.100097	0.972691	1.43738	0.685706	0.485605	1.52706	0.809412	2.35416	0.582404	1.79458	0.59811	0.303157	0.337524	0.610936	0.389995	2.36843	0.179583	1.58945	0.538819	2.82161	0.484732	7	imTOR	B	1	UACC812
_b698_UACC812_B_7_imTOR_singlets_imTOR.fcs.fcs_2	1.02164	1.13762	1.02465	1.14673	2.24387	0.815001	0.733272	0.768856	0.0972025	1.01047	1.45901	0.614787	0.474801	1.47389	0.778056	2.27767	0.570815	1.8377	0.570821	0.285562	0.359874	0.618475	0.369434	2.41018	0.17659	1.53182	0.542556	2.82769	0.481081	7	imTOR	B	2	UACC812
_b698_UACC812_B_7_imTOR_singlets_imTOR.fcs.fcs_3	1.02164	1.16697	1.04657	1.16782	2.34569	0.803402	0.738133	0.773338	0.0952073	1.00139	1.49788	0.589362	0.482316	1.54832	0.798616	2.30625	0.585518	1.9041	0.567992	0.291294	0.364947	0.622145	0.374861	2.40284	0.173247	1.59421	0.558284	2.78743	0.493174	7	imTOR	B	3	UACC812
_b698_UACC812_B_7_imTOR_singlets_imTOR.fcs.fcs_4	1.02624	1.14568	1.05883	1.21333	2.33427	0.7652	0.754261	0.753552	0.0954257	1.05141	1.4731	0.616935	0.507161	1.52334	0.78379	2.32976	0.598665	1.89539	0.581556	0.287599	0.362611	0.623796	0.385479	2.42678	0.168738	1.6173	0.557084	2.66812	0.510929	7	imTOR	B	4	UACC812
_c523_ZR751_B_7_iMEK_singlets_iMEK.fcs.fcs_0	0.785234	0.896375	0.964687	1.22922	1.94638	1.78239	1.23336	1.22339	0.29059	1.42147	2.48319	0.64016	1.03397	2.61932	0.934706	1.29733	1.1946	3.58725	0.888567	0.692298	0.652481	1.42915	0.710295	3.12068	0.327526	1.03307	1.65823	2.66107	4.51361	7	iMEK	B	0	ZR751
_c523_ZR751_B_7_iMEK_singlets_iMEK.fcs.fcs_1	0.797204	0.861792	0.945765	1.23163	1.91489	1.95018	1.34205	1.11087	0.314988	1.4603	2.50367	0.852357	1.03555	2.44663	1.01211	1.36783	1.1915	3.51628	0.885899	0.713702	0.560638	1.41096	0.746478	3.28493	0.608483	1.07473	1.64468	3.07256	4.48004	7	iMEK	B	1	ZR751
_c523_ZR751_B_7_iMEK_singlets_iMEK.fcs.fcs_2	0.809305	0.929324	1.00256	1.32786	2.08517	2.02536	1.40079	1.2957	0.29584	1.48042	2.78174	1.02579	1.13849	2.48923	1.11516	1.37013	1.23951	3.82807	0.862697	0.690851	0.672384	1.48104	0.711322	3.77982	0.248506	1.15551	1.6555	3.86135	4.5973	7	iMEK	B	2	ZR751
_c523_ZR751_B_7_iMEK_singlets_iMEK.fcs.fcs_3	0.82134	1.00557	1.04043	1.33413	2.07247	1.99915	1.36717	1.22062	0.266	1.49968	2.54091	0.90177	1.06899	2.51098	0.978492	1.34919	1.2056	3.68383	0.861481	0.700713	0.741046	1.42952	0.929392	3.48203	0.458363	1.15961	1.66352	3.6695	4.53949	7	iMEK	B	3	ZR751
_c523_ZR751_B_7_iMEK_singlets_iMEK.fcs.fcs_4	0.881772	0.933005	1.04333	1.38406	2.08122	2.07793	1.44048	1.29213	0.285167	1.57732	2.65967	0.69191	1.05566	2.55639	1.04552	1.33651	1.27904	3.90595	0.93303	0.681748	0.661774	1.48435	0.671702	3.3436	0.247997	1.2211	1.68397	3.22897	4.60609	7	iMEK	B	4	ZR751
_b450_UACC812_A_23_egf_singlets_egf.fcs.fcs_0	0.617507	1.20427	1.24476	1.23789	2.3119	0.992087	0.931207	0.952375	0.125826	1.24191	1.06903	1.07507	0.564088	1.78508	1.01213	2.76567	0.744006	2.72645	0.771759	0.384909	0.429208	0.858845	0.533451	3.84183	0.239935	1.18424	0.601934	4.90691	0.632819	23	egf	A	0	UACC812
_b450_UACC812_A_23_egf_singlets_egf.fcs.fcs_1	0.595872	1.18492	1.2149	1.2036	2.28392	0.999407	0.890981	0.970574	0.113892	1.17302	1.09067	1.0577	0.547776	1.79284	1.06198	2.77292	0.738752	2.59176	0.793453	0.389734	0.429002	0.851816	0.518652	3.69663	0.216974	1.15737	0.593179	4.92721	0.61359	23	egf	A	1	UACC812
_b450_UACC812_A_23_egf_singlets_egf.fcs.fcs_2	0.622358	1.20274	1.22433	1.26433	2.32212	1.00252	0.914982	0.9466	0.13075	1.26265	1.11267	1.03948	0.568052	1.83582	1.10992	2.76854	0.777514	2.76066	0.80439	0.39307	0.454025	0.934926	0.525355	3.8356	0.25724	1.24272	0.60176	4.77496	0.624369	23	egf	A	2	UACC812
_b450_UACC812_A_23_egf_singlets_egf.fcs.fcs_3	0.589872	1.19856	1.21811	1.22316	2.28422	0.964768	0.899874	0.959912	0.116022	1.18981	1.09053	1.18634	0.552278	1.7829	1.06736	2.79331	0.751764	2.63	0.794314	0.371781	0.441281	0.879901	0.55925	3.71085	0.239838	1.18899	0.608886	4.94176	0.623967	23	egf	A	3	UACC812
_b450_UACC812_A_23_egf_singlets_egf.fcs.fcs_4	0.583255	1.18057	1.24415	1.21913	2.31003	1.03711	0.919755	0.986892	0.117933	1.27143	1.10772	1.17443	0.575223	1.75864	1.07721	2.82464	0.746966	2.68439	0.790596	0.478683	0.431112	0.891934	0.527316	3.72094	0.232046	1.21005	0.598583	5.0009	0.625661	23	egf	A	4	UACC812
_c520_ZR751_B_30_egf_singlets_egf.fcs.fcs_0	1.6181	1.10281	1.35452	1.76347	1.6372	2.19459	1.55382	1.56643	0.276559	0.866112	1.9606	1.10748	1.07916	3.01737	1.13352	1.38986	1.26156	3.36457	1.09856	0.741085	0.711506	1.76829	0.831648	10.6564	0.483263	0.488661	1.23083	2.97694	4.54121	30	egf	B	0	ZR751
_c520_ZR751_B_30_egf_singlets_egf.fcs.fcs_1	1.57732	1.08461	1.32131	1.70579	1.59215	2.21373	1.50694	1.50023	0.26957	0.857963	1.92216	0.962915	1.063	3.00369	1.05882	1.34647	1.22718	3.29269	1.07663	0.712662	0.69367	1.67891	0.817793	10.5767	0.418845	0.472804	1.15069	2.96795	4.40171	30	egf	B	1	ZR751
_c520_ZR751_B_30_egf_singlets_egf.fcs.fcs_2	1.57645	1.06049	1.29801	1.66124	1.57506	2.08401	1.50568	1.47822	0.271898	0.831982	1.96742	0.876902	1.02635	2.90833	1.06558	1.32688	1.2186	3.3272	1.04948	0.71762	0.687398	1.64388	0.817899	10.2051	0.357258	0.431099	1.18994	2.68066	4.25976	30	egf	B	2	ZR751
_c520_ZR751_B_30_egf_singlets_egf.fcs.fcs_3	1.6534	1.12047	1.35878	1.81499	1.62358	2.25017	1.54602	1.54183	0.271743	0.873917	1.93871	0.980302	1.08219	3.05175	1.16893	1.38633	1.29183	3.3408	1.1007	0.773352	0.747034	1.69279	0.821511	10.7748	0.357382	0.498984	1.21068	2.34679	4.51523	30	egf	B	3	ZR751
_c520_ZR751_B_30_egf_singlets_egf.fcs.fcs_4	1.62176	1.10429	1.34972	1.71743	1.64182	2.38846	1.53571	1.55566	0.286638	0.836978	2.01722	1.03973	1.08673	3.06757	1.13308	1.42259	1.24114	3.38732	1.11948	0.75795	0.71021	1.71885	0.887385	10.9121	0.453625	0.515974	1.20306	2.884	4.4642	30	egf	B	4	ZR751
_c76_ZR751_A_40_iEGFR_singlets_iEGFR.fcs.fcs_0	2.95115	1.07311	1.56287	1.57298	1.62972	1.50917	1.20929	1.22301	0.235111	0.593782	1.03761	1.04693	0.671453	2.11256	0.977796	1.18084	0.997512	1.3978	1.00428	0.594752	0.481367	1.42739	0.582797	6.10128	0.322777	0.409399	0.907529	3.1648	4.3448	40	iEGFR	A	0	ZR751
_c76_ZR751_A_40_iEGFR_singlets_iEGFR.fcs.fcs_1	3.00859	1.12549	1.5792	1.60557	1.6351	1.58502	1.20172	1.2568	0.239026	0.60561	1.08186	1.22725	0.686612	2.17826	0.952804	1.14723	1.03548	1.47529	0.971075	0.587807	0.500182	1.45153	0.556804	6.32012	0.256786	0.423029	0.907244	3.39341	4.45725	40	iEGFR	A	1	ZR751
_c76_ZR751_A_40_iEGFR_singlets_iEGFR.fcs.fcs_2	2.95065	1.06631	1.57606	1.62334	1.61483	1.51387	1.18943	1.22603	0.242458	0.591105	1.07447	1.276	0.681603	2.09303	0.96418	1.17844	1.0168	1.36369	0.965522	0.5914	0.44398	1.40095	0.653317	6.13711	0.282706	0.424314	0.923009	3.71503	4.53606	40	iEGFR	A	2	ZR751
_c76_ZR751_A_40_iEGFR_singlets_iEGFR.fcs.fcs_3	2.96328	1.07247	1.61	1.58018	1.67757	1.47343	1.24749	1.30934	0.236214	0.667183	1.11626	1.11043	0.704541	2.15122	0.957572	1.21569	1.02474	1.4443	0.994923	0.704217	0.442856	1.55809	0.596515	6.25709	0.345777	0.416912	0.954745	3.56194	4.61216	40	iEGFR	A	3	ZR751
_c76_ZR751_A_40_iEGFR_singlets_iEGFR.fcs.fcs_4	3.6426	1.14345	1.83777	1.70894	1.67325	1.56294	1.23969	1.29109	0.248653	0.603932	1.10757	1.26129	0.694484	2.27412	1.03049	1.20557	1.05897	1.40135	1.02054	0.64418	0.52059	1.5358	0.670736	6.30427	0.405695	0.460234	0.939177	3.74264	4.60535	40	iEGFR	A	4	ZR751
_c499_ZR751_B_17_iPI3K_singlets_iPI3K.fcs.fcs_0	2.72949	0.988561	1.36847	1.2906	1.54717	1.79728	1.18023	1.15454	0.229171	0.708528	0.454982	1.13354	0.518339	2.15974	0.907892	1.01253	0.991102	2.30616	0.821811	0.517918	0.43555	1.1742	0.67968	3.94231	0.346534	0.465328	0.69118	2.80212	3.80716	17	iPI3K	B	0	ZR751
_c499_ZR751_B_17_iPI3K_singlets_iPI3K.fcs.fcs_1	2.6359	0.980594	1.31248	1.24433	1.51323	1.84153	1.17168	1.07672	0.221534	0.682196	0.471282	1.05129	0.495635	2.18662	0.842985	1.00772	0.949718	2.29324	0.797328	0.476244	0.434796	1.10171	0.611461	3.91893	0.268961	0.444812	0.655735	2.44941	3.5443	17	iPI3K	B	1	ZR751
_c499_ZR751_B_17_iPI3K_singlets_iPI3K.fcs.fcs_2	2.70884	0.981166	1.35533	1.27352	1.52254	1.77842	1.16642	1.11583	0.225042	0.708805	0.459725	1.02743	0.495918	1.99949	0.818071	0.990792	0.94981	2.33405	0.798991	0.486264	0.433987	1.13969	0.611804	3.95147	0.241718	0.424393	0.651739	2.73371	3.57094	17	iPI3K	B	2	ZR751
_c499_ZR751_B_17_iPI3K_singlets_iPI3K.fcs.fcs_3	2.6973	0.978499	1.36848	1.30178	1.52058	1.74675	1.18687	1.15733	0.237619	0.701291	0.461814	1.04951	0.502073	2.06191	0.827191	0.999265	0.973167	2.30522	0.803683	0.523156	0.446095	1.1137	0.663527	3.90165	0.30774	0.430208	0.682279	2.4935	3.7415	17	iPI3K	B	3	ZR751
_c499_ZR751_B_17_iPI3K_singlets_iPI3K.fcs.fcs_4	2.69982	0.99413	1.33803	1.25652	1.52809	1.81822	1.18417	1.08633	0.243134	0.69502	0.467929	1.09664	0.478902	2.0655	0.821095	0.969567	0.939889	2.2484	0.799989	0.504175	0.449317	1.08682	0.631825	3.89745	0.240442	0.446232	0.655762	2.55348	3.50586	17	iPI3K	B	4	ZR751
_c517_ZR751_B_9_egf_singlets_egf.fcs.fcs_0	1.03359	1.19205	1.27024	1.7443	1.88764	2.8573	1.68533	1.3358	0.268523	1.82883	1.84348	1.21771	1.12722	2.9479	1.17256	1.41352	1.41833	6.15818	0.972436	0.607108	1.04977	1.79852	0.994224	9.03801	0.346322	1.43405	1.40756	4.54094	5.68726	9	egf	B	0	ZR751
_c517_ZR751_B_9_egf_singlets_egf.fcs.fcs_1	1.00127	1.16401	1.25936	1.73293	1.88232	2.77987	1.63932	1.3308	0.253564	1.83539	2.00889	1.4228	1.10462	2.77469	1.15534	1.49006	1.40945	5.94668	0.94358	0.613903	1.04133	1.81826	0.961004	8.88021	0.340003	1.44552	1.42766	4.63174	5.49943	9	egf	B	1	ZR751
_c517_ZR751_B_9_egf_singlets_egf.fcs.fcs_2	0.951626	1.11099	1.24845	1.74183	1.8534	2.97835	1.68153	1.36375	0.272651	1.76091	1.79349	1.41055	1.08984	2.8688	1.1043	1.46566	1.40129	5.86744	0.971207	0.626563	0.952079	1.87199	1.0261	8.81862	0.281272	1.35204	1.37877	4.60436	5.41209	9	egf	B	2	ZR751
_c517_ZR751_B_9_egf_singlets_egf.fcs.fcs_3	0.994898	1.14795	1.25283	1.66946	1.86207	2.8516	1.66731	1.38315	0.274352	1.80925	1.91556	1.03818	1.08523	2.87838	1.10466	1.50935	1.39818	6.05634	0.981366	0.633089	0.990708	1.72071	0.969432	9.10735	0.350198	1.34829	1.39658	3.82191	5.66185	9	egf	B	3	ZR751
_c517_ZR751_B_9_egf_singlets_egf.fcs.fcs_4	0.993084	1.15131	1.26449	1.75981	1.8743	2.87205	1.64448	1.37628	0.277682	1.81344	1.86033	1.12754	1.13464	2.9648	1.20746	1.54609	1.49517	6.14176	0.965259	0.682227	1.03423	1.8771	0.963106	9.21478	0.378097	1.34203	1.43305	4.23467	5.74991	9	egf	B	4	ZR751
_b716_UACC812_B_0_iMEK_singlets_iMEK.fcs.fcs_0	0.619601	1.34311	1.39288	1.64031	2.47009	0.768613	0.897789	1.06078	0.134681	1.26414	1.83822	0.922207	0.660119	2.19485	1.05362	2.87367	0.885553	0.885465	0.883871	0.473861	0.61641	0.911861	0.578279	3.55818	0.292936	0.56898	0.956499	3.95133	0.921226	0	iMEK	B	0	UACC812
_b716_UACC812_B_0_iMEK_singlets_iMEK.fcs.fcs_1	0.644474	1.35447	1.38145	1.63142	2.43483	0.755409	0.875365	1.08223	0.132039	1.23587	1.83219	0.855711	0.666904	2.23184	1.11824	2.88834	0.88703	0.863763	0.923198	0.478656	0.595486	0.906819	0.550186	3.48401	0.273982	0.552992	0.959687	3.43237	0.928449	0	iMEK	B	1	UACC812
_b716_UACC812_B_0_iMEK_singlets_iMEK.fcs.fcs_2	0.591064	1.33637	1.38334	1.61362	2.44379	0.753909	0.876232	1.06973	0.129664	1.25776	1.87122	0.901461	0.649188	2.23445	1.08077	2.89405	0.894392	0.887148	0.917848	0.606615	0.62638	0.940293	0.600087	3.54417	0.312451	0.563006	0.993345	3.64919	0.911239	0	iMEK	B	2	UACC812
_b716_UACC812_B_0_iMEK_singlets_iMEK.fcs.fcs_3	0.608124	1.35633	1.41327	1.65333	2.4551	0.727991	0.881643	1.04208	0.137005	1.30301	1.83789	0.76164	0.666258	2.20044	1.05391	2.9392	0.887982	0.892017	0.90828	0.489763	0.630305	0.906486	0.554409	3.55632	0.264351	0.56048	0.985134	3.56067	0.932716	0	iMEK	B	3	UACC812
_b716_UACC812_B_0_iMEK_singlets_iMEK.fcs.fcs_4	0.643021	1.35494	1.38963	1.67146	2.45546	0.713486	0.89629	1.06501	0.133104	1.35454	1.84845	0.833886	0.665948	2.19874	1.0822	2.81074	0.879299	0.881588	0.905708	0.502737	0.647837	0.919065	0.556543	3.50143	0.261569	0.558751	0.977358	3.51971	0.942495	0	iMEK	B	4	UACC812
_c86_ZR751_A_13_iPKC_singlets_iPKC.fcs.fcs_0	0.827392	0.952093	1.11908	1.20564	1.94104	2.60853	1.64409	1.02972	0.264444	2.20465	2.55394	0.744562	0.512012	1.99507	1.02757	1.36137	1.00683	5.37275	0.745106	0.474458	0.430159	2.05253	0.671945	8.19835	0.349804	1.34407	1.06908	4.36203	3.80762	13	iPKC	A	0	ZR751
_c86_ZR751_A_13_iPKC_singlets_iPKC.fcs.fcs_1	0.839419	0.940815	1.10132	1.19537	1.97888	2.68695	1.6393	1.01409	0.283767	2.20892	2.59042	0.800455	0.51538	2.09154	1.0411	1.42318	1.04565	5.51939	0.801755	0.462623	0.443234	2.15038	0.690053	8.34418	0.471127	1.35815	1.11323	4.50518	3.80056	13	iPKC	A	1	ZR751
_c86_ZR751_A_13_iPKC_singlets_iPKC.fcs.fcs_2	0.872518	0.953115	1.13389	1.21287	2.05317	2.6304	1.70582	1.05148	0.257666	2.31581	2.76028	0.806491	0.547587	2.19698	1.05725	1.412	1.0449	5.74788	0.794623	0.57243	0.425604	2.22787	0.669031	8.65593	0.306812	1.46377	1.15589	4.34658	3.8752	13	iPKC	A	2	ZR751
_c86_ZR751_A_13_iPKC_singlets_iPKC.fcs.fcs_3	0.846931	0.93758	1.10588	1.16343	1.97686	2.57371	1.63793	1.0599	0.242642	2.0902	2.50125	0.688161	0.506711	2.04644	1.04164	1.4075	1.01159	5.5127	0.781123	0.467175	0.432564	2.14303	0.665899	8.32896	0.266878	1.33184	1.07233	4.73599	3.7871	13	iPKC	A	3	ZR751
_c86_ZR751_A_13_iPKC_singlets_iPKC.fcs.fcs_4	0.801654	0.950309	1.10998	1.20953	1.97682	2.55379	1.61777	1.03132	0.245025	2.14106	2.47597	0.726155	0.515501	2.02083	1.01481	1.34252	1.02453	5.55961	0.783059	0.463456	0.434768	2.11345	0.675067	8.30678	0.358331	1.35034	1.05075	4.11473	3.86575	13	iPKC	A	4	ZR751
_c510_ZR751_B_0_HCC70_singlets_HCC70.fcs.fcs_0	1.26708	0.824418	0.940635	0.559491	0.901206	0.794574	0.882936	0.418723	0.302945	0.53761	1.90361	0.506178	0.629799	0.469858	0.415173	0.609961	0.432059	2.57123	0.439132	0.2767	0.611333	0.383936	0.467892	2.68473	0.13538	0.738573	0.483888	0.551556	0.283805	0	HCC70	B	0	ZR751
_c510_ZR751_B_0_HCC70_singlets_HCC70.fcs.fcs_1	1.2977	0.820456	0.942159	0.570291	0.912307	0.818613	0.89244	0.438368	0.31806	0.599881	1.85915	0.524562	0.586807	0.474213	0.453095	0.651876	0.451104	2.42236	0.457647	0.274952	0.657515	0.433433	0.489617	2.51204	0.125562	0.779302	0.498061	0.583267	0.292348	0	HCC70	B	1	ZR751
_c510_ZR751_B_0_HCC70_singlets_HCC70.fcs.fcs_2	1.25432	0.819619	0.942163	0.603866	0.917825	0.777235	0.852691	0.421133	0.30362	0.5988	1.86562	0.519557	0.607201	0.480527	0.417915	0.627809	0.443838	2.52001	0.493064	0.291036	0.647533	0.415363	0.471596	2.59105	0.153579	0.738291	0.502655	0.550861	0.275193	0	HCC70	B	2	ZR751
_c510_ZR751_B_0_HCC70_singlets_HCC70.fcs.fcs_3	1.30756	0.821687	0.928247	0.581475	0.898129	0.75596	0.874379	0.418645	0.288127	0.538715	1.87372	0.449307	0.614081	0.465177	0.419735	0.65586	0.441889	2.60218	0.479218	0.280772	0.619101	0.426083	0.449448	2.39536	0.15	0.697833	0.51132	0.49484	0.324026	0	HCC70	B	3	ZR751
_c510_ZR751_B_0_HCC70_singlets_HCC70.fcs.fcs_4	1.2708	0.867347	0.991403	0.592804	0.926639	0.732913	0.894096	0.408478	0.357539	0.580531	1.88316	0.473162	0.629007	0.513804	0.431788	0.610696	0.447338	2.71494	0.4687	0.298039	0.666683	0.419445	0.474368	2.5718	0.304812	0.711549	0.527508	0.527146	0.329142	0	HCC70	B	4	ZR751
_b715_UACC812_B_0_iPKC_singlets_iPKC.fcs.fcs_0	0.481184	1.17463	1.0002	1.12871	1.72664	0.56682	0.581479	0.65848	0.0761786	1.15765	1.25576	0.374812	0.170435	1.34047	0.704394	1.95651	0.540673	1.70433	0.477355	0.295812	0.404296	0.507524	0.361814	4.63784	0.234907	0.766709	0.433346	2.20533	0.465406	0	iPKC	B	0	UACC812
_b715_UACC812_B_0_iPKC_singlets_iPKC.fcs.fcs_1	0.515615	1.18729	1.08919	1.21041	1.77692	0.663707	0.594715	0.70296	0.0795581	1.2563	1.30894	0.477592	0.187692	1.48153	0.726329	2.18182	0.581676	1.83123	0.568281	0.303373	0.444852	0.516038	0.383336	5.09705	0.363389	0.836875	0.457223	2.59931	0.516651	0	iPKC	B	1	UACC812
_b715_UACC812_B_0_iPKC_singlets_iPKC.fcs.fcs_2	0.500491	1.16113	1.01169	1.15554	1.70112	0.54644	0.553278	0.647771	0.0784956	1.19103	1.23161	0.51351	0.17619	1.39476	0.681146	1.94998	0.534928	1.78479	0.500075	0.302913	0.415895	0.544514	0.355563	4.52553	0.155784	0.760855	0.423866	2.34385	0.45498	0	iPKC	B	2	UACC812
_b715_UACC812_B_0_iPKC_singlets_iPKC.fcs.fcs_3	0.487471	1.13024	1.03362	1.20722	1.78093	0.651842	0.606322	0.697829	0.0785735	1.15384	1.25837	0.638184	0.176024	1.43045	0.768769	2.07858	0.575525	1.761	0.534485	0.314431	0.406042	0.527325	0.456567	4.7974	0.158514	0.861607	0.480561	2.73168	0.523215	0	iPKC	B	3	UACC812
_b715_UACC812_B_0_iPKC_singlets_iPKC.fcs.fcs_4	0.45487	1.16062	0.997836	1.13648	1.73551	0.685859	0.585447	0.680114	0.0786234	1.1346	1.28085	0.470423	0.187354	1.46341	0.715449	2.04008	0.571068	1.75292	0.501626	0.312759	0.424509	0.491677	0.403057	4.74722	0.166531	0.813161	0.429509	2.42518	0.478008	0	iPKC	B	4	UACC812
_b702_UACC812_B_60_iPI3K_singlets_iPI3K.fcs.fcs_0	0.89024	1.6269	1.85915	2.22704	2.86404	1.12539	1.11612	1.46411	0.154576	1.85331	0.948597	1.72164	0.474096	2.37723	1.62597	3.68278	1.15106	2.50521	1.28701	0.491237	0.756831	1.35839	0.611846	2.71425	0.306584	1.40398	0.873484	4.11106	1.11233	60	iPI3K	B	0	UACC812
_b702_UACC812_B_60_iPI3K_singlets_iPI3K.fcs.fcs_1	0.803934	1.66809	1.87657	2.29495	2.90738	1.14868	1.15053	1.52769	0.162254	1.85633	0.970558	1.97071	0.487638	2.56478	1.70401	3.75528	1.23097	2.64745	1.3225	0.516165	0.846502	1.34799	0.677645	2.67238	0.39939	1.46411	0.898266	4.37802	1.2054	60	iPI3K	B	1	UACC812
_b702_UACC812_B_60_iPI3K_singlets_iPI3K.fcs.fcs_2	0.835121	1.58796	1.85619	2.14489	2.83322	1.01964	1.12229	1.47886	0.153877	1.74917	0.916736	1.50987	0.444753	2.42494	1.58194	3.78794	1.15639	2.45015	1.27666	0.48532	0.772232	1.31147	0.594131	2.5453	0.302785	1.3577	0.856362	4.07787	1.10571	60	iPI3K	B	2	UACC812
_b702_UACC812_B_60_iPI3K_singlets_iPI3K.fcs.fcs_3	0.801061	1.63165	1.83055	2.24354	2.82524	1.14778	1.17963	1.41291	0.153981	1.89034	0.941185	1.77346	0.457932	2.24244	1.57912	3.61888	1.17412	2.50778	1.26452	0.492787	0.767353	1.29285	0.637342	2.77163	0.30142	1.40542	0.859414	4.19057	1.10006	60	iPI3K	B	3	UACC812
_b702_UACC812_B_60_iPI3K_singlets_iPI3K.fcs.fcs_4	0.81992	1.66033	1.86809	2.3633	2.9148	1.14871	1.15097	1.43438	0.155873	1.84579	0.943169	1.7668	0.48533	2.3101	1.67723	3.82764	1.20471	2.57589	1.29138	0.522085	0.813505	1.36329	0.65665	2.73043	0.451718	1.44392	0.894419	4.31825	1.09826	60	iPI3K	B	4	UACC812
_b722_UACC812_B_7_iPKC_singlets_iPKC.fcs.fcs_0	0.528535	1.22426	1.13232	1.35703	2.32282	0.82617	0.790106	1.03291	0.0989028	1.32049	1.67898	0.932465	0.278037	2.09217	1.03261	2.71888	0.786289	2.46758	0.814791	0.466518	0.631729	0.885999	0.490903	3.17509	0.225278	2.01485	0.822381	3.30895	0.709398	7	iPKC	B	0	UACC812
_b722_UACC812_B_7_iPKC_singlets_iPKC.fcs.fcs_1	0.538736	1.26247	1.19434	1.36602	2.40975	0.881357	0.780814	0.949641	0.100843	1.37907	1.7525	1.1394	0.303085	2.04355	0.995367	2.69464	0.783543	2.56595	0.773594	0.432316	0.648751	0.854236	0.531393	3.28915	0.227499	2.12607	0.798488	3.67194	0.736102	7	iPKC	B	1	UACC812
_b722_UACC812_B_7_iPKC_singlets_iPKC.fcs.fcs_2	0.515729	1.22808	1.14061	1.33198	2.3532	0.83904	0.808847	1.01699	0.101878	1.33045	1.76904	0.919612	0.305788	2.12013	1.00711	2.61405	0.768146	2.50842	0.772667	0.479416	0.641966	0.825527	0.470858	3.41421	0.228295	2.00407	0.891475	3.0611	0.725302	7	iPKC	B	2	UACC812
_b722_UACC812_B_7_iPKC_singlets_iPKC.fcs.fcs_3	0.555928	1.21741	1.15624	1.36042	2.41387	0.834083	0.811065	1.03397	0.0999442	1.35079	1.74309	0.954596	0.301737	2.12447	1.02672	2.68715	0.80723	2.5983	0.81292	0.452455	0.669881	0.887547	0.472039	3.32205	0.256582	2.09029	0.820453	3.21794	0.72674	7	iPKC	B	3	UACC812
_b722_UACC812_B_7_iPKC_singlets_iPKC.fcs.fcs_4	0.564255	1.25779	1.22756	1.38386	2.42476	0.89963	0.839878	0.98449	0.10131	1.43985	1.73131	0.948855	0.299923	2.08983	1.00365	2.67059	0.8012	2.69255	0.827838	0.441627	0.665423	0.838173	0.546647	3.33225	0.227113	2.04281	0.814749	3.70284	0.733902	7	iPKC	B	4	UACC812
_c522_ZR751_B_7_iPKC_singlets_iPKC.fcs.fcs_0	1.17795	0.773188	0.909773	0.908293	1.47455	1.88132	1.18978	0.774246	0.18399	1.39971	2.1935	0.557628	0.368089	1.25367	0.608557	0.852968	0.652363	3.45833	0.499763	0.361772	0.325164	0.877655	0.423144	3.80506	0.207834	1.10761	0.785742	2.47039	2.31819	7	iPKC	B	0	ZR751
_c522_ZR751_B_7_iPKC_singlets_iPKC.fcs.fcs_1	1.23803	0.772927	0.934993	0.940019	1.50056	1.85262	1.21624	0.770697	0.189252	1.46352	2.27609	0.543637	0.383326	1.29348	0.630245	0.883966	0.677245	3.54758	0.519402	0.352443	0.326117	0.892652	0.404998	3.85512	0.225921	1.12634	0.806499	2.45707	2.39897	7	iPKC	B	1	ZR751
_c522_ZR751_B_7_iPKC_singlets_iPKC.fcs.fcs_2	1.1844	0.765584	0.911241	0.951938	1.48944	1.87449	1.20383	0.77735	0.179147	1.39885	2.25399	0.507804	0.381382	1.39993	0.626271	0.885349	0.685625	3.54124	0.531827	0.3687	0.341359	0.905959	0.464133	3.79715	0.241398	1.10215	0.797657	2.68166	2.49923	7	iPKC	B	2	ZR751
_c522_ZR751_B_7_iPKC_singlets_iPKC.fcs.fcs_3	1.16374	0.762473	0.898391	0.927157	1.45442	1.86537	1.16307	0.729782	0.18093	1.42794	2.2291	0.495138	0.369264	1.30929	0.603962	0.851361	0.659294	3.38805	0.508534	0.3543	0.333705	0.886609	0.430872	3.79845	0.213536	1.064	0.787842	2.48745	2.40086	7	iPKC	B	3	ZR751
_c522_ZR751_B_7_iPKC_singlets_iPKC.fcs.fcs_4	1.20155	0.786393	0.93104	0.94539	1.49373	1.87785	1.21867	0.786263	0.176995	1.46386	2.30228	0.536645	0.392804	1.36717	0.628691	0.901465	0.686649	3.66105	0.507743	0.361494	0.340765	0.952202	0.436864	3.84846	0.198457	1.14164	0.833598	2.48998	2.52177	7	iPKC	B	4	ZR751
_b457_UACC812_A_9_iEGFR_singlets_iEGFR.fcs.fcs_0	0.72476	1.38566	1.49158	1.81051	2.56832	1.00868	1.05269	1.25844	0.14216	1.60193	1.14088	1.5927	0.697609	2.60654	1.34574	3.94946	1.04368	3.0762	1.03008	0.477636	0.618861	1.02227	0.777746	4.80961	0.272079	1.16907	0.798436	5.14735	1.0288	9	iEGFR	A	0	UACC812
_b457_UACC812_A_9_iEGFR_singlets_iEGFR.fcs.fcs_1	0.71872	1.40996	1.50472	1.77382	2.62583	1.05834	1.03282	1.25153	0.140451	1.62782	1.10996	1.70947	0.696556	2.60524	1.28647	3.97838	1.0307	3.04293	0.980765	0.492196	0.595391	1.01959	0.761005	5.11032	0.263168	1.17142	0.7659	5.3639	0.994392	9	iEGFR	A	1	UACC812
_b457_UACC812_A_9_iEGFR_singlets_iEGFR.fcs.fcs_2	0.805366	1.36467	1.47879	1.8038	2.56095	0.95771	1.04693	1.26037	0.137877	1.51205	1.11709	1.63475	0.673832	2.60842	1.32196	3.93136	1.05053	3.03278	1.03232	0.504568	0.612713	0.996379	0.796101	4.94547	0.259574	1.17722	0.767153	5.30038	1.04379	9	iEGFR	A	2	UACC812
_b457_UACC812_A_9_iEGFR_singlets_iEGFR.fcs.fcs_3	0.7873	1.38558	1.52071	1.80486	2.62087	1.01998	1.05918	1.26165	0.14558	1.63779	1.15554	1.4632	0.709251	2.73721	1.35835	3.99305	1.06112	3.05181	1.08002	0.482077	0.600087	1.03155	0.795024	4.92314	0.267131	1.20876	0.815824	5.17924	1.07265	9	iEGFR	A	3	UACC812
_b457_UACC812_A_9_iEGFR_singlets_iEGFR.fcs.fcs_4	0.827791	1.41701	1.56272	1.90153	2.68779	0.994393	1.10403	1.30726	0.144458	1.7323	1.1764	1.58855	0.719674	2.698	1.35663	4.14256	1.06991	3.10373	1.03677	0.498949	0.631228	1.07533	0.77879	4.85785	0.265232	1.20696	0.797438	5.12899	1.0035	9	iEGFR	A	4	UACC812
_c515_ZR751_B_0_iPKC_singlets_iPKC.fcs.fcs_0	0.866186	0.900892	0.859632	1.11556	1.28925	1.29738	0.874703	0.986438	0.234742	0.554615	0.967333	0.754062	0.198114	1.87815	0.777681	0.935936	0.935562	1.63576	0.806095	0.576945	0.507879	0.866859	0.616072	0.88436	0.414074	0.456102	0.845925	2.85596	3.41955	0	iPKC	B	0	ZR751
_c515_ZR751_B_0_iPKC_singlets_iPKC.fcs.fcs_1	0.899702	0.901783	0.88959	1.11429	1.36427	1.32529	0.913647	1.02579	0.234698	0.567816	1.07484	0.749106	0.209534	2.09329	0.853685	0.929377	1.0067	1.93784	0.820338	0.625044	0.536659	0.916851	0.619424	0.900672	0.333821	0.476528	0.944776	3.05945	3.74976	0	iPKC	B	1	ZR751
_c515_ZR751_B_0_iPKC_singlets_iPKC.fcs.fcs_2	0.871945	0.929475	0.875645	1.159	1.32386	1.23579	0.91461	0.986844	0.234883	0.556726	1.00167	0.677476	0.205588	2.02843	0.802961	0.935047	0.953057	1.79655	0.796646	0.574749	0.541995	0.92342	0.58976	0.76943	0.244153	0.450627	0.861092	2.80419	3.52217	0	iPKC	B	2	ZR751
_c515_ZR751_B_0_iPKC_singlets_iPKC.fcs.fcs_3	0.881752	0.920145	0.887925	1.10746	1.34202	1.36992	0.907208	1.01001	0.229993	0.538872	0.96521	0.847079	0.196998	1.79375	0.798852	0.879873	0.906906	1.69034	0.750698	0.51829	0.480449	0.848707	0.621415	0.948503	0.323568	0.483098	0.848577	2.88551	3.32419	0	iPKC	B	3	ZR751
_c515_ZR751_B_0_iPKC_singlets_iPKC.fcs.fcs_4	0.87149	0.94134	0.887511	1.12881	1.34346	1.2037	0.92814	1.01885	0.227502	0.573131	1.04343	0.630999	0.201881	1.96725	0.842016	0.903761	0.927857	1.84246	0.804467	0.572592	0.549704	0.891329	0.575574	0.770257	0.28106	0.461904	0.886364	2.57498	3.60402	0	iPKC	B	4	ZR751
_b463_UACC812_A_13_iPKC_singlets_iPKC.fcs.fcs_0	0.855191	1.32717	1.1098	1.23321	2.23985	0.824927	0.719194	0.756652	0.0813646	1.62096	1.63671	0.762475	0.300309	1.87092	0.876565	2.20501	0.600042	3.03615	0.491608	0.267793	0.449194	0.592642	0.468941	6.6217	0.134367	1.73278	0.399976	3.85316	0.400137	13	iPKC	A	0	UACC812
_b463_UACC812_A_13_iPKC_singlets_iPKC.fcs.fcs_1	0.937581	1.33597	1.08239	1.20165	2.26436	0.838729	0.733838	0.754843	0.0799773	1.57436	1.64621	0.91408	0.289593	1.84256	0.870054	2.20836	0.566482	2.96513	0.493329	0.253725	0.445322	0.596596	0.451043	6.1084	0.133425	1.74496	0.402231	3.51397	0.377082	13	iPKC	A	1	UACC812
_b463_UACC812_A_13_iPKC_singlets_iPKC.fcs.fcs_2	0.793618	1.26575	1.06542	1.18582	2.18962	0.822639	0.713318	0.758522	0.0829406	1.54583	1.53218	0.756246	0.285018	1.74292	0.820891	2.18141	0.570828	2.97189	0.480707	0.254132	0.414225	0.56432	0.476393	6.17205	0.19765	1.74521	0.386891	3.69414	0.356543	13	iPKC	A	2	UACC812
_b463_UACC812_A_13_iPKC_singlets_iPKC.fcs.fcs_3	0.884757	1.3107	1.10384	1.22237	2.24935	0.812516	0.72	0.820427	0.0816555	1.57783	1.6419	0.940461	0.305611	2.01872	0.84109	2.23146	0.590849	2.92554	0.52813	0.291576	0.423272	0.561631	0.492915	6.59301	0.136013	1.79238	0.438326	4.1821	0.368806	13	iPKC	A	3	UACC812
_b463_UACC812_A_13_iPKC_singlets_iPKC.fcs.fcs_4	0.846102	1.31666	1.08886	1.23557	2.1822	0.777667	0.699166	0.767003	0.0824025	1.56957	1.60713	0.918303	0.285404	1.80734	0.831326	2.03088	0.567366	2.86552	0.498276	0.268858	0.431209	0.553947	0.477275	6.17727	0.202157	1.74363	0.400938	3.85119	0.366443	13	iPKC	A	4	UACC812
_c65_ZR751_A_15_HCC70_singlets_HCC70.fcs.fcs_0	1.01263	1.22298	1.01491	0.874242	1.07679	1.67593	1.66975	0.767207	0.880192	2.50592	3.82525	0.947512	1.28872	0.862999	0.884065	1.19034	0.756133	5.64963	0.69047	0.450055	1.23761	1.01995	0.920396	6.45514	0.158151	1.10287	0.895034	0.853513	0.200221	15	HCC70	A	0	ZR751
_c65_ZR751_A_15_HCC70_singlets_HCC70.fcs.fcs_1	0.953115	1.16036	0.957368	0.81702	1.02918	1.41152	1.61579	0.727855	0.808852	2.39844	3.54512	0.786117	1.18675	0.852777	0.80779	1.0455	0.718616	5.26396	0.677132	0.447207	1.21316	0.993317	0.855069	5.93055	0.228076	0.964393	0.908984	0.670003	0.199617	15	HCC70	A	1	ZR751
_c65_ZR751_A_15_HCC70_singlets_HCC70.fcs.fcs_2	1.0071	1.16251	0.968361	0.862216	1.05195	1.62241	1.65182	0.76967	0.788794	2.39088	3.6246	0.859852	1.24454	0.922938	0.882434	1.18396	0.757434	5.27935	0.777052	0.467924	1.22213	1.02521	0.895018	6.23935	0.222198	1.14634	0.965713	0.836233	0.21373	15	HCC70	A	2	ZR751
_c65_ZR751_A_15_HCC70_singlets_HCC70.fcs.fcs_3	0.957501	1.18263	0.967422	0.813193	1.06503	1.46919	1.58752	0.747422	0.85097	2.43027	3.65532	0.74597	1.2181	0.883048	0.8258	1.0647	0.743486	5.42471	0.706427	0.43528	1.28012	0.941917	0.825575	6.01809	0.158688	0.927891	0.905871	0.731255	0.211728	15	HCC70	A	3	ZR751
_c65_ZR751_A_15_HCC70_singlets_HCC70.fcs.fcs_4	0.947207	1.17292	0.968577	0.811256	1.02512	1.44027	1.61454	0.767971	0.81642	2.39733	3.5357	0.813972	1.18227	0.795766	0.818845	1.06872	0.734842	5.32701	0.722242	0.427007	1.25037	0.946342	0.860018	5.90713	0.148358	1.03	0.917952	0.759995	0.216397	15	HCC70	A	4	ZR751
_c71_ZR751_A_13_egf_singlets_egf.fcs.fcs_0	0.841186	1.03328	1.05443	1.15554	1.52903	2.05856	1.33993	0.952867	0.180038	1.10521	2.04072	0.655454	0.794806	1.97998	0.754813	0.912344	0.709325	3.68551	0.613166	0.376802	0.377272	1.18279	0.565894	9.70286	0.156526	0.62135	0.705145	3.17237	2.17984	13	egf	A	0	ZR751
_c71_ZR751_A_13_egf_singlets_egf.fcs.fcs_1	0.868863	1.02196	1.04705	1.14099	1.54612	2.06315	1.32938	0.932429	0.190907	1.11244	2.14866	0.600901	0.790773	2.14153	0.750341	0.919852	0.774648	3.71071	0.555199	0.361582	0.39887	1.14755	0.619741	10.1245	0.181187	0.642659	0.716463	3.46787	2.21022	13	egf	A	1	ZR751
_c71_ZR751_A_13_egf_singlets_egf.fcs.fcs_2	0.847773	1.05569	1.04463	1.194	1.56401	2.15706	1.4105	0.978661	0.199543	1.13329	2.10413	0.806862	0.866586	2.24913	0.818025	1.00727	0.79084	4.08872	0.606295	0.402126	0.40562	1.27193	0.666355	10.8681	0.359552	0.686479	0.748776	3.73881	2.31005	13	egf	A	2	ZR751
_c71_ZR751_A_13_egf_singlets_egf.fcs.fcs_3	0.891352	1.05388	1.08831	1.18749	1.55289	2.08036	1.34613	1.05045	0.173955	1.10963	2.13048	0.668009	0.80819	2.09141	0.763494	0.942751	0.781965	3.76029	0.57398	0.343757	0.43048	1.14623	0.62256	9.71125	0.214825	0.614356	0.657756	3.12222	2.33411	13	egf	A	3	ZR751
_c71_ZR751_A_13_egf_singlets_egf.fcs.fcs_4	0.857836	1.04099	1.05358	1.13255	1.53873	1.97388	1.28887	1.00356	0.183058	1.09235	2.00863	0.531845	0.832217	2.07315	0.741098	0.912785	0.770055	3.80882	0.600204	0.380039	0.444816	1.18379	0.541327	10.2447	0.178442	0.601132	0.66879	3.14772	2.22785	13	egf	A	4	ZR751
_c87_ZR751_A_13_iMEK_singlets_iMEK.fcs.fcs_0	0.892744	1.06827	1.18735	1.37154	2.50818	2.2105	1.5064	1.17974	0.269672	1.61201	2.83893	1.0876	0.882834	2.16945	1.01825	1.22081	1.03829	3.27708	0.843467	0.518873	0.411683	2.25201	0.664191	6.8994	0.2708	0.758228	1.15913	5.13235	3.93765	13	iMEK	A	0	ZR751
_c87_ZR751_A_13_iMEK_singlets_iMEK.fcs.fcs_1	0.903086	1.07595	1.19094	1.373	2.49355	2.28743	1.56941	1.16907	0.259692	1.68668	2.77101	1.09904	0.897696	2.18192	1.02952	1.2467	1.03662	3.26769	0.888103	0.527028	0.437916	2.26102	0.674357	7.04711	0.414289	0.773667	1.16303	4.82276	4.066	13	iMEK	A	1	ZR751
_c87_ZR751_A_13_iMEK_singlets_iMEK.fcs.fcs_2	1.04251	1.08673	1.2516	1.41065	2.48789	2.19856	1.57239	1.16928	0.244593	1.58389	2.91682	1.00304	0.871529	2.21552	0.977409	1.2854	1.03402	3.35824	0.89778	0.502309	0.434941	2.27277	0.59765	7.11112	0.242355	0.715892	1.12791	4.72078	3.72698	13	iMEK	A	2	ZR751
_c87_ZR751_A_13_iMEK_singlets_iMEK.fcs.fcs_3	0.926513	1.06384	1.20798	1.41322	2.52067	2.32281	1.57631	1.18647	0.27315	1.64614	2.85698	1.01233	0.915774	2.28511	1.04259	1.29979	1.06765	3.39232	0.930555	0.526545	0.460466	2.16029	0.632838	7.20802	0.271096	0.749324	1.20654	4.56398	4.02871	13	iMEK	A	3	ZR751
_c87_ZR751_A_13_iMEK_singlets_iMEK.fcs.fcs_4	0.935307	1.09614	1.23126	1.45483	2.59987	2.3036	1.61237	1.25476	0.257825	1.67027	2.94002	1.14513	0.940044	2.22932	1.0625	1.32947	1.06494	3.49177	0.882593	0.537761	0.421159	2.34236	0.67009	7.27685	0.308324	0.785	1.21329	4.91284	4.15709	13	iMEK	A	4	ZR751
_c511_ZR751_B_10_HCC70_singlets_HCC70.fcs.fcs_0	1.47227	1.06582	1.01018	0.691469	1.05222	1.29526	1.48072	0.592322	0.417975	1.86493	3.30194	0.739567	0.838085	0.619573	0.643593	0.945843	0.560125	4.87524	0.619395	0.35903	0.775287	0.778171	0.635641	3.53102	0.151203	0.889856	0.790973	0.700841	0.213016	10	HCC70	B	0	ZR751
_c511_ZR751_B_10_HCC70_singlets_HCC70.fcs.fcs_1	1.54003	1.10484	1.08567	0.741909	1.08477	1.44376	1.55527	0.593741	0.420438	2.01632	3.43874	0.793229	0.867773	0.620493	0.680551	0.945689	0.567241	5.0887	0.628855	0.354103	0.782474	0.755243	0.634092	3.63861	0.128934	0.970936	0.777785	0.713022	0.22395	10	HCC70	B	1	ZR751
_c511_ZR751_B_10_HCC70_singlets_HCC70.fcs.fcs_2	1.51232	1.09839	1.06524	0.735078	1.0718	1.25823	1.56729	0.572859	0.42522	1.9376	3.49211	0.655167	0.886453	0.651271	0.657104	0.893528	0.564676	5.14233	0.613711	0.366074	0.770777	0.775334	0.680617	3.69726	0.128972	0.882576	0.76847	0.65818	0.227195	10	HCC70	B	2	ZR751
_c511_ZR751_B_10_HCC70_singlets_HCC70.fcs.fcs_3	1.4368	1.03994	1.00944	0.703574	1.01923	1.23307	1.43467	0.567266	0.366355	1.80018	3.16496	0.679811	0.806474	0.602849	0.630679	0.888723	0.535474	4.60624	0.59551	0.358912	0.716041	0.709795	0.579145	3.33211	0.12484	0.839392	0.772675	0.607037	0.23093	10	HCC70	B	3	ZR751
_c511_ZR751_B_10_HCC70_singlets_HCC70.fcs.fcs_4	1.52505	1.0897	1.0651	0.715704	1.05829	1.30619	1.55441	0.577438	0.465462	1.98239	3.40674	0.672898	0.864794	0.611716	0.662084	0.932181	0.57484	5.11545	0.664572	0.35615	0.763559	0.785137	0.630779	3.67411	0.214567	0.8621	0.823436	0.64578	0.221839	10	HCC70	B	4	ZR751
_c61_ZR751_A_0_iEGFR_singlets_iEGFR.fcs.fcs_0	2.51178	1.10725	1.43052	1.74046	2.05849	2.008	1.55099	1.46209	0.36244	0.649447	1.93253	1.56906	0.94331	2.6615	1.3486	1.80632	1.4544	3.68294	1.31594	0.792068	0.62229	1.50469	0.855465	1.82888	0.453012	0.895624	1.64317	5.10268	7.07797	0	iEGFR	A	0	ZR751
_c61_ZR751_A_0_iEGFR_singlets_iEGFR.fcs.fcs_1	1.77291	1.07717	1.36116	1.65137	1.99846	1.93664	1.50964	1.45186	0.331154	0.627846	1.88823	1.62287	0.925855	2.65992	1.2595	1.7035	1.36943	3.63817	1.31345	0.796107	0.571357	1.41918	0.883751	1.80989	0.501797	0.865328	1.62439	5.26439	7.03178	0	iEGFR	A	1	ZR751
_c61_ZR751_A_0_iEGFR_singlets_iEGFR.fcs.fcs_2	1.78846	1.08858	1.4396	1.6896	2.04758	1.8662	1.47402	1.4398	0.342001	0.76059	2.01114	1.39136	0.927328	2.53538	1.25688	1.75178	1.39509	3.58642	1.28898	0.861414	0.559421	1.48676	0.834915	1.70768	0.472785	0.848169	1.59432	4.96397	7.01836	0	iEGFR	A	2	ZR751
_c61_ZR751_A_0_iEGFR_singlets_iEGFR.fcs.fcs_3	2.31195	1.12743	1.44778	1.75699	2.08788	1.85305	1.49243	1.47346	0.347413	0.693801	1.96561	1.57761	0.910317	2.70637	1.26	1.73456	1.42388	3.4744	1.32578	0.766805	0.628646	1.44388	0.833851	1.78486	0.507651	0.839706	1.623	5.446	6.69669	0	iEGFR	A	3	ZR751
_c61_ZR751_A_0_iEGFR_singlets_iEGFR.fcs.fcs_4	1.76587	1.07016	1.33763	1.6715	1.99092	1.81507	1.44657	1.44039	0.336989	0.608728	1.82501	1.56591	0.895707	2.57894	1.21941	1.6352	1.37058	3.31061	1.28151	0.772125	0.570307	1.35857	0.904537	1.78649	0.503209	0.807438	1.54958	5.50134	6.87607	0	iEGFR	A	4	ZR751
_c509_ZR751_B_0_egf_singlets_egf.fcs.fcs_0	0.739427	1.11385	1.00743	1.44773	1.32205	1.43235	0.904193	0.916186	0.210332	0.528969	1.05994	0.572889	0.657611	2.12533	0.775773	0.968299	0.962645	2.28568	0.663878	0.477488	0.695895	0.660085	0.647193	2.61923	0.275058	0.475987	0.762653	2.55595	4.2173	0	egf	B	0	ZR751
_c509_ZR751_B_0_egf_singlets_egf.fcs.fcs_1	0.753617	1.11195	1.04756	1.47723	1.33131	1.38971	0.919061	0.945435	0.209991	0.556024	1.08648	0.708904	0.677364	2.00694	0.77019	0.979902	0.989819	2.36573	0.686491	0.488289	0.750081	0.723723	0.698315	2.65083	0.369439	0.483621	0.78933	3.0237	4.32453	0	egf	B	1	ZR751
_c509_ZR751_B_0_egf_singlets_egf.fcs.fcs_2	0.773941	1.14642	1.06467	1.47511	1.32374	1.4109	0.931132	0.920705	0.224026	0.532747	1.05485	0.710771	0.690934	2.09718	0.719671	0.9506	0.995053	2.3981	0.701905	0.502711	0.771662	0.701752	0.677504	2.68133	0.243287	0.489216	0.776635	2.71254	4.32747	0	egf	B	2	ZR751
_c509_ZR751_B_0_egf_singlets_egf.fcs.fcs_3	0.772562	1.13339	1.018	1.46628	1.28322	1.27824	0.915083	0.922755	0.214609	0.532788	1.05216	0.672903	0.666405	1.95782	0.752283	0.859807	0.964875	2.32914	0.664773	0.48771	0.757513	0.650012	0.674907	2.59955	0.430598	0.45821	0.753865	2.86247	4.19589	0	egf	B	3	ZR751
_c509_ZR751_B_0_egf_singlets_egf.fcs.fcs_4	0.75178	1.1119	1.04052	1.48251	1.35468	1.47412	0.942507	0.931096	0.205394	0.54375	1.07053	0.729199	0.699253	1.98998	0.770374	0.941895	1.00082	2.29035	0.66853	0.449293	0.735892	0.694429	0.670399	2.8286	0.283041	0.493315	0.801978	2.9229	4.23756	0	egf	B	4	ZR751
_c81_ZR751_A_13_imTOR_singlets_imTOR.fcs.fcs_0	2.39594	0.966153	1.49701	1.27626	1.76813	2.03559	1.39035	0.931609	0.209591	1.12443	2.38094	0.980314	0.804353	1.60739	0.799896	1.1395	0.892974	3.83558	0.70789	0.358907	0.3473	1.43116	0.552602	1.40961	0.206395	0.721182	0.916913	3.85038	4.51515	13	imTOR	A	0	ZR751
_c81_ZR751_A_13_imTOR_singlets_imTOR.fcs.fcs_1	2.44923	0.971598	1.50168	1.27593	1.78045	2.03481	1.39418	0.955438	0.216938	1.14147	2.41723	0.913457	0.816901	1.59166	0.77136	1.07444	0.876039	3.69925	0.701735	0.35446	0.362117	1.40457	0.554907	1.42755	0.262069	0.692076	0.932549	3.7442	4.47019	13	imTOR	A	1	ZR751
_c81_ZR751_A_13_imTOR_singlets_imTOR.fcs.fcs_2	2.41798	0.979217	1.49351	1.27854	1.78994	2.04729	1.45127	0.97286	0.214528	1.10724	2.37876	0.96385	0.794766	1.71627	0.809265	1.09891	0.891814	3.71686	0.68945	0.370087	0.378211	1.41402	0.552167	1.41034	0.253665	0.708933	0.946947	3.65907	4.49704	13	imTOR	A	2	ZR751
_c81_ZR751_A_13_imTOR_singlets_imTOR.fcs.fcs_3	2.41306	0.970786	1.50365	1.26825	1.80039	2.06952	1.39687	0.965195	0.220654	1.09533	2.43295	0.919452	0.801084	1.66225	0.784014	1.08613	0.875902	3.64252	0.716792	0.387663	0.341365	1.3674	0.546273	1.42752	0.234169	0.696763	0.946423	3.79321	4.40603	13	imTOR	A	3	ZR751
_c81_ZR751_A_13_imTOR_singlets_imTOR.fcs.fcs_4	2.32507	0.96345	1.50189	1.26539	1.76802	2.07635	1.38115	0.929148	0.220734	1.08133	2.47569	0.899251	0.783796	1.55958	0.77079	1.05609	0.839497	3.47601	0.680142	0.367122	0.321866	1.32187	0.547759	1.37105	0.255025	0.683979	0.913517	3.6908	4.39676	13	imTOR	A	4	ZR751
_c60_ZR751_A_0_imTOR_singlets_imTOR.fcs.fcs_0	0.794006	1.01522	1.07304	1.47572	1.64106	1.69238	1.11969	1.01305	0.228201	0.588351	1.80593	1.04496	0.791623	1.85201	0.837193	1.18482	1.03929	2.96524	0.790375	0.464827	0.451042	0.892684	0.716947	1.04113	0.287999	0.705106	1.00228	4.49393	4.7936	0	imTOR	A	0	ZR751
_c60_ZR751_A_0_imTOR_singlets_imTOR.fcs.fcs_1	0.738437	0.971344	1.0296	1.38779	1.63566	1.6265	1.10327	1.00404	0.246192	0.538952	1.6393	0.887605	0.752588	1.99659	0.888927	1.16431	0.980915	2.86637	0.793987	0.467905	0.406645	0.851031	0.617232	1.08026	0.298656	0.637313	0.971078	3.93016	4.68089	0	imTOR	A	1	ZR751
_c60_ZR751_A_0_imTOR_singlets_imTOR.fcs.fcs_2	0.858959	1.02773	1.10742	1.52352	1.71147	1.64378	1.22205	1.03036	0.257087	0.583221	1.84112	0.901896	0.806906	1.96692	0.924659	1.22694	1.06401	3.06762	0.875408	0.465139	0.455908	0.894655	0.648934	1.01134	0.25816	0.695881	1.06853	4.19989	5.00547	0	imTOR	A	2	ZR751
_c60_ZR751_A_0_imTOR_singlets_imTOR.fcs.fcs_3	0.753594	1.01085	1.09846	1.45175	1.63809	1.54001	1.12949	1.03939	0.25484	0.634452	1.8028	0.920213	0.785291	1.97703	0.877649	1.18816	1.03291	2.99676	0.840275	0.636625	0.464028	0.898706	0.64993	1.02328	0.235299	0.661921	1.03606	4.01808	4.78022	0	imTOR	A	3	ZR751
_c60_ZR751_A_0_imTOR_singlets_imTOR.fcs.fcs_4	0.772065	0.995563	1.07843	1.39529	1.65402	1.64032	1.16126	0.98212	0.231201	0.563556	1.78619	0.952852	0.779952	1.95404	0.866141	1.20272	0.996581	2.96155	0.809749	0.460566	0.420419	0.850398	0.618818	1.13398	0.240793	0.65337	0.998988	4.26443	4.83804	0	imTOR	A	4	ZR751
_b447_UACC812_A_9_egf_singlets_egf.fcs.fcs_0	0.539651	1.12537	1.03338	1.22659	2.28682	0.86352	0.701124	0.788485	0.0888453	1.16453	1.38572	0.80711	0.613902	1.63392	0.799011	2.29322	0.638687	2.4791	0.563818	0.310153	0.356779	0.561474	0.475485	6.00379	0.167822	1.69034	0.464371	3.54178	0.467742	9	egf	A	0	UACC812
_b447_UACC812_A_9_egf_singlets_egf.fcs.fcs_1	0.58193	1.11813	1.02216	1.15837	2.25283	0.794995	0.705542	0.738238	0.0855487	1.13939	1.32041	0.846183	0.586972	1.62177	0.801777	2.16699	0.605129	2.41168	0.573212	0.293424	0.349669	0.560731	0.465982	5.83521	0.168733	1.68777	0.462576	3.48281	0.473738	9	egf	A	1	UACC812
_b447_UACC812_A_9_egf_singlets_egf.fcs.fcs_2	0.624081	1.15441	1.06693	1.20118	2.24406	0.759317	0.711657	0.735528	0.0903412	1.17843	1.34841	0.70353	0.609414	1.55354	0.751253	2.23974	0.622461	2.46031	0.512272	0.30045	0.372123	0.537914	0.469117	5.83891	0.178273	1.64914	0.440156	3.19007	0.467784	9	egf	A	2	UACC812
_b447_UACC812_A_9_egf_singlets_egf.fcs.fcs_3	0.614665	1.16763	1.12668	1.26487	2.35313	0.790948	0.705839	0.744136	0.0904473	1.28641	1.41124	0.736608	0.619029	1.54725	0.776549	2.28849	0.632875	2.5413	0.544396	0.307507	0.383895	0.568569	0.469241	5.9036	0.160718	1.76754	0.483501	3.37727	0.481284	9	egf	A	3	UACC812
_b447_UACC812_A_9_egf_singlets_egf.fcs.fcs_4	0.551798	1.15444	1.10522	1.21929	2.32344	0.813315	0.74218	0.769869	0.0915941	1.24392	1.42405	0.674258	0.632566	1.59166	0.791296	2.22749	0.623724	2.53463	0.531942	0.328652	0.383336	0.564789	0.485233	6.08822	0.159211	1.73637	0.468997	3.26237	0.49109	9	egf	A	4	UACC812
_b440_UACC812_A_0_iMEK_singlets_iMEK.fcs.fcs_0	0.661684	1.46419	1.45946	1.44194	2.62858	0.694454	0.853062	1.03757	0.131196	1.33518	1.82978	1.16866	0.70333	2.10097	1.02094	2.85451	0.887707	0.914645	0.878124	0.445718	0.635157	0.834781	0.647474	5.1211	0.247121	0.642189	0.85934	4.89455	0.80775	0	iMEK	A	0	UACC812
_b440_UACC812_A_0_iMEK_singlets_iMEK.fcs.fcs_1	0.650688	1.41881	1.39961	1.41235	2.55781	0.706846	0.850961	0.97866	0.126988	1.27936	1.70974	0.997329	0.665046	1.96168	1.00641	2.75329	0.866527	0.861761	0.824659	0.440036	0.646493	0.839201	0.592005	4.75456	0.234835	0.618194	0.868358	4.52266	0.757227	0	iMEK	A	1	UACC812
_b440_UACC812_A_0_iMEK_singlets_iMEK.fcs.fcs_2	0.674946	1.46752	1.49559	1.49835	2.6144	0.75013	0.876688	0.966105	0.129204	1.30421	1.78535	1.07006	0.698044	1.98885	1.00564	2.78917	0.872689	0.899146	0.829072	0.430574	0.679987	0.865803	0.658262	5.00673	0.226958	0.601194	0.881417	4.79293	0.75759	0	iMEK	A	2	UACC812
_b440_UACC812_A_0_iMEK_singlets_iMEK.fcs.fcs_3	0.738716	1.46444	1.43953	1.44452	2.61621	0.743987	0.85317	0.990771	0.132531	1.33264	1.83488	1.22969	0.715285	2.08603	1.00406	2.77694	0.893464	0.885065	0.876239	0.45147	0.67611	0.862793	0.707568	5.07378	0.291866	0.643495	0.900257	5.1737	0.790634	0	iMEK	A	3	UACC812
_b440_UACC812_A_0_iMEK_singlets_iMEK.fcs.fcs_4	0.688512	1.38797	1.39821	1.41554	2.5915	0.769299	0.861173	1.00825	0.129541	1.26442	1.76164	1.26893	0.691678	2.03812	1.03199	3.02203	0.903055	0.896216	0.840884	0.48115	0.63339	0.877387	0.691606	4.92396	0.332653	0.605926	0.894928	5.08921	0.788343	0	iMEK	A	4	UACC812
_b724_UACC812_B_17_iPKC_singlets_iPKC.fcs.fcs_0	0.622295	0.871999	0.679375	1.15799	2.44777	0.774781	0.853137	0.918902	0.0940195	0.826983	1.20309	0.798544	0.227818	2.29807	1.06327	2.79473	0.666594	1.8961	0.785971	0.357756	0.173048	0.754405	0.510332	3.36681	0.25127	1.42265	0.537571	4.02642	0.593417	17	iPKC	B	0	UACC812
_b724_UACC812_B_17_iPKC_singlets_iPKC.fcs.fcs_1	0.262209	1.12038	0.914905	1.22422	2.60375	0.954672	0.922921	0.909312	0.0891116	0.890846	1.34102	0.40537	0.214669	2.4963	1.11837	2.80584	0.84337	2.40594	0.894389	0.430042	0.312005	0.811285	0.619701	3.98109	0.256943	1.55379	0.670155	3.50086	0.613132	17	iPKC	B	1	UACC812
_b724_UACC812_B_17_iPKC_singlets_iPKC.fcs.fcs_2	0.371133	0.892512	0.966023	1.13719	1.94668	1.03573	0.592491	0.769056	0.0922271	0.905959	1.09698	0.477729	0.235752	1.96852	0.940685	1.64793	0.702873	2.07841	0.732754	0.384667	0.228787	0.735202	0.604134	3.73877	0.173242	1.38163	0.355121	3.02678	0.444078	17	iPKC	B	2	UACC812
_b724_UACC812_B_17_iPKC_singlets_iPKC.fcs.fcs_3	0.499686	1.17705	1.10538	1.18829	2.31948	0.809424	0.820545	0.883048	0.0786954	1.04932	1.3422	0.30506	0.213969	2.19367	0.89645	2.64692	0.667283	2.4836	0.651372	0.438035	0.428441	0.665264	0.663095	3.94568	0.203929	1.58112	0.491136	2.3614	0.61132	17	iPKC	B	3	UACC812
_b724_UACC812_B_17_iPKC_singlets_iPKC.fcs.fcs_4	0.636257	1.18302	1.08467	1.45907	2.50124	0.966575	0.923672	0.95322	0.134818	1.42514	1.25404	0.402566	0.241989	2.35507	1.20669	2.6092	0.82306	2.75959	0.678248	0.403798	0.431945	0.96854	0.648307	4.85873	0.218762	1.61428	0.571466	3.38515	0.623395	17	iPKC	B	4	UACC812
_c498_ZR751_B_7_imTOR_singlets_imTOR.fcs.fcs_0	0.990918	1.01825	1.18259	1.47846	2.33236	2.6765	1.81936	1.33261	0.321122	1.78138	2.70307	1.15519	1.06931	2.27792	1.19881	1.60805	1.28648	5.72606	1.05947	0.632944	0.581007	1.63176	0.745013	0.712649	0.310714	2.23025	1.63254	3.57193	5.53411	7	imTOR	B	0	ZR751
_c498_ZR751_B_7_imTOR_singlets_imTOR.fcs.fcs_1	1.02351	1.03351	1.22079	1.5385	2.36507	2.77711	1.85082	1.35162	0.319643	1.82083	2.79276	1.2338	1.09451	2.29326	1.21478	1.63878	1.33225	5.93104	1.09127	0.644097	0.616215	1.62236	0.843905	0.773486	0.307064	2.28096	1.66425	4.22339	5.77641	7	imTOR	B	1	ZR751
_c498_ZR751_B_7_imTOR_singlets_imTOR.fcs.fcs_2	1.0045	1.03132	1.18615	1.49621	2.33646	2.84402	1.83315	1.32174	0.323458	1.81736	2.66146	1.3383	1.08181	2.37699	1.23043	1.69805	1.29868	5.82695	1.078	0.634398	0.609093	1.63377	0.8125	0.848596	0.333848	2.23546	1.61639	4.0148	5.77412	7	imTOR	B	2	ZR751
_c498_ZR751_B_7_imTOR_singlets_imTOR.fcs.fcs_3	0.99811	1.03133	1.1842	1.49852	2.37459	2.77656	1.85533	1.32226	0.348868	1.79036	2.78404	1.25348	1.07036	2.36084	1.21462	1.65541	1.27477	5.82172	1.05279	0.616835	0.605753	1.63959	0.827156	0.839734	0.326411	2.24459	1.64633	3.95334	5.48923	7	imTOR	B	3	ZR751
_c498_ZR751_B_7_imTOR_singlets_imTOR.fcs.fcs_4	1.00642	1.01395	1.19327	1.49848	2.34479	2.77886	1.868	1.33943	0.31444	1.77012	2.72602	1.29681	1.07146	2.31544	1.20706	1.63911	1.29408	5.89317	1.07347	0.616638	0.620887	1.6297	0.814128	0.777972	0.397149	2.2309	1.62359	4.06508	5.50987	7	imTOR	B	4	ZR751
_b710_UACC812_B_0_HCC70_singlets_HCC70.fcs.fcs_0	1.01043	0.882415	0.647654	0.625063	0.878072	0.790647	0.962478	0.537365	0.350852	0.640468	1.82486	0.327018	0.669392	0.639596	0.4798	0.707189	0.439824	2.36024	0.515612	0.361939	0.892928	0.513999	0.529215	1.99698	0.184956	0.681475	0.580869	0.377665	0.313029	0	HCC70	B	0	UACC812
_b710_UACC812_B_0_HCC70_singlets_HCC70.fcs.fcs_1	1.01036	0.887011	0.648413	0.610689	0.879124	0.783377	0.954024	0.519039	0.355692	0.646993	1.86672	0.35303	0.692021	0.652481	0.477493	0.713322	0.436817	2.51771	0.536678	0.346195	0.886052	0.520122	0.52365	2.00395	0.143828	0.670471	0.583326	0.384884	0.320712	0	HCC70	B	1	UACC812
_b710_UACC812_B_0_HCC70_singlets_HCC70.fcs.fcs_2	0.988218	0.868495	0.70803	0.647165	0.884684	0.795478	0.974191	0.524834	0.352889	0.63669	1.85484	0.374047	0.701207	0.656397	0.471851	0.686206	0.439828	2.45117	0.541912	0.343028	0.903007	0.529674	0.534986	1.97456	0.14799	0.706318	0.581707	0.406691	0.337972	0	HCC70	B	2	UACC812
_b710_UACC812_B_0_HCC70_singlets_HCC70.fcs.fcs_3	1.00211	0.877574	0.643971	0.619942	0.868871	0.790131	0.963872	0.508988	0.342698	0.610372	1.8457	0.351798	0.664695	0.657402	0.469004	0.694987	0.433582	2.295	0.54425	0.352082	0.878704	0.501798	0.511256	2.02352	0.163	0.695375	0.576395	0.394631	0.312809	0	HCC70	B	3	UACC812
_b710_UACC812_B_0_HCC70_singlets_HCC70.fcs.fcs_4	0.965577	0.87857	0.642138	0.637401	0.881606	0.816341	0.957056	0.526991	0.350464	0.621185	1.85344	0.347758	0.67766	0.652884	0.483436	0.67686	0.425111	2.3605	0.544487	0.337831	0.902094	0.503155	0.528106	1.96562	0.238561	0.708169	0.583336	0.4112	0.324874	0	HCC70	B	4	UACC812
_c80_ZR751_A_9_iEGFR_singlets_iEGFR.fcs.fcs_0	1.82944	1.06387	1.4133	1.57794	2.14511	2.44933	1.7355	1.28777	0.275414	1.60716	2.18741	1.03409	0.895837	2.10781	1.07035	1.40738	1.13193	5.04633	0.946907	0.488702	0.467381	1.6335	0.663545	4.53894	0.321209	1.1315	1.20326	3.9818	5.48414	9	iEGFR	A	0	ZR751
_c80_ZR751_A_9_iEGFR_singlets_iEGFR.fcs.fcs_1	1.78341	1.04747	1.37362	1.58113	2.07477	2.45138	1.73399	1.25494	0.27372	1.52567	2.04751	1.08547	0.890396	2.19764	1.06709	1.38395	1.11734	4.94038	0.949846	0.503221	0.447555	1.60033	0.622527	4.39468	0.36041	1.12864	1.17782	4.02836	5.44628	9	iEGFR	A	1	ZR751
_c80_ZR751_A_9_iEGFR_singlets_iEGFR.fcs.fcs_2	1.76732	1.04336	1.37191	1.56092	2.11773	2.44273	1.72246	1.18045	0.246097	1.53234	2.06964	0.950516	0.887353	2.1666	1.04046	1.36333	1.07847	4.91437	0.934502	0.46902	0.437676	1.59156	0.608097	4.38844	0.300712	1.09522	1.15726	3.77338	5.396	9	iEGFR	A	2	ZR751
_c80_ZR751_A_9_iEGFR_singlets_iEGFR.fcs.fcs_3	1.80786	1.03074	1.36745	1.55535	2.0664	2.42726	1.69123	1.23258	0.262721	1.49635	2.07929	1.08238	0.870503	2.12042	1.02499	1.37216	1.08126	4.81694	0.907322	0.48781	0.428574	1.56963	0.635709	4.36616	0.332132	1.09922	1.17395	3.94913	5.33599	9	iEGFR	A	3	ZR751
_c80_ZR751_A_9_iEGFR_singlets_iEGFR.fcs.fcs_4	1.80054	1.05528	1.37406	1.54571	2.09669	2.45245	1.73426	1.25474	0.26783	1.53117	2.09093	1.13626	0.894841	2.19081	1.05178	1.3658	1.11484	4.96128	0.932473	0.475423	0.457894	1.63222	0.640534	4.47784	0.458071	1.17076	1.1744	4.30965	5.4554	9	iEGFR	A	4	ZR751
_c516_ZR751_B_0_iMEK_singlets_iMEK.fcs.fcs_0	2.74939	1.08058	1.45376	1.40924	1.96432	1.29704	0.958858	1.29026	0.364943	0.528527	1.64957	1.31546	0.838271	2.66419	1.15265	1.25736	1.32141	0.774443	1.17846	0.798432	0.755768	1.218	0.766277	1.56983	0.402485	0.527652	1.51441	4.00908	5.14531	0	iMEK	B	0	ZR751
_c516_ZR751_B_0_iMEK_singlets_iMEK.fcs.fcs_1	2.7627	1.06821	1.39191	1.40957	1.97596	1.25934	0.991573	1.35187	0.383173	0.506231	1.72227	1.21519	0.838434	2.66492	1.18028	1.27845	1.35283	0.846347	1.20841	0.878117	0.70617	1.24925	0.790302	1.39387	0.502818	0.523444	1.57167	4.42791	5.13799	0	iMEK	B	1	ZR751
_c516_ZR751_B_0_iMEK_singlets_iMEK.fcs.fcs_2	2.82613	1.10451	1.44526	1.40051	2.00158	1.31052	0.949484	1.27221	0.367668	0.521373	1.79056	1.12987	0.859905	2.54995	1.12938	1.36577	1.35549	0.825121	1.1477	0.838543	0.76557	1.25704	0.724093	1.54175	0.534163	0.502086	1.59879	3.80032	5.40726	0	iMEK	B	2	ZR751
_c516_ZR751_B_0_iMEK_singlets_iMEK.fcs.fcs_3	2.78939	1.11841	1.46708	1.4112	1.9673	1.28992	0.978146	1.28459	0.354624	0.643564	1.89436	0.949932	0.857681	2.6551	1.04943	1.28587	1.31168	0.800505	1.1066	1.08239	0.75928	1.19809	0.673447	1.34131	0.433228	0.487787	1.51967	3.93792	5.48564	0	iMEK	B	3	ZR751
_c516_ZR751_B_0_iMEK_singlets_iMEK.fcs.fcs_4	2.7368	1.08411	1.39809	1.38299	1.98409	1.23722	0.975966	1.33868	0.361188	0.489012	1.7035	1.12362	0.829816	2.68114	1.06854	1.29314	1.28385	0.768443	1.14	0.846159	0.736024	1.17724	0.732411	1.53295	0.32511	0.491012	1.50638	3.83282	5.03659	0	iMEK	B	4	ZR751
_b455_UACC812_A_40_iMEK_singlets_iMEK.fcs.fcs_0	0.651078	1.42822	1.16303	1.46652	2.81679	0.577163	0.684868	0.883212	0.0805436	1.75184	1.70639	1.20013	0.779478	2.34963	0.974907	2.28104	0.704721	1.11261	0.632084	0.362695	0.608481	0.684572	0.481024	6.31364	0.131967	0.952015	0.611222	3.42622	0.515845	40	iMEK	A	0	UACC812
_b455_UACC812_A_40_iMEK_singlets_iMEK.fcs.fcs_1	0.655856	1.43846	1.17197	1.44391	2.79407	0.548037	0.678712	0.879937	0.0812673	1.60339	1.70705	0.948094	0.733718	2.32151	0.950238	2.03665	0.697082	1.08756	0.63839	0.368238	0.601878	0.682583	0.42511	6.0877	0.129266	0.903541	0.583346	3.2384	0.502113	40	iMEK	A	1	UACC812
_b455_UACC812_A_40_iMEK_singlets_iMEK.fcs.fcs_2	0.706781	1.47698	1.2143	1.48383	2.83605	0.601508	0.676743	0.908402	0.0810601	1.71011	1.73632	1.25703	0.759585	2.32084	0.962588	2.10329	0.708337	1.14024	0.637917	0.377277	0.646826	0.67479	0.469838	6.25905	0.122572	0.961363	0.602955	3.56757	0.497256	40	iMEK	A	2	UACC812
_b455_UACC812_A_40_iMEK_singlets_iMEK.fcs.fcs_3	0.7311	1.41819	1.18053	1.43183	2.794	0.603051	0.662152	0.8741	0.0848621	1.79521	1.6412	1.06658	0.744851	2.35678	0.958531	2.07126	0.704018	1.11275	0.625208	0.386592	0.603328	0.652074	0.490707	6.19312	0.188023	0.934663	0.590517	3.44873	0.521955	40	iMEK	A	3	UACC812
_b455_UACC812_A_40_iMEK_singlets_iMEK.fcs.fcs_4	0.65682	1.41817	1.14056	1.44957	2.76291	0.618706	0.669341	0.871152	0.083392	1.64414	1.66519	1.1694	0.757774	2.28196	0.983561	2.15264	0.695943	1.11346	0.608547	0.376153	0.60872	0.672433	0.44043	6.20503	0.15006	0.943338	0.614862	3.24777	0.489168	40	iMEK	A	4	UACC812
_c84_ZR751_A_9_iPKC_singlets_iPKC.fcs.fcs_0	1.39298	0.927313	1.14141	1.07029	1.80212	2.16484	1.48822	0.914717	0.196934	1.95949	2.83468	0.870855	0.404051	1.60588	0.78578	1.01429	0.762705	4.47492	0.570506	0.33835	0.319423	1.39692	0.589381	5.2574	0.220325	1.40151	0.85906	4.15415	2.93826	9	iPKC	A	0	ZR751
_c84_ZR751_A_9_iPKC_singlets_iPKC.fcs.fcs_1	1.45447	0.935327	1.15733	1.11703	1.79279	2.14418	1.45907	0.868991	0.199218	1.99574	2.85479	0.804945	0.419568	1.65036	0.782153	0.977531	0.771487	4.55001	0.585251	0.355821	0.314352	1.35794	0.561982	5.1009	0.186285	1.36549	0.834181	4.01794	2.98395	9	iPKC	A	1	ZR751
_c84_ZR751_A_9_iPKC_singlets_iPKC.fcs.fcs_2	1.39675	0.917518	1.14738	1.09668	1.78335	2.17665	1.46656	0.914054	0.205686	1.94168	2.91074	0.855839	0.406872	1.64842	0.766185	1.04818	0.784569	4.47861	0.583979	0.353029	0.31777	1.40255	0.551144	5.27459	0.181626	1.38113	0.888491	3.96201	3.01571	9	iPKC	A	2	ZR751
_c84_ZR751_A_9_iPKC_singlets_iPKC.fcs.fcs_3	1.37294	0.898473	1.10615	1.04753	1.7833	2.08848	1.44078	0.879472	0.188086	1.88054	2.78698	0.770852	0.393673	1.6081	0.73698	0.990284	0.759541	4.31292	0.555052	0.346655	0.308981	1.37033	0.565464	4.91742	0.253173	1.35865	0.85266	3.81773	2.89655	9	iPKC	A	3	ZR751
_c84_ZR751_A_9_iPKC_singlets_iPKC.fcs.fcs_4	1.38347	0.906602	1.11	1.07268	1.78417	2.10751	1.42141	0.862363	0.207924	1.90451	2.79724	0.833126	0.39657	1.57612	0.736495	1.02854	0.76403	4.40655	0.577949	0.360908	0.301718	1.36199	0.575751	5.10259	0.183159	1.35462	0.837099	3.92533	2.89037	9	iPKC	A	4	ZR751
_b718_UACC812_B_7_egf_singlets_egf.fcs.fcs_0	0.988966	1.35656	1.26455	1.61684	2.3871	0.924731	0.951588	1.03168	0.116187	1.47186	1.78032	0.743453	0.742278	2.29954	1.02162	2.64576	0.754122	2.5792	0.748101	0.421463	0.604325	0.850433	0.4819	3.57716	0.190687	1.67975	0.741423	2.86872	0.700427	7	egf	B	0	UACC812
_b718_UACC812_B_7_egf_singlets_egf.fcs.fcs_1	0.986243	1.34175	1.18421	1.53528	2.30308	0.943581	0.910918	1.02074	0.111395	1.49682	1.73116	0.856218	0.709229	2.18094	0.957061	2.62357	0.715613	2.50178	0.712114	0.401669	0.592857	0.811228	0.525605	3.42236	0.176615	1.66143	0.689209	2.90389	0.681902	7	egf	B	1	UACC812
_b718_UACC812_B_7_egf_singlets_egf.fcs.fcs_2	0.990426	1.29835	1.17835	1.57861	2.34092	0.947588	0.951997	1.03475	0.115046	1.47483	1.73062	0.7332	0.74667	2.29093	1.03879	2.68847	0.739542	2.58288	0.740017	0.419472	0.601678	0.873358	0.495283	3.61952	0.179963	1.69841	0.732506	2.90684	0.694953	7	egf	B	2	UACC812
_b718_UACC812_B_7_egf_singlets_egf.fcs.fcs_3	1.1011	1.30457	1.1604	1.51529	2.33088	0.901449	0.904659	1.03314	0.109055	1.44794	1.70217	0.73566	0.712299	2.18118	0.952906	2.60005	0.715657	2.48509	0.753356	0.391048	0.567746	0.852879	0.511241	3.41883	0.172669	1.65889	0.740209	2.87876	0.695176	7	egf	B	3	UACC812
_b718_UACC812_B_7_egf_singlets_egf.fcs.fcs_4	1.04183	1.32822	1.18989	1.5426	2.31554	0.939671	0.921878	1.0188	0.114503	1.45249	1.66981	0.755613	0.717581	2.26147	1.00262	2.59632	0.744364	2.50539	0.751305	0.399597	0.594953	0.854183	0.52135	3.54517	0.182167	1.64731	0.694725	3.0907	0.705338	7	egf	B	4	UACC812
_b706_UACC812_B_60_iMEK_singlets_iMEK.fcs.fcs_0	0.775511	1.06555	0.925506	1.13849	3.02208	0.61326	0.668806	0.817872	0.0927217	0.78262	1.54097	0.545531	0.455162	1.80084	0.984258	2.40345	0.583862	0.73898	0.677437	0.354976	0.30841	0.632573	0.375532	3.71569	0.20183	0.649319	0.64129	2.99079	0.485021	60	iMEK	B	0	UACC812
_b706_UACC812_B_60_iMEK_singlets_iMEK.fcs.fcs_1	0.734331	1.05618	0.90854	1.12236	3.03064	0.614681	0.658346	0.831777	0.0911126	0.793763	1.51081	0.649482	0.441264	1.76418	1.00043	2.31837	0.58374	0.730409	0.671742	0.360599	0.290887	0.605916	0.38821	3.67196	0.198239	0.661996	0.640639	2.91228	0.48366	60	iMEK	B	1	UACC812
_b706_UACC812_B_60_iMEK_singlets_iMEK.fcs.fcs_2	0.721374	1.03805	0.925641	1.13473	2.99971	0.61728	0.655233	0.803019	0.0952596	0.784822	1.50866	0.629385	0.438569	1.74385	1.01579	2.38157	0.569386	0.713581	0.6533	0.347407	0.284442	0.613202	0.392433	3.65438	0.209266	0.655901	0.624563	2.93672	0.475518	60	iMEK	B	2	UACC812
_b706_UACC812_B_60_iMEK_singlets_iMEK.fcs.fcs_3	0.752509	1.0379	0.913981	1.10215	2.98151	0.637061	0.671862	0.810219	0.0930961	0.824533	1.52259	0.696206	0.457585	1.77198	0.999527	2.3915	0.578948	0.731156	0.649657	0.438616	0.301621	0.636301	0.382706	3.73846	0.223807	0.665434	0.621658	3.12404	0.491583	60	iMEK	B	3	UACC812
_b706_UACC812_B_60_iMEK_singlets_iMEK.fcs.fcs_4	0.739318	1.03403	0.908011	1.11483	2.97031	0.661205	0.662261	0.795752	0.0910161	0.783586	1.47401	0.721258	0.437246	1.7763	0.969815	2.39249	0.575316	0.717446	0.659177	0.352993	0.287925	0.642813	0.390292	3.6593	0.23334	0.658582	0.639305	3.16086	0.468198	60	iMEK	B	4	UACC812
_c500_ZR751_B_17_imTOR_singlets_imTOR.fcs.fcs_0	1.11908	1.11021	1.23908	1.56844	1.78968	2.43327	1.5826	1.39722	0.306995	0.978763	2.37434	1.19491	1.08209	2.84038	1.14141	1.48932	1.37498	3.93162	1.16579	0.679209	0.69076	1.75604	0.911108	1.01178	0.356867	0.659256	1.42773	3.74926	6.30124	17	imTOR	B	0	ZR751
_c500_ZR751_B_17_imTOR_singlets_imTOR.fcs.fcs_1	1.11146	1.07489	1.22919	1.56425	1.76499	2.39178	1.55226	1.40423	0.304897	0.953011	2.40062	1.19034	1.06249	2.65917	1.11596	1.42862	1.33167	3.78639	1.11102	0.662092	0.627191	1.69815	0.825864	1.01608	0.386646	0.625334	1.38934	3.45989	6.10997	17	imTOR	B	1	ZR751
_c500_ZR751_B_17_imTOR_singlets_imTOR.fcs.fcs_2	1.0619	1.06354	1.21379	1.55676	1.76852	2.39518	1.5249	1.39687	0.304207	0.961304	2.30405	1.09433	1.00739	2.52561	1.06933	1.41041	1.31169	3.75256	1.06339	0.639342	0.617832	1.62683	0.854048	1.02574	0.345266	0.629511	1.34217	3.62869	5.83399	17	imTOR	B	2	ZR751
_c500_ZR751_B_17_imTOR_singlets_imTOR.fcs.fcs_3	1.08157	1.09917	1.2431	1.56621	1.77036	2.43059	1.55457	1.37831	0.29075	0.982649	2.32437	1.18061	1.02444	2.56448	1.09766	1.36795	1.29112	3.72862	1.05856	0.665164	0.637869	1.69448	0.881827	0.953768	0.335566	0.638938	1.35505	3.77333	5.86922	17	imTOR	B	3	ZR751
_c500_ZR751_B_17_imTOR_singlets_imTOR.fcs.fcs_4	1.07786	1.05008	1.205	1.52541	1.77886	2.37748	1.54098	1.35882	0.324582	0.956932	2.32814	1.09003	1.02561	2.60973	1.15351	1.39904	1.29634	3.80061	1.09147	0.655291	0.583706	1.6618	0.817775	1.0095	0.31771	0.626363	1.33649	3.35403	5.87259	17	imTOR	B	4	ZR751
_c66_ZR751_A_full_full_singlets_full.fcs.fcs	2.81126	1.33693	1.60442	1.57412	1.42882	1.45988	0.973198	1.22384	0.198231	0.627663	1.3956	2.17257	0.933486	2.59547	0.86106	0.918628	0.970305	2.45638	0.778367	0.517455	0.602626	0.985517	1.06884	4.40699	0.163593	0.680316	0.839765	7.01335	3.98017	full	full	A	full.fcs.fcs	ZR751
_b707_UACC812_B_7_iEGFR_singlets_iEGFR.fcs.fcs_0	0.568966	1.19234	1.12768	1.27134	2.43842	0.873772	0.785428	0.889846	0.113752	1.00776	1.07208	0.727661	0.490243	1.93105	0.989343	2.84377	0.778155	2.24046	0.734802	0.366442	0.407119	0.704832	0.496498	4.23318	0.263616	1.27336	0.586525	3.52892	0.653269	7	iEGFR	B	0	UACC812
_b707_UACC812_B_7_iEGFR_singlets_iEGFR.fcs.fcs_1	0.551465	1.18232	1.18428	1.30572	2.4352	1.01197	0.817162	0.912459	0.117057	1.06194	1.10582	0.766101	0.49891	1.86831	0.995014	3.14537	0.790161	2.38476	0.714171	0.374707	0.396358	0.699476	0.551662	4.36571	0.287553	1.30875	0.590221	3.79777	0.682064	7	iEGFR	B	1	UACC812
_b707_UACC812_B_7_iEGFR_singlets_iEGFR.fcs.fcs_2	0.546215	1.19919	1.19006	1.28825	2.491	0.856591	0.813229	0.927173	0.114522	1.06233	1.07148	0.762614	0.48573	1.95116	0.996185	2.9563	0.8062	2.36562	0.777063	0.358653	0.400983	0.677748	0.528241	4.27597	0.259147	1.30346	0.607555	3.223	0.683395	7	iEGFR	B	2	UACC812
_b707_UACC812_B_7_iEGFR_singlets_iEGFR.fcs.fcs_3	0.592841	1.23543	1.24387	1.39036	2.61642	0.906366	0.86653	0.967794	0.117835	1.09877	1.15505	0.656303	0.527059	2.0355	1.05121	3.12908	0.833515	2.43405	0.7839	0.38039	0.424859	0.711639	0.559588	4.66444	0.248755	1.36325	0.587171	3.68822	0.744255	7	iEGFR	B	3	UACC812
_b707_UACC812_B_7_iEGFR_singlets_iEGFR.fcs.fcs_4	0.601503	1.21518	1.17039	1.3053	2.53262	0.937873	0.803986	0.925749	0.11381	1.02589	1.10328	0.811373	0.50218	1.94267	1.0023	3.00793	0.811333	2.35564	0.75302	0.348578	0.403376	0.724453	0.548285	4.55853	0.238961	1.32359	0.587575	3.67002	0.684164	7	iEGFR	B	4	UACC812
_c524_ZR751_B_17_iPKC_singlets_iPKC.fcs.fcs_0	2.89836	0.885883	1.27133	1.12781	1.39537	2.32364	1.45597	1.14069	0.232233	1.0458	1.68349	0.967325	0.427278	2.09231	0.903677	1.0573	0.968217	3.10278	0.848472	0.59417	0.414871	1.68716	0.689883	7.13648	0.263512	0.446397	0.920884	3.22721	3.08726	17	iPKC	B	0	ZR751
_c524_ZR751_B_17_iPKC_singlets_iPKC.fcs.fcs_1	2.8664	0.875093	1.22737	1.06407	1.37558	2.14027	1.47476	1.14282	0.244862	0.970239	1.73088	0.937342	0.456251	1.95664	0.856217	1.03293	0.930066	3.0819	0.836638	0.59047	0.375985	1.69841	0.670942	6.90677	0.382922	0.445899	0.907219	3.19955	3.00703	17	iPKC	B	1	ZR751
_c524_ZR751_B_17_iPKC_singlets_iPKC.fcs.fcs_2	2.89136	0.890164	1.2807	1.08197	1.42088	2.27068	1.47215	1.14203	0.22317	1.06542	1.65344	0.83906	0.425335	2.16443	0.892951	1.0988	0.943318	3.19752	0.831119	0.563537	0.37693	1.71682	0.636287	7.16643	0.258019	0.437146	0.879552	3.25401	3.05235	17	iPKC	B	2	ZR751
_c524_ZR751_B_17_iPKC_singlets_iPKC.fcs.fcs_3	2.86554	0.850077	1.24608	1.14957	1.43078	2.25118	1.49884	1.16038	0.305561	1.04171	1.64844	0.850602	0.430683	2.10996	0.887737	1.09936	0.972082	3.13571	0.841266	0.594627	0.389574	1.65696	0.705987	7.05947	0.306919	0.434097	0.903069	2.9053	3.02608	17	iPKC	B	3	ZR751
_c524_ZR751_B_17_iPKC_singlets_iPKC.fcs.fcs_4	2.96663	0.881183	1.27846	1.13927	1.40036	2.31381	1.45311	1.14809	0.224074	0.990175	1.74915	0.911171	0.455683	2.10929	0.876439	1.08586	0.956774	3.25493	0.83156	0.593876	0.396215	1.6994	0.704116	7.15837	0.282917	0.44247	0.875128	3.08776	3.09127	17	iPKC	B	4	ZR751
_b697_UACC812_B_7_iPI3K_singlets_iPI3K.fcs.fcs_0	0.419648	1.15993	1.04789	1.28935	2.15918	0.798685	0.576201	0.788507	0.0992406	1.14916	0.748245	1.32451	0.343728	1.57111	0.850597	2.1282	0.637866	1.94298	0.568026	0.308137	0.500095	0.629064	0.415647	2.08704	0.17637	1.39874	0.416805	2.91589	0.469263	7	iPI3K	B	0	UACC812
_b697_UACC812_B_7_iPI3K_singlets_iPI3K.fcs.fcs_1	0.489397	1.20206	1.10223	1.33523	2.20883	0.870015	0.583415	0.806666	0.101805	1.20708	0.795942	1.47467	0.355782	1.64157	0.876002	2.21444	0.676663	1.98801	0.590009	0.313606	0.51939	0.641707	0.426942	2.15303	0.24402	1.45614	0.427515	2.93123	0.495829	7	iPI3K	B	1	UACC812
_b697_UACC812_B_7_iPI3K_singlets_iPI3K.fcs.fcs_2	4.10697	1.21974	1.18582	1.34285	2.21482	0.892955	0.611623	0.800394	0.0979179	1.26993	0.784711	1.51298	0.37816	1.54701	0.841224	2.2337	0.682662	2.05519	0.551357	0.320325	0.528222	0.672973	0.438966	2.3076	0.226638	1.48539	0.407775	3.21549	0.493791	7	iPI3K	B	2	UACC812
_b697_UACC812_B_7_iPI3K_singlets_iPI3K.fcs.fcs_3	0.488791	1.54576	1.09923	1.37865	2.26291	0.889984	0.60999	2.27075	0.249095	1.23676	0.792904	1.57186	0.433303	1.62	1.08799	2.30723	0.677574	2.00255	0.575699	0.323474	0.51723	0.655015	0.450388	2.31651	0.177721	1.48256	0.414618	3.04222	0.517681	7	iPI3K	B	3	UACC812
_b697_UACC812_B_7_iPI3K_singlets_iPI3K.fcs.fcs_4	0.436906	1.19395	1.12876	1.37352	2.21793	0.849634	0.603937	0.822831	0.104676	1.25863	0.795444	1.41052	0.367432	1.62031	0.866699	2.20889	0.68496	2.01105	0.576363	0.334983	0.528159	0.65165	0.469641	2.26152	0.183054	1.47609	0.412831	2.92436	0.510555	7	iPI3K	B	4	UACC812
_b460_UACC812_A_40_egf_singlets_egf.fcs.fcs_0	0.610455	1.46166	1.6399	1.53531	2.52108	0.931614	0.917009	1.00653	0.122648	1.60874	1.13517	1.41995	0.628602	2.00681	1.14932	2.90848	0.936148	2.72091	0.849781	0.423011	0.714483	0.853029	0.614984	4.72343	0.240201	1.62109	0.699783	5.60686	0.742657	40	egf	A	0	UACC812
_b460_UACC812_A_40_egf_singlets_egf.fcs.fcs_1	0.53534	1.46923	1.62377	1.5658	2.52582	0.930835	0.907443	0.977612	0.127041	1.627	1.13795	1.58395	0.624387	1.96532	1.14441	2.85152	0.921561	2.63789	0.885128	0.406836	0.712215	0.858042	0.616212	4.72808	0.263993	1.58506	0.684164	5.60072	0.718711	40	egf	A	1	UACC812
_b460_UACC812_A_40_egf_singlets_egf.fcs.fcs_2	0.523221	1.42595	1.60392	1.57877	2.48803	0.905005	0.89288	0.986214	0.123292	1.55547	1.15067	1.59739	0.629087	1.8604	1.10573	2.84244	0.933299	2.71645	0.850183	0.395292	0.716162	0.831751	0.634862	4.6871	0.24189	1.56373	0.7133	5.51425	0.781656	40	egf	A	2	UACC812
_b460_UACC812_A_40_egf_singlets_egf.fcs.fcs_3	0.546124	1.51296	1.70628	1.58584	2.553	0.946687	0.915295	1.03921	0.126424	1.72138	1.18674	1.42773	0.649517	1.93077	1.15233	2.97509	0.960521	2.70576	0.866723	0.534958	0.738435	0.903566	0.621659	4.85094	0.237879	1.62214	0.739728	5.62412	0.809457	40	egf	A	3	UACC812
_b460_UACC812_A_40_egf_singlets_egf.fcs.fcs_4	0.572075	1.53097	1.74839	1.59533	2.58004	0.925215	0.913106	1.01167	0.124144	1.77199	1.19672	1.53197	0.666681	1.99281	1.17638	3.00141	0.971827	2.76652	0.83933	0.510898	0.747356	0.852072	0.661536	4.86065	0.236523	1.62135	0.704028	5.69959	0.83151	40	egf	A	4	UACC812
_b439_UACC812_A_0_iPKC_singlets_iPKC.fcs.fcs_0	0.982671	1.37299	1.58348	1.69166	2.80748	1.10517	1.1165	1.34902	0.150577	1.29747	1.662	1.70903	0.261574	2.42934	1.46961	3.60183	1.17388	3.04086	1.29781	0.564667	0.617671	1.29923	0.905332	3.91869	0.385807	1.38226	1.09582	6.24082	1.06071	0	iPKC	A	0	UACC812
_b439_UACC812_A_0_iPKC_singlets_iPKC.fcs.fcs_1	0.999837	1.41241	1.62257	1.77645	2.74875	1.07511	1.09221	1.35193	0.155814	1.37628	1.67867	1.42692	0.268923	2.26623	1.48237	3.67762	1.16399	3.11314	1.27345	0.575373	0.656791	1.30105	0.848848	4.10816	0.404458	1.39207	1.07189	6.00565	1.06663	0	iPKC	A	1	UACC812
_b439_UACC812_A_0_iPKC_singlets_iPKC.fcs.fcs_2	1.04749	1.41716	1.60716	1.77607	2.87019	1.12552	1.14122	1.43918	0.1648	1.38037	1.70884	1.58004	0.28117	2.49647	1.48981	3.91167	1.19107	3.08857	1.24485	0.57663	0.585969	1.28736	0.852874	4.06016	0.388682	1.40348	1.05843	6.31985	1.11766	0	iPKC	A	2	UACC812
_b439_UACC812_A_0_iPKC_singlets_iPKC.fcs.fcs_3	0.928677	1.4017	1.61263	1.74339	2.76089	1.12634	1.1214	1.38007	0.153658	1.35076	1.66519	1.33416	0.272327	2.36618	1.51754	3.71613	1.17529	3.05204	1.22309	0.618779	0.630066	1.27278	0.8571	4.12146	0.359842	1.381	1.08192	6.14275	1.0945	0	iPKC	A	3	UACC812
_b439_UACC812_A_0_iPKC_singlets_iPKC.fcs.fcs_4	1.04583	1.39466	1.58156	1.75396	2.80936	1.17971	1.11397	1.36435	0.159223	1.26336	1.64843	1.60845	0.266927	2.54839	1.50294	3.58288	1.17788	3.0614	1.2536	0.605514	0.58362	1.27592	0.842173	4.12209	0.355817	1.35826	1.06187	6.68413	1.05056	0	iPKC	A	4	UACC812
_b456_UACC812_A_9_imTOR_singlets_imTOR.fcs.fcs_0	0.617903	1.24002	1.40652	1.67625	2.77258	1.02631	0.968684	1.07154	0.122591	1.50007	1.63707	1.53563	0.719426	1.956	1.15068	3.14102	0.92698	2.85326	0.898335	0.415597	0.535854	0.936991	0.676707	2.85762	0.264323	2.16689	0.859247	5.25737	0.951272	9	imTOR	A	0	UACC812
_b456_UACC812_A_9_imTOR_singlets_imTOR.fcs.fcs_1	0.597751	1.23107	1.42729	1.71	2.74575	1.00672	0.963733	1.05595	0.12199	1.485	1.57464	1.59106	0.687173	1.9269	1.11568	3.13824	0.915146	2.91749	0.870797	0.431928	0.532996	0.927363	0.63896	2.79348	0.234512	2.11805	0.814141	5.39408	0.880555	9	imTOR	A	1	UACC812
_b456_UACC812_A_9_imTOR_singlets_imTOR.fcs.fcs_2	0.658025	1.31244	1.53711	1.7968	2.8252	1.02822	1.00403	1.09866	0.123609	1.60817	1.72146	1.51593	0.741008	1.93879	1.14933	3.19682	0.961341	2.96643	0.906542	0.414659	0.570642	0.919366	0.650372	2.9244	0.235227	2.17133	0.880511	5.19657	0.941619	9	imTOR	A	2	UACC812
_b456_UACC812_A_9_imTOR_singlets_imTOR.fcs.fcs_3	0.60799	1.2749	1.48	1.72308	2.81404	1.03535	0.99309	1.08097	0.125203	1.54063	1.64363	1.70084	0.711937	1.99136	1.19323	3.26963	0.956803	2.90691	0.915366	0.415505	0.534339	0.927979	0.672843	2.88374	0.298298	2.15955	0.862658	5.19571	0.946825	9	imTOR	A	3	UACC812
_b456_UACC812_A_9_imTOR_singlets_imTOR.fcs.fcs_4	0.644103	1.26253	1.46325	1.69004	2.78062	1.03531	0.981868	1.08986	0.120622	1.48189	1.63054	1.47445	0.697916	2.00662	1.1098	3.06524	0.911995	2.81121	0.883454	0.418611	0.525091	0.922766	0.652461	2.73186	0.265136	2.10702	0.846062	5.25995	0.881567	9	imTOR	A	4	UACC812
_c67_ZR751_A_0_egf_singlets_egf.fcs.fcs_0	1.21513	1.33643	1.43341	2.01659	1.80053	1.81408	1.4598	1.5141	0.350727	0.713222	1.561	1.2341	1.20307	3.35388	1.27595	1.51415	1.56967	3.96312	1.2126	0.864793	0.940868	1.50586	0.900935	2.69307	0.366898	0.796142	1.49373	5.18811	6.87321	0	egf	A	0	ZR751
_c67_ZR751_A_0_egf_singlets_egf.fcs.fcs_1	1.34888	1.43083	1.59491	2.16948	1.93349	2.07046	1.56321	1.59803	0.379554	0.810465	1.74286	1.35974	1.29972	3.56929	1.40076	1.59633	1.70324	4.38291	1.30404	0.934875	1.11466	1.57484	1.1546	3.29645	0.421379	0.878318	1.58338	5.73483	7.12859	0	egf	A	1	ZR751
_c67_ZR751_A_0_egf_singlets_egf.fcs.fcs_2	1.29782	1.3574	1.50578	2.08287	1.88839	2.11171	1.47392	1.65886	0.38088	0.795222	1.64852	1.28131	1.26208	3.46583	1.43146	1.63645	1.67818	3.78793	1.2654	0.896863	1.00884	1.57821	1.0142	2.9304	0.311507	0.853229	1.54788	5.3175	7.0266	0	egf	A	2	ZR751
_c67_ZR751_A_0_egf_singlets_egf.fcs.fcs_3	1.3718	1.32781	1.44302	1.94328	1.82409	2.02822	1.44526	1.5809	0.361842	0.743794	1.56273	1.26417	1.14634	3.44745	1.34031	1.46742	1.56675	3.94817	1.18175	0.87966	0.968843	1.46748	1.0211	2.67468	0.430736	0.814677	1.46624	5.27714	6.41284	0	egf	A	3	ZR751
_c67_ZR751_A_0_egf_singlets_egf.fcs.fcs_4	1.30932	1.36236	1.49202	2.07494	1.84116	1.89618	1.42033	1.52699	0.370691	0.77079	1.59713	1.20414	1.18546	3.25521	1.34662	1.46298	1.59448	3.97235	1.19051	0.831341	0.974985	1.48248	0.977664	2.90657	0.317605	0.792361	1.49985	5.34577	6.79432	0	egf	A	4	ZR751
_b720_UACC812_B_30_egf_singlets_egf.fcs.fcs_0	0.78399	1.18645	0.980732	1.12441	1.92839	0.786048	0.687945	0.759042	0.087451	1.12334	1.08305	0.631427	0.571266	1.89905	0.782391	2.07793	0.541722	2.21914	0.517108	0.30306	0.36405	0.558886	0.403119	5.34957	0.158451	0.940794	0.420305	2.44485	0.40565	30	egf	B	0	UACC812
_b720_UACC812_B_30_egf_singlets_egf.fcs.fcs_1	0.770623	1.21113	1.00083	1.14622	1.9366	0.750713	0.675417	0.758805	0.0827075	1.10275	1.11967	0.649909	0.594939	1.87461	0.78959	1.99741	0.561965	2.20339	0.532869	0.323808	0.399881	0.584405	0.396975	5.46485	0.203705	0.951166	0.42394	2.61356	0.409222	30	egf	B	1	UACC812
_b720_UACC812_B_30_egf_singlets_egf.fcs.fcs_2	0.78935	1.16919	0.970093	1.13597	1.9265	0.78436	0.691354	0.776748	0.0828934	1.10699	1.08716	0.585102	0.574897	1.92074	0.793836	2.00925	0.567156	2.22793	0.524356	0.308454	0.350469	0.567105	0.379173	5.28897	0.202479	0.962328	0.42042	2.46797	0.395548	30	egf	B	2	UACC812
_b720_UACC812_B_30_egf_singlets_egf.fcs.fcs_3	0.83235	1.19036	0.974503	1.12224	1.96685	0.797295	0.68462	0.765205	0.0891537	1.15405	1.11843	0.56541	0.60251	1.89102	0.777141	1.99203	0.55114	2.21788	0.543371	0.312923	0.370106	0.536621	0.374438	5.39929	0.142017	0.960937	0.421266	2.31805	0.403952	30	egf	B	3	UACC812
_b720_UACC812_B_30_egf_singlets_egf.fcs.fcs_4	0.784476	1.18097	0.970878	1.13129	1.93996	0.75066	0.713164	0.772717	0.0854187	1.08529	1.10183	0.522251	0.595977	1.89001	0.780082	2.04153	0.563696	2.28283	0.536654	0.328582	0.360478	0.583901	0.388355	5.4648	0.168376	0.944849	0.433018	2.27424	0.402784	30	egf	B	4	UACC812
_b709_UACC812_B_0_egf_singlets_egf.fcs.fcs_0	1.0729	1.31367	1.34008	1.45857	2.14796	0.831159	0.885991	0.929784	0.119967	1.18184	1.06727	0.917578	0.354177	1.5926	0.855514	2.51674	0.740031	1.45171	0.793194	0.36578	0.575939	0.838782	0.444947	2.09346	0.227857	0.893538	0.696111	3.65442	0.701088	0	egf	B	0	UACC812
_b709_UACC812_B_0_egf_singlets_egf.fcs.fcs_1	1.06766	1.36622	1.43833	1.50379	2.18674	0.876148	0.927532	0.949224	0.12419	1.32218	1.10038	1.01472	0.370434	1.57865	0.899878	2.54948	0.751004	1.54567	0.817025	0.38758	0.59749	0.831635	0.504954	2.18474	0.345575	0.940648	0.681046	3.99427	0.721207	0	egf	B	1	UACC812
_b709_UACC812_B_0_egf_singlets_egf.fcs.fcs_2	1.04968	1.3111	1.37042	1.4685	2.18006	0.837605	0.90533	0.974389	0.127229	1.1858	1.09078	0.977928	0.370402	1.5961	0.927187	2.60009	0.776808	1.53713	0.821695	0.384247	0.591708	0.875899	0.469197	2.12878	0.245579	0.918111	0.712225	4.05258	0.699429	0	egf	B	2	UACC812
_b709_UACC812_B_0_egf_singlets_egf.fcs.fcs_3	1.1103	1.34319	1.40225	1.46718	2.18376	0.847196	0.907929	0.932172	0.12356	1.20053	1.10647	0.927417	0.358166	1.5579	0.89432	2.47204	0.749429	1.50944	0.790683	0.355018	0.57772	0.857858	0.480284	2.06861	0.232434	0.911031	0.679098	3.94465	0.703618	0	egf	B	3	UACC812
_b709_UACC812_B_0_egf_singlets_egf.fcs.fcs_4	1.00046	1.35957	1.4062	1.49272	2.22861	0.84347	0.925264	0.980171	0.126248	1.28197	1.15483	1.04264	0.371259	1.69026	0.915866	2.53858	0.77382	1.50697	0.80604	0.510515	0.6194	0.863478	0.463123	2.18861	0.333673	0.938662	0.73316	3.73562	0.705963	0	egf	B	4	UACC812
_b717_UACC812_B_9_egf_singlets_egf.fcs.fcs_0	0.686173	1.14162	1.16669	1.3796	2.60578	0.882073	0.881592	0.897206	0.104893	1.1167	1.2604	0.688893	0.451067	1.77024	0.973666	2.83521	0.697794	1.95944	0.731151	0.336698	0.391441	0.768446	0.520617	3.33826	0.235839	1.64481	0.649741	3.40067	0.740638	9	egf	B	0	UACC812
_b717_UACC812_B_9_egf_singlets_egf.fcs.fcs_1	0.751606	1.11776	1.14664	1.37731	2.58636	0.904204	0.859023	0.896281	0.109771	1.0735	1.29235	0.709532	0.464239	1.74728	1.02927	2.8773	0.711245	1.94588	0.727692	0.31523	0.37763	0.722543	0.476765	3.40757	0.235268	1.65298	0.639056	3.44121	0.699604	9	egf	B	1	UACC812
_b717_UACC812_B_9_egf_singlets_egf.fcs.fcs_2	0.791018	1.17176	1.23189	1.47226	2.66546	0.9412	0.891223	0.94462	0.108541	1.12157	1.34298	0.850441	0.497287	1.84932	1.02148	3.01275	0.750915	2.12638	0.773539	0.334146	0.393725	0.782264	0.511593	3.67706	0.249048	1.77201	0.647954	3.58606	0.795139	9	egf	B	2	UACC812
_b717_UACC812_B_9_egf_singlets_egf.fcs.fcs_3	0.798789	1.14302	1.18728	1.43153	2.58699	0.918655	0.851277	0.908484	0.109515	1.11717	1.27457	0.73834	0.46493	1.7137	0.993862	2.8469	0.717533	1.99715	0.756813	0.339437	0.388548	0.774011	0.486038	3.51711	0.237733	1.69681	0.635738	3.54919	0.726826	9	egf	B	3	UACC812
_b717_UACC812_B_9_egf_singlets_egf.fcs.fcs_4	0.73338	1.17554	1.19286	1.44701	2.68014	0.960072	0.885551	0.954517	0.115289	1.1103	1.35339	0.858586	0.473961	1.8272	1.07611	2.95441	0.736511	2.08779	0.767635	0.32815	0.408856	0.764025	0.510364	3.59161	0.244088	1.71126	0.665301	3.60998	0.77946	9	egf	B	4	UACC812
_b703_UACC812_B_60_imTOR_singlets_imTOR.fcs.fcs_0	0.80084	1.43729	1.77839	2.0534	3.21997	1.24935	1.21834	1.40458	0.154928	1.5735	1.77583	1.34781	0.817465	2.68833	1.6519	4.31593	1.28236	3.04092	1.29044	0.542571	0.629872	1.34355	0.851472	1.28917	0.385506	1.73815	1.06123	4.57937	1.43717	60	imTOR	B	0	UACC812
_b703_UACC812_B_60_imTOR_singlets_imTOR.fcs.fcs_1	0.790843	1.42362	1.75331	1.96441	3.08684	1.18101	1.19641	1.36453	0.14373	1.49472	1.74486	1.00432	0.797171	2.549	1.57323	4.04928	1.21248	3.11707	1.15664	0.53391	0.613037	1.21348	0.761844	1.30237	0.301815	1.74847	1.03889	3.92961	1.4442	60	imTOR	B	1	UACC812
_b703_UACC812_B_60_imTOR_singlets_imTOR.fcs.fcs_2	0.831184	1.37262	1.66387	1.92027	3.05298	1.16585	1.17317	1.35641	0.1504	1.44877	1.62836	0.95876	0.771789	2.50599	1.65576	4.00765	1.21745	3.01586	1.19936	0.505758	0.572929	1.23827	0.733013	1.23083	0.299	1.64692	0.990943	3.86626	1.33018	60	imTOR	B	2	UACC812
_b703_UACC812_B_60_imTOR_singlets_imTOR.fcs.fcs_3	0.818933	1.45979	1.76133	2.01402	3.1064	1.23434	1.17733	1.33941	0.146302	1.5906	1.68579	0.979132	0.789918	2.46417	1.53638	3.9059	1.2117	3.02783	1.17425	0.505241	0.602725	1.22946	0.758768	1.25811	0.322502	1.64621	0.999849	3.71652	1.36099	60	imTOR	B	3	UACC812
_b703_UACC812_B_60_imTOR_singlets_imTOR.fcs.fcs_4	0.80559	1.47238	1.78336	1.96963	3.15763	1.22956	1.23025	1.39414	0.159225	1.62205	1.75471	1.13744	0.799801	2.64928	1.66511	4.11684	1.27905	3.25125	1.26869	0.569544	0.672187	1.30355	0.801867	1.34707	0.304077	1.7556	1.05116	4.28386	1.41058	60	imTOR	B	4	UACC812
_c514_ZR751_B_0_iEGFR_singlets_iEGFR.fcs.fcs_0	0.835052	1.11421	1.12664	1.53483	1.76166	1.81145	1.38233	1.42906	0.340825	0.585367	1.81612	1.12174	1.05783	2.80512	1.13698	1.4616	1.42304	3.59989	1.13527	0.789284	0.877008	1.258	0.85656	1.96702	0.428185	0.739957	1.55793	3.7705	6.3033	0	iEGFR	B	0	ZR751
_c514_ZR751_B_0_iEGFR_singlets_iEGFR.fcs.fcs_1	0.824351	1.04776	1.09082	1.52082	1.74943	1.75091	1.36612	1.36773	0.319221	0.576371	1.77204	1.15558	1.01514	2.83091	1.11718	1.51409	1.39132	3.68723	1.09504	0.768323	0.806113	1.23373	0.9414	1.62117	0.502255	0.758151	1.55811	3.85738	6.2282	0	iEGFR	B	1	ZR751
_c514_ZR751_B_0_iEGFR_singlets_iEGFR.fcs.fcs_2	0.894003	1.76224	1.14915	1.58777	2.08027	1.80627	1.36999	5.2291	0.805828	0.627112	1.84212	1.57065	1.23371	2.95979	1.84042	1.47699	1.42482	3.92919	1.14525	0.799845	0.805753	1.24994	0.873368	1.87517	0.579454	0.74911	1.60696	3.86526	6.58875	0	iEGFR	B	2	ZR751
_c514_ZR751_B_0_iEGFR_singlets_iEGFR.fcs.fcs_3	0.894825	1.06447	1.09154	1.52416	1.7218	1.71271	1.34076	1.35748	0.448913	0.564137	1.8793	1.23463	1.05291	2.85922	1.10864	1.41707	1.38749	3.92413	1.12567	0.801248	0.770872	1.18056	0.943417	1.82305	0.364103	0.729325	1.5194	3.87139	6.09786	0	iEGFR	B	3	ZR751
_c514_ZR751_B_0_iEGFR_singlets_iEGFR.fcs.fcs_4	0.866682	1.07752	1.10663	1.52475	1.75402	1.78772	1.39922	1.36477	0.339763	0.595576	1.94076	0.971791	1.10164	3.06988	1.19532	1.49665	1.4638	3.87149	1.18423	0.831209	0.864929	1.3275	0.845548	2.00108	0.393417	0.726229	1.63282	3.80547	6.56265	0	iEGFR	B	4	ZR751
_c83_ZR751_A_40_egf_singlets_egf.fcs.fcs_0	1.51204	1.09264	1.43027	1.52558	1.84122	1.80605	1.38359	1.1697	0.271584	0.705609	2.55561	0.995529	0.977553	2.17105	0.963244	1.26675	1.04647	3.16368	0.917694	0.514383	0.455481	1.47771	0.654238	11.657	0.295405	0.521548	0.996729	4.11759	3.49836	40	egf	A	0	ZR751
_c83_ZR751_A_40_egf_singlets_egf.fcs.fcs_1	1.51031	1.05733	1.38174	1.52161	1.78084	1.79552	1.36743	1.1713	0.26968	0.692835	2.58552	0.944017	0.948759	2.10107	0.87649	1.2764	1.01158	2.99961	0.900694	0.500904	0.420177	1.42661	0.641016	11.2228	0.307323	0.52654	1.01555	3.86121	3.57211	40	egf	A	1	ZR751
_c83_ZR751_A_40_egf_singlets_egf.fcs.fcs_2	1.47449	1.07084	1.37344	1.48705	1.76056	1.76743	1.31321	1.09723	0.277967	0.666134	2.40072	0.907778	0.919635	2.09292	0.860957	1.22297	0.99573	2.92877	0.87817	0.504571	0.440999	1.43738	0.66821	11.054	0.38114	0.503804	0.987176	3.61311	3.44485	40	egf	A	2	ZR751
_c83_ZR751_A_40_egf_singlets_egf.fcs.fcs_3	1.4798	1.06571	1.38174	1.43552	1.78239	1.82517	1.32986	1.14776	0.259494	0.694574	2.50534	0.952296	0.954205	2.19403	0.928177	1.25151	1.0081	3.06724	0.932745	0.515382	0.432555	1.46657	0.681629	11.4293	0.296066	0.561523	0.986734	3.8799	3.51062	40	egf	A	3	ZR751
_c83_ZR751_A_40_egf_singlets_egf.fcs.fcs_4	1.76384	1.07753	1.48743	1.49168	1.78403	1.85609	1.35067	1.15641	0.262186	0.692416	2.57037	1.02805	0.956028	2.19238	0.908524	1.24388	1.01778	2.98283	0.912982	0.502175	0.457809	1.49594	0.642378	11.4728	0.275341	0.548694	1.00824	4.27684	3.57138	40	egf	A	4	ZR751
_b442_UACC812_A_15_HCC70_singlets_HCC70.fcs.fcs_0	1.28281	1.09955	0.897039	0.815613	1.10013	1.25361	1.67717	0.714881	0.345312	1.80341	3.80104	0.708406	0.968987	0.648171	0.767926	1.10317	0.632285	3.70908	0.770786	0.396017	0.41877	1.08191	0.604976	3.63586	0.192483	0.826245	0.94186	0.782263	0.411988	15	HCC70	A	0	UACC812
_b442_UACC812_A_15_HCC70_singlets_HCC70.fcs.fcs_1	1.25661	1.10026	0.904292	0.834504	1.11753	1.27879	1.70272	0.734943	0.347549	1.81413	3.86069	0.747888	0.994493	0.673316	0.77384	1.09273	0.64138	3.83668	0.7846	0.401688	0.425715	1.09172	0.640177	3.71099	0.208361	0.831964	0.962281	0.784325	0.414686	15	HCC70	A	1	UACC812
_b442_UACC812_A_15_HCC70_singlets_HCC70.fcs.fcs_2	1.2942	1.114	0.902118	0.841241	1.1223	1.30694	1.70726	0.734232	0.34826	1.81111	3.86216	0.707661	0.994884	0.674509	0.783881	1.07624	0.646581	3.79906	0.810538	0.400517	0.430943	1.10254	0.644582	3.75504	0.214437	0.827946	0.981636	0.783262	0.430335	15	HCC70	A	2	UACC812
_b442_UACC812_A_15_HCC70_singlets_HCC70.fcs.fcs_3	1.3428	1.08978	0.885822	0.80487	1.089	1.25402	1.66934	0.703437	0.337246	1.79702	3.76941	0.69484	0.961153	0.65884	0.78616	1.0773	0.634586	3.67496	0.78462	0.389815	0.406777	1.05942	0.626444	3.62173	0.199311	0.783345	0.93452	0.759813	0.420182	15	HCC70	A	3	UACC812
_b442_UACC812_A_15_HCC70_singlets_HCC70.fcs.fcs_4	1.29052	1.09548	0.89433	0.818182	1.10068	1.29652	1.69512	0.736872	0.349967	1.82456	3.85668	0.702786	0.989431	0.664363	0.786407	1.10054	0.641173	3.75136	0.787088	0.418755	0.415591	1.08873	0.629934	3.72785	0.213929	0.82975	0.972146	0.773304	0.419422	15	HCC70	A	4	UACC812
_b719_UACC812_B_17_egf_singlets_egf.fcs.fcs_0	0.823891	1.21436	1.19937	1.45867	2.22912	0.957419	0.898318	1.0096	0.108383	1.31163	1.0945	0.948014	0.54879	1.96584	1.00969	2.47725	0.738176	2.35021	0.745028	0.378393	0.431	0.873854	0.470821	3.64404	0.190825	1.16092	0.600094	3.08008	0.703015	17	egf	B	0	UACC812
_b719_UACC812_B_17_egf_singlets_egf.fcs.fcs_1	0.89206	1.22917	1.23145	1.5711	2.24986	1.05965	0.92005	1.01402	0.111563	1.3286	1.1471	1.04157	0.562484	1.99825	1.0449	2.57644	0.761644	2.37841	0.814296	0.407935	0.434987	0.876902	0.489885	3.78399	0.203143	1.13054	0.621546	3.57089	0.695243	17	egf	B	1	UACC812
_b719_UACC812_B_17_egf_singlets_egf.fcs.fcs_2	0.955722	1.28436	1.27333	1.6218	2.31204	1.02207	0.954424	1.02759	0.11655	1.45845	1.1919	0.949384	0.599185	2.16695	1.10402	2.68309	0.783254	2.54755	0.826597	0.411576	0.496934	0.936939	0.507409	3.92458	0.20688	1.1816	0.644172	3.26185	0.749734	17	egf	B	2	UACC812
_b719_UACC812_B_17_egf_singlets_egf.fcs.fcs_3	0.934325	1.19179	1.16214	1.4355	2.23438	0.962744	0.91431	1.02257	0.112253	1.30262	1.10054	0.778791	0.566912	2.06652	0.981685	2.47594	0.734716	2.365	0.831917	0.386313	0.430736	0.919424	0.489547	3.6841	0.203805	1.14348	0.622389	3.01758	0.688273	17	egf	B	3	UACC812
_b719_UACC812_B_17_egf_singlets_egf.fcs.fcs_4	0.859005	1.24922	1.26357	1.54529	2.33521	1.07465	0.947399	1.06217	0.116323	1.41693	1.19232	0.936347	0.588328	2.13979	1.05285	2.67623	0.778259	2.47923	0.807461	0.394637	0.440652	0.920704	0.486602	3.91176	0.219921	1.21308	0.63463	3.60772	0.702482	17	egf	B	4	UACC812
_b701_UACC812_B_17_iEGFR_singlets_iEGFR.fcs.fcs_0	0.975265	1.13112	0.908806	1.09854	1.6162	0.562428	0.605258	0.775309	0.0894551	0.997127	0.619977	0.479989	0.257478	1.88011	0.802733	2.23647	0.562074	1.07346	0.594682	0.285417	0.35922	0.530009	0.369311	4.23541	0.162238	0.498239	0.383163	1.98062	0.39937	17	iEGFR	B	0	UACC812
_b701_UACC812_B_17_iEGFR_singlets_iEGFR.fcs.fcs_1	1.14661	1.09154	0.846537	1.04214	1.56318	0.544857	0.583892	0.781847	0.0867194	0.926582	0.604446	0.503583	0.241205	1.92283	0.80057	2.00605	0.544625	0.991005	0.570431	0.31918	0.32744	0.560894	0.381282	4.0336	0.159841	0.479164	0.386532	2.0657	0.372526	17	iEGFR	B	1	UACC812
_b701_UACC812_B_17_iEGFR_singlets_iEGFR.fcs.fcs_2	0.971779	1.08588	0.842868	1.02193	1.53311	0.565087	0.572444	0.742121	0.0815667	0.868699	0.601644	0.615659	0.242738	1.83299	0.774606	2.08676	0.523395	0.944432	0.542595	0.310545	0.294969	0.520427	0.378359	3.97082	0.177399	0.480368	0.380118	2.13938	0.38083	17	iEGFR	B	2	UACC812
_b701_UACC812_B_17_iEGFR_singlets_iEGFR.fcs.fcs_3	0.959033	1.08931	0.824422	1.02298	1.56776	0.589819	0.582252	0.790373	0.0890406	0.849921	0.595822	0.555568	0.256069	1.86204	0.792194	2.14696	0.562129	1.01917	0.575277	0.301034	0.321266	0.550706	0.37606	4.03712	0.16591	0.49479	0.399694	1.96478	0.378499	17	iEGFR	B	3	UACC812
_b701_UACC812_B_17_iEGFR_singlets_iEGFR.fcs.fcs_4	1.04969	1.11412	0.845155	1.05461	1.60819	0.605787	0.601104	0.808584	0.0932786	0.903827	0.637983	0.575518	0.26109	1.89829	0.846947	2.22546	0.5692	1.03559	0.601261	0.334115	0.325489	0.541043	0.373175	4.10022	0.163822	0.505976	0.403875	2.23073	0.394223	17	iEGFR	B	4	UACC812
_b436_UACC812_A_0_iPI3K_singlets_iPI3K.fcs.fcs_0	0.350894	1.04482	1.00829	0.952935	1.83385	0.628986	0.598472	0.558632	0.0754121	0.924791	0.692754	0.583265	0.226412	0.970237	0.614489	1.84137	0.512729	1.28562	0.468746	0.212283	0.296577	0.473397	0.341363	3.11086	0.145142	0.796735	0.334015	3.06155	0.362653	0	iPI3K	A	0	UACC812
_b436_UACC812_A_0_iPI3K_singlets_iPI3K.fcs.fcs_1	0.373936	1.03111	0.98065	0.927387	1.80415	0.63637	0.580492	0.57535	0.0748574	0.905724	0.67956	0.570402	0.213078	0.950016	0.592026	1.72369	0.489855	1.23477	0.442278	0.197007	0.29868	0.433402	0.33368	3.04941	0.139592	0.791536	0.319577	3.06974	0.348174	0	iPI3K	A	1	UACC812
_b436_UACC812_A_0_iPI3K_singlets_iPI3K.fcs.fcs_2	0.351599	1.04068	1.00435	0.952211	1.83532	0.67308	0.602602	0.582156	0.0786199	0.947888	0.693137	0.695864	0.223893	1.0268	0.601754	1.79408	0.505317	1.29644	0.442214	0.2273	0.307497	0.451833	0.354392	3.15999	0.158728	0.824991	0.322369	3.23044	0.366665	0	iPI3K	A	2	UACC812
_b436_UACC812_A_0_iPI3K_singlets_iPI3K.fcs.fcs_3	0.348806	1.04437	0.997369	0.969542	1.82205	0.681258	0.61491	0.56755	0.0801536	0.914768	0.690897	0.677011	0.23772	0.976226	0.616026	1.81857	0.505118	1.2906	0.443934	0.201676	0.30418	0.452532	0.361831	3.21019	0.149236	0.80427	0.33833	3.20639	0.389942	0	iPI3K	A	3	UACC812
_b436_UACC812_A_0_iPI3K_singlets_iPI3K.fcs.fcs_4	0.375324	1.03262	0.982738	0.968098	1.81711	0.634073	0.594306	0.596906	0.0748863	0.931506	0.682257	0.658161	0.206914	0.97107	0.597696	1.70145	0.493563	1.22925	0.452556	0.2134	0.296069	0.439367	0.340548	3.05695	0.141157	0.789335	0.338123	3.10219	0.34062	0	iPI3K	A	4	UACC812
_b437_UACC812_A_0_imTOR_singlets_imTOR.fcs.fcs_0	0.447567	1.20559	1.34116	1.29748	2.1597	0.904544	0.839808	0.826118	0.107965	1.21632	1.22525	1.18745	0.500691	1.49602	0.866819	2.51564	0.801768	2.18527	0.70571	0.350904	0.521331	0.749792	0.577268	2.70648	0.220493	1.14825	0.668431	4.34768	0.736363	0	imTOR	A	0	UACC812
_b437_UACC812_A_0_imTOR_singlets_imTOR.fcs.fcs_1	0.42242	1.23896	1.3507	1.31212	2.18549	0.821714	0.847312	0.847869	0.106343	1.22864	1.23058	1.17103	0.503557	1.49393	0.892161	2.54568	0.825399	2.27186	0.714177	0.355697	0.545795	0.790907	0.612004	2.66682	0.243037	1.20486	0.681381	4.449	0.738429	0	imTOR	A	1	UACC812
_b437_UACC812_A_0_imTOR_singlets_imTOR.fcs.fcs_2	0.424987	1.21453	1.34256	1.32899	2.17326	0.79702	0.830787	0.83024	0.109436	1.20679	1.19747	1.22911	0.485817	1.52332	0.887972	2.5233	0.818765	2.23361	0.709941	0.366325	0.522539	0.763966	0.591088	2.57802	0.264415	1.17638	0.658074	4.15651	0.738659	0	imTOR	A	2	UACC812
_b437_UACC812_A_0_imTOR_singlets_imTOR.fcs.fcs_3	0.423913	1.20753	1.33506	1.25767	2.15995	0.764159	0.823932	0.823326	0.107541	1.20901	1.22497	1.05765	0.514221	1.53631	0.89547	2.60757	0.81593	2.27398	0.695333	0.346064	0.505503	0.763457	0.557389	2.67613	0.235851	1.16255	0.658349	4.25004	0.727729	0	imTOR	A	3	UACC812
_b437_UACC812_A_0_imTOR_singlets_imTOR.fcs.fcs_4	0.443009	1.20809	1.34485	1.29952	2.18297	0.877049	0.840108	0.848688	0.1073	1.20698	1.22883	1.15643	0.500036	1.51014	0.875087	2.48788	0.819707	2.21671	0.699372	0.365112	0.540319	0.731933	0.585391	2.70853	0.244154	1.16697	0.657865	4.29045	0.733681	0	imTOR	A	4	UACC812
_b723_UACC812_B_7_iMEK_singlets_iMEK.fcs.fcs_0	0.542388	1.16555	1.06541	1.33058	2.42227	0.583023	0.649129	0.858618	0.0940807	1.00792	2.12501	0.650415	0.701017	1.99971	0.839807	2.40823	0.64764	0.771848	0.643645	0.3767	0.414236	0.645406	0.450192	4.2426	0.196676	0.557885	0.826945	2.87154	0.612596	7	iMEK	B	0	UACC812
_b723_UACC812_B_7_iMEK_singlets_iMEK.fcs.fcs_1	0.581484	1.19354	1.09803	1.35331	2.50567	0.567513	0.653067	0.864244	0.0996532	1.10291	2.20754	0.764271	0.695477	2.01948	0.876404	2.43268	0.711061	0.776225	0.680657	0.709835	0.474725	0.581718	0.46295	4.17302	0.215828	0.572467	0.82448	3.24868	0.614169	7	iMEK	B	1	UACC812
_b723_UACC812_B_7_iMEK_singlets_iMEK.fcs.fcs_2	0.590298	1.1968	1.16142	1.46589	2.4716	0.61821	0.681417	0.856861	0.106125	1.00393	2.152	0.762772	0.713769	2.00335	0.903398	2.4944	0.690063	0.792389	0.661574	0.378019	0.425009	0.597546	0.47479	4.40827	0.208631	0.573043	0.794475	3.34382	0.630785	7	iMEK	B	2	UACC812
_b723_UACC812_B_7_iMEK_singlets_iMEK.fcs.fcs_3	0.539619	1.17199	1.03809	1.26248	2.49909	0.608107	0.67307	0.847989	0.0975074	0.951158	2.0769	0.811359	0.66767	1.92259	0.860253	2.29752	0.669173	0.771335	0.680524	0.393771	0.400777	0.627058	0.479464	4.14106	0.200787	0.545869	0.827777	3.48116	0.659797	7	iMEK	B	3	UACC812
_b723_UACC812_B_7_iMEK_singlets_iMEK.fcs.fcs_4	0.537853	1.23954	1.08323	1.34822	2.55068	0.575745	0.639738	0.859051	0.0973851	1.0331	2.17871	0.853949	0.736385	2.02652	0.904159	2.47928	0.676093	0.767256	0.705584	0.366623	0.482515	0.622834	0.484012	4.42091	0.251638	0.609104	0.86078	3.16214	0.651099	7	iMEK	B	4	UACC812
_c502_ZR751_B_60_iPI3K_singlets_iPI3K.fcs.fcs_0	1.24501	1.02969	1.1816	1.39575	1.34982	1.26956	0.914457	0.858901	0.204602	0.558943	0.403086	0.702168	0.329834	1.45171	0.718914	0.870504	0.817032	1.40286	0.65883	0.389307	0.55224	0.972663	0.482896	3.68141	0.241595	0.424818	0.553897	2.22376	3.14651	60	iPI3K	B	0	ZR751
_c502_ZR751_B_60_iPI3K_singlets_iPI3K.fcs.fcs_1	1.30698	1.03463	1.19555	1.38569	1.38528	1.28339	0.904147	0.869379	0.205126	0.616263	0.411118	0.765302	0.336248	1.45421	0.718637	0.857746	0.834741	1.46433	0.680669	0.38572	0.536407	1.01832	0.49951	3.70927	0.280148	0.432613	0.568287	2.24674	3.27017	60	iPI3K	B	1	ZR751
_c502_ZR751_B_60_iPI3K_singlets_iPI3K.fcs.fcs_2	1.29388	1.04723	1.18936	1.38842	1.42654	1.28523	0.913576	0.857815	0.211823	0.604209	0.414588	0.765092	0.335284	1.47192	0.720144	0.881966	0.815819	1.46061	0.691298	0.381162	0.560297	1.00744	0.483397	3.88445	0.225934	0.414951	0.56853	2.09235	3.18477	60	iPI3K	B	2	ZR751
_c502_ZR751_B_60_iPI3K_singlets_iPI3K.fcs.fcs_3	1.69962	1.03902	1.31331	1.39795	1.39057	1.25166	0.922815	0.83326	0.203897	0.618222	0.406565	0.711372	0.3419	1.44034	0.70609	0.8827	0.831228	1.51267	0.679279	0.397197	0.566528	1.03189	0.450199	3.88329	0.237986	0.428368	0.543018	2.03401	3.19531	60	iPI3K	B	3	ZR751
_c502_ZR751_B_60_iPI3K_singlets_iPI3K.fcs.fcs_4	1.31899	1.05752	1.20835	1.43968	1.4197	1.29359	0.916266	0.878772	0.211092	0.629104	0.416464	0.723782	0.355624	1.49503	0.732038	0.858788	0.834301	1.50533	0.695685	0.387667	0.588083	1.05576	0.476096	3.89063	0.247895	0.439311	0.5703	2.195	3.34133	60	iPI3K	B	4	ZR751
_c506_ZR751_B_60_iMEK_singlets_iMEK.fcs.fcs_0	0.520813	0.804018	0.743375	0.934782	1.52868	0.936677	0.650513	0.726439	0.151117	0.410502	1.13377	0.475701	0.50647	1.76263	0.583142	0.712332	0.60034	0.537258	0.485183	0.398381	0.332142	0.764873	0.450247	9.46833	0.216287	0.296133	0.535071	1.76362	1.35034	60	iMEK	B	0	ZR751
_c506_ZR751_B_60_iMEK_singlets_iMEK.fcs.fcs_1	0.561816	0.790753	0.754701	0.91018	1.48514	1.00532	0.657483	0.756974	0.153895	0.414201	1.14081	0.464172	0.539359	1.64824	0.564408	0.718677	0.593875	0.502617	0.529663	0.361283	0.357502	0.754533	0.457492	9.61006	0.161135	0.281889	0.483438	1.80737	1.37759	60	iMEK	B	1	ZR751
_c506_ZR751_B_60_iMEK_singlets_iMEK.fcs.fcs_2	0.57684	0.802217	0.757408	1.01697	1.56933	1.1546	0.68144	0.741412	0.15591	0.439246	1.22878	0.390401	0.567685	1.55251	0.607513	0.770606	0.604886	0.520834	0.504569	0.411813	0.358422	0.803712	0.486067	9.83901	0.1754	0.327375	0.522779	1.61852	1.56448	60	iMEK	B	2	ZR751
_c506_ZR751_B_60_iMEK_singlets_iMEK.fcs.fcs_3	0.637172	0.788077	0.783411	0.942552	1.505	1.06912	0.66982	0.741987	0.149184	0.42759	1.23226	0.383299	0.546827	1.62522	0.577128	0.747074	0.607815	0.529248	0.513655	0.364511	0.338949	0.761922	0.469219	9.98271	0.164146	0.291142	0.495554	1.78016	1.41255	60	iMEK	B	3	ZR751
_c506_ZR751_B_60_iMEK_singlets_iMEK.fcs.fcs_4	0.566358	0.7956	0.734678	0.933725	1.44803	1.00065	0.647826	0.722254	0.138302	0.40604	1.07826	0.465049	0.489809	1.6703	0.565701	0.755728	0.593545	0.485665	0.494169	0.386776	0.342037	0.741215	0.486579	9.40898	0.295158	0.281821	0.46603	2.14569	1.39502	60	iMEK	B	4	ZR751
_c70_ZR751_A_9_egf_singlets_egf.fcs.fcs_0	1.77926	0.76101	1.10576	1.08052	1.87859	2.13737	1.5073	1.0286	0.233133	1.43367	1.6866	1.05952	0.567996	1.59172	0.922242	1.26109	0.889889	3.52207	0.913722	0.496117	0.283891	1.59435	0.472182	3.35754	0.285757	1.37205	1.18976	3.65701	3.84476	9	egf	A	0	ZR751
_c70_ZR751_A_9_egf_singlets_egf.fcs.fcs_1	1.7791	0.776413	1.14682	1.08311	1.85697	2.09397	1.52057	0.985857	0.232461	1.52106	1.65384	1.06061	0.558298	1.55762	0.894167	1.23121	0.888654	3.58073	0.904503	0.585448	0.303115	1.60689	0.501856	3.36968	0.280129	1.33819	1.1417	3.76447	3.8511	9	egf	A	1	ZR751
_c70_ZR751_A_9_egf_singlets_egf.fcs.fcs_2	1.77862	0.764238	1.13286	1.11373	1.87554	2.07024	1.50796	1.0251	0.234412	1.43679	1.69034	1.01439	0.573163	1.55995	0.909546	1.25168	0.923403	3.55415	0.904941	0.521747	0.317704	1.60351	0.492953	3.3711	0.415912	1.34707	1.20581	3.82103	3.92902	9	egf	A	2	ZR751
_c70_ZR751_A_9_egf_singlets_egf.fcs.fcs_3	1.81779	0.761735	1.12421	1.0636	1.89267	2.12607	1.54254	1.01448	0.236628	1.46197	1.62682	1.11014	0.564753	1.50598	0.89733	1.2772	0.898321	3.66878	0.865499	0.489543	0.301337	1.59318	0.500348	3.42341	0.324796	1.3618	1.13753	3.93609	3.77211	9	egf	A	3	ZR751
_c70_ZR751_A_9_egf_singlets_egf.fcs.fcs_4	1.78875	0.76732	1.12603	1.06382	1.90611	2.12126	1.55369	1.03115	0.241457	1.44063	1.67075	1.11151	0.564544	1.60396	0.941968	1.28013	0.906539	3.51603	0.897404	0.498236	0.307051	1.63751	0.492915	3.34906	0.402951	1.37975	1.20759	3.69059	3.93129	9	egf	A	4	ZR751
_b711_UACC812_B_10_HCC70_singlets_HCC70.fcs.fcs_0	1.05009	0.908637	0.671516	0.677918	1.04289	1.32473	1.56526	0.640086	0.322086	1.70209	3.24619	0.528348	0.801451	0.601769	0.730958	0.972103	0.538833	4.47847	0.658671	0.37576	0.721131	0.862894	0.562404	3.34471	0.196983	0.880109	0.814101	0.526655	0.373043	10	HCC70	B	0	UACC812
_b711_UACC812_B_10_HCC70_singlets_HCC70.fcs.fcs_1	1.06403	0.894925	0.691479	0.667361	1.05228	1.37071	1.57246	0.637569	0.311311	1.67079	3.2961	0.545183	0.804119	0.602151	0.738022	0.98825	0.542157	4.51552	0.685855	0.362682	0.707817	0.859532	0.562316	3.38199	0.186555	0.892375	0.807999	0.529992	0.370797	10	HCC70	B	1	UACC812
_b711_UACC812_B_10_HCC70_singlets_HCC70.fcs.fcs_2	1.07302	0.896706	0.669357	0.67431	1.05201	1.37895	1.56644	0.644606	0.315817	1.68151	3.25601	0.56352	0.793432	0.623768	0.749195	0.995761	0.547479	4.48754	0.690881	0.37317	0.711272	0.866729	0.567953	3.3152	0.22199	0.88385	0.814464	0.528826	0.369679	10	HCC70	B	2	UACC812
_b711_UACC812_B_10_HCC70_singlets_HCC70.fcs.fcs_3	1.01736	0.886731	0.658463	0.653751	1.02398	1.3469	1.54284	0.634871	0.307581	1.65914	3.19172	0.51871	0.754134	0.603722	0.713745	0.956447	0.532285	4.30508	0.670144	0.365029	0.686162	0.837318	0.543533	3.21875	0.217265	0.859824	0.801015	0.512717	0.35443	10	HCC70	B	3	UACC812
_b711_UACC812_B_10_HCC70_singlets_HCC70.fcs.fcs_4	1.08448	0.910472	0.676701	0.672512	1.04817	1.38921	1.59152	0.648576	0.312593	1.70481	3.30327	0.548936	0.804503	0.616109	0.744167	1.00222	0.537019	4.50463	0.679586	0.376965	0.716918	0.859525	0.564267	3.42593	0.191965	0.905718	0.814145	0.533918	0.37303	10	HCC70	B	4	UACC812
_c505_ZR751_B_60_iPKC_singlets_iPKC.fcs.fcs_0	1.93621	1.06224	1.24119	1.46283	1.57644	2.26749	1.42361	1.52371	0.282711	0.809248	1.84908	1.33752	0.513755	3.30415	1.29141	1.35303	1.30363	2.6677	1.19135	0.88224	0.74539	1.69274	1.10699	11.8648	0.29508	0.59405	1.18403	3.01379	3.99339	60	iPKC	B	0	ZR751
_c505_ZR751_B_60_iPKC_singlets_iPKC.fcs.fcs_1	1.42754	1.05618	1.19761	1.49855	1.60061	2.15061	1.39459	1.53232	0.277128	0.845154	1.84259	1.1519	0.538199	3.30809	1.30949	1.35497	1.29534	2.51153	1.15107	0.893014	0.692666	1.72127	1.14213	11.6123	0.493982	0.592284	1.14868	3.18996	3.99651	60	iPKC	B	1	ZR751
_c505_ZR751_B_60_iPKC_singlets_iPKC.fcs.fcs_2	1.436	1.09015	1.22239	1.57009	1.58055	2.16613	1.38488	1.52131	0.279153	0.843324	1.88505	1.10231	0.537292	3.37616	1.30255	1.34712	1.29614	2.53349	1.19642	0.899826	0.720527	1.70901	1.05263	11.695	0.310269	0.57121	1.11276	3.04576	3.79127	60	iPKC	B	2	ZR751
_c505_ZR751_B_60_iPKC_singlets_iPKC.fcs.fcs_3	1.38202	1.08312	1.21058	1.53278	1.55659	2.23347	1.34727	1.60084	0.280363	0.815417	2.00529	1.09337	0.561098	3.47666	1.35045	1.37785	1.34805	2.60597	1.20227	0.89183	0.767601	1.71291	1.05301	11.7738	0.294863	0.571077	1.20411	2.9893	4.09242	60	iPKC	B	3	ZR751
_c505_ZR751_B_60_iPKC_singlets_iPKC.fcs.fcs_4	2.44015	1.09516	1.26933	1.54645	1.55332	2.11455	1.38308	1.48063	0.283737	0.821865	1.85912	0.950755	0.530382	3.32748	1.33353	1.31199	1.2624	2.48534	1.20783	0.891254	0.778576	1.67162	0.928564	11.4406	0.316258	0.542805	1.09286	2.56559	3.88068	60	iPKC	B	4	ZR751
_b445_UACC812_A_13_iPI3K_singlets_iPI3K.fcs.fcs_0	0.910065	1.26137	1.18535	1.24928	2.27558	0.939912	0.790144	0.922537	0.103067	1.34765	0.900364	0.838649	0.628604	1.99506	0.977781	2.6335	0.773168	3.05202	0.665648	0.401655	0.467775	0.720482	0.572584	6.66504	0.181646	1.42607	0.484526	4.04983	0.478263	13	iPI3K	A	0	UACC812
_b445_UACC812_A_13_iPI3K_singlets_iPI3K.fcs.fcs_1	0.904895	1.27486	1.17655	1.28453	2.27577	0.955979	0.780957	0.909468	0.10795	1.29915	0.906743	0.903384	0.6132	2.04513	0.976915	2.57216	0.743804	3.06596	0.656224	0.395851	0.46759	0.719583	0.574653	6.50475	0.179178	1.43501	0.450312	3.86129	0.446464	13	iPI3K	A	1	UACC812
_b445_UACC812_A_13_iPI3K_singlets_iPI3K.fcs.fcs_2	0.854007	1.2698	1.18855	1.32803	2.2423	0.923318	0.772719	0.906505	0.110272	1.3268	0.911715	0.893289	0.62436	2.03217	0.968839	2.533	0.75392	3.03204	0.666212	0.370966	0.465954	0.694422	0.572205	6.60912	0.179209	1.42114	0.48546	3.7007	0.449455	13	iPI3K	A	2	UACC812
_b445_UACC812_A_13_iPI3K_singlets_iPI3K.fcs.fcs_3	0.877932	1.31002	1.23329	1.29837	2.32698	1.06093	0.808072	0.914731	0.113557	1.30522	0.928331	0.995223	0.643136	2.06544	0.986849	2.62677	0.761791	3.05278	0.637805	0.366312	0.461407	0.718248	0.587183	6.80724	0.182968	1.42272	0.447474	4.01753	0.470462	13	iPI3K	A	3	UACC812
_b445_UACC812_A_13_iPI3K_singlets_iPI3K.fcs.fcs_4	0.892651	1.28187	1.21456	1.31813	2.27539	0.951681	0.813279	0.958977	0.109273	1.38517	0.915155	0.808564	0.652138	2.09535	0.985613	2.58945	0.784978	3.1441	0.672974	0.382514	0.456697	0.742161	0.567387	6.68187	0.172995	1.44756	0.47592	3.64316	0.485588	13	iPI3K	A	4	UACC812
_c59_ZR751_A_0_iPI3K_singlets_iPI3K.fcs.fcs_0	0.776166	1.17929	1.10195	1.38892	1.41266	1.34745	0.967308	0.900555	0.179241	0.605045	0.656771	0.699726	0.500796	1.79459	0.681821	0.895092	0.80478	2.36127	0.58678	0.509693	0.547886	0.657201	0.553273	1.82497	0.20711	0.466386	0.538275	3.29456	3.34357	0	iPI3K	A	0	ZR751
_c59_ZR751_A_0_iPI3K_singlets_iPI3K.fcs.fcs_1	0.748977	1.13918	1.08977	1.40482	1.3857	1.30749	0.906305	0.899761	0.194439	0.547847	0.570377	0.837808	0.462474	1.8234	0.666936	0.853995	0.813148	2.24742	0.617277	0.374642	0.571703	0.63561	0.590566	1.73994	0.177953	0.465679	0.529983	3.5246	3.32618	0	iPI3K	A	1	ZR751
_c59_ZR751_A_0_iPI3K_singlets_iPI3K.fcs.fcs_2	0.746877	1.1225	1.08193	1.43921	1.39122	1.31738	0.929011	0.902822	0.201704	0.552945	0.600102	0.67822	0.499135	1.90849	0.680438	0.897741	0.84329	2.42062	0.669729	0.407882	0.553921	0.691179	0.555664	1.843	0.241785	0.461839	0.558815	3.32768	3.4586	0	iPI3K	A	2	ZR751
_c59_ZR751_A_0_iPI3K_singlets_iPI3K.fcs.fcs_3	0.759662	1.13343	1.08031	1.39694	1.37192	1.2636	0.893603	0.90208	0.196703	0.551692	0.551529	0.623032	0.481249	1.94235	0.663136	0.86647	0.811271	2.261	0.614139	0.381618	0.551498	0.707972	0.582042	1.77119	0.208653	0.453625	0.547069	3.41287	3.32831	0	iPI3K	A	3	ZR751
_c59_ZR751_A_0_iPI3K_singlets_iPI3K.fcs.fcs_4	0.733313	1.17016	1.08298	1.38129	1.36275	1.28144	0.892715	0.861244	0.255723	0.544869	0.58775	0.664344	0.473938	1.82037	0.682361	0.86715	0.791541	2.26085	0.589155	0.379863	0.551395	0.657154	0.546312	1.68392	0.196184	0.450748	0.513243	3.2585	3.22385	0	iPI3K	A	4	ZR751
_c78_ZR751_A_40_iMEK_singlets_iMEK.fcs.fcs_0	2.02605	1.24393	1.59004	1.6149	2.63909	1.67182	1.24931	1.29296	0.251943	0.802052	2.91488	1.1801	0.894255	2.28904	1.06202	1.2075	0.989157	1.0791	0.95446	0.514609	0.566909	1.66953	0.626314	7.1314	0.278279	0.560701	1.15251	3.19338	4.16205	40	iMEK	A	0	ZR751
_c78_ZR751_A_40_iMEK_singlets_iMEK.fcs.fcs_1	1.98869	1.20794	1.56242	1.58546	2.60582	1.6353	1.25876	1.27988	0.245143	0.783499	2.93578	1.07897	0.890917	2.33024	1.04354	1.21411	0.978369	1.086	0.948878	0.524357	0.56528	1.70331	0.582266	7.00549	0.312052	0.540378	1.12857	3.13558	4.12931	40	iMEK	A	1	ZR751
_c78_ZR751_A_40_iMEK_singlets_iMEK.fcs.fcs_2	2.00215	1.2537	1.58132	1.59318	2.61795	1.64067	1.24202	1.22888	0.251279	0.810457	3.02047	1.13864	0.903376	2.23823	1.03607	1.19155	0.995643	1.0954	0.93102	0.521242	0.571385	1.70923	0.618078	7.05175	0.312911	0.561643	1.15112	3.15407	4.14246	40	iMEK	A	2	ZR751
_c78_ZR751_A_40_iMEK_singlets_iMEK.fcs.fcs_3	1.96277	1.22808	1.54363	1.57712	2.60334	1.64244	1.25553	1.29528	0.246169	0.819215	3.00864	1.11504	0.911126	2.23074	1.03833	1.21676	0.994964	1.07915	0.948375	0.516199	0.562183	1.67181	0.605529	7.04875	0.359892	0.569101	1.18105	3.09672	4.10005	40	iMEK	A	3	ZR751
_c78_ZR751_A_40_iMEK_singlets_iMEK.fcs.fcs_4	1.9954	1.22306	1.56106	1.57749	2.63957	1.6773	1.26514	1.27712	0.247864	0.810137	2.94258	1.22981	0.900096	2.29816	1.0613	1.22634	1.00138	1.09942	0.974728	0.53028	0.544963	1.72513	0.633588	7.1185	0.285513	0.579795	1.13727	3.40736	4.1518	40	iMEK	A	4	ZR751
_b448_UACC812_A_13_egf_singlets_egf.fcs.fcs_0	0.918752	1.39958	1.54381	1.72194	2.91582	1.15109	1.09289	1.14212	0.1396	1.53004	1.49537	1.44581	0.828383	2.30026	1.23791	3.33642	1.00419	3.55703	0.95748	0.460195	0.5795	1.05968	0.705587	5.21382	0.254175	2.03409	0.802399	5.13709	0.950773	13	egf	A	0	UACC812
_b448_UACC812_A_13_egf_singlets_egf.fcs.fcs_1	0.80633	1.40232	1.5408	1.71848	2.98617	1.18366	1.10937	1.19707	0.143012	1.59978	1.514	1.52821	0.829991	2.29312	1.32076	3.34849	1.01454	3.56439	0.9514	0.502419	0.557614	1.10125	0.752213	5.28946	0.269876	2.0496	0.798232	5.60409	0.942526	13	egf	A	1	UACC812
_b448_UACC812_A_13_egf_singlets_egf.fcs.fcs_2	0.863803	1.34874	1.53862	1.67497	2.92471	1.14072	1.10579	1.20489	0.14488	1.5629	1.47395	1.57656	0.843223	2.33351	1.31033	3.35618	1.01502	3.64031	0.998591	0.465182	0.555937	1.08034	0.756974	5.33593	0.264952	2.05007	0.797396	5.66748	0.933725	13	egf	A	2	UACC812
_b448_UACC812_A_13_egf_singlets_egf.fcs.fcs_3	0.857322	1.40142	1.60278	1.72536	2.97187	1.25713	1.15944	1.22699	0.146435	1.62818	1.52806	1.49423	0.8307	2.34294	1.30264	3.40702	1.01724	3.64728	0.982943	0.502398	0.575743	1.13632	0.773622	5.29373	0.279277	2.03323	0.816762	5.59152	0.96026	13	egf	A	3	UACC812
_b448_UACC812_A_13_egf_singlets_egf.fcs.fcs_4	0.834839	1.33069	1.46903	1.62694	2.80655	1.16929	1.05771	1.18681	0.138985	1.47131	1.42233	1.46872	0.784385	2.21787	1.27369	3.28412	0.986038	3.39158	0.950618	0.466098	0.522932	1.05959	0.68001	5.1289	0.321394	1.93581	0.760156	5.69722	0.877799	13	egf	A	4	UACC812
_b714_UACC812_B_0_iEGFR_singlets_iEGFR.fcs.fcs_0	0.435185	1.22694	1.05259	1.16585	1.64032	0.520762	0.583408	0.654909	0.0824624	1.01251	0.742927	0.45996	0.241727	1.42871	0.634352	1.9353	0.499922	0.715158	0.475636	0.264005	0.441728	0.448794	0.358648	3.79638	0.157713	0.451607	0.344466	2.44256	0.39929	0	iEGFR	B	0	UACC812
_b714_UACC812_B_0_iEGFR_singlets_iEGFR.fcs.fcs_1	0.438579	1.25991	1.12052	1.23182	1.65932	0.526632	0.602333	0.650161	0.0872443	1.06176	0.819837	0.541432	0.263401	1.42226	0.64367	2.11028	0.526125	0.771345	0.492994	0.263278	0.456106	0.462852	0.350683	3.95854	0.169206	0.49269	0.373744	2.5758	0.426251	0	iEGFR	B	1	UACC812
_b714_UACC812_B_0_iEGFR_singlets_iEGFR.fcs.fcs_2	0.450181	1.26146	1.10973	1.17155	1.69677	0.587561	0.630475	0.658349	0.0853338	1.03144	0.806704	0.545765	0.263575	1.47808	0.677941	2.12578	0.52707	0.774513	0.529262	0.246652	0.461834	0.477013	0.378491	4.19212	0.15802	0.499304	0.396614	2.67457	0.422311	0	iEGFR	B	2	UACC812
_b714_UACC812_B_0_iEGFR_singlets_iEGFR.fcs.fcs_3	0.43232	1.2857	1.10877	1.20425	1.69831	0.51323	0.59244	0.684466	0.0855541	1.08785	0.801272	0.515647	0.246985	1.41954	0.654838	1.99082	0.53835	0.760946	0.497068	0.262691	0.463371	0.444247	0.392338	3.92338	0.156309	0.475437	0.356165	2.5921	0.39765	0	iEGFR	B	3	UACC812
_b714_UACC812_B_0_iEGFR_singlets_iEGFR.fcs.fcs_4	0.451562	1.28109	1.08277	1.18628	1.63878	0.497426	0.579738	0.667572	0.0819248	1.07444	0.796937	0.449784	0.242602	1.42707	0.634387	1.90625	0.530309	0.771037	0.51028	0.272075	0.46686	0.482822	0.362453	4.01919	0.151875	0.481281	0.377591	2.43496	0.413695	0	iEGFR	B	4	UACC812
_b713_UACC812_B_0_imTOR_singlets_imTOR.fcs.fcs_0	0.905385	1.20735	1.24969	1.40202	2.03531	0.766203	0.813278	0.764489	0.10453	1.36492	1.39355	0.69251	0.442982	1.45346	0.814433	2.26488	0.616121	1.61306	0.608364	1.04129	0.404012	0.610768	0.433123	2.64584	0.179666	0.847131	0.548142	3.11841	0.653984	0	imTOR	B	0	UACC812
_b713_UACC812_B_0_imTOR_singlets_imTOR.fcs.fcs_1	0.857227	1.28288	1.25968	1.45219	2.08816	0.773834	0.83844	0.811862	0.101536	1.22295	1.28675	0.527078	0.430286	1.42822	0.783356	2.3804	0.621912	1.5794	0.612713	0.300091	0.41172	0.629245	0.405387	2.52952	0.183739	0.829137	0.520491	2.53569	0.613061	0	imTOR	B	1	UACC812
_b713_UACC812_B_0_imTOR_singlets_imTOR.fcs.fcs_2	2.38505	1.24407	1.26417	1.40841	2.01286	0.758317	0.829505	0.805873	0.100964	1.17802	1.27955	0.651983	0.429451	1.4382	0.820565	2.30661	0.611237	1.57424	0.629812	0.317316	0.418591	0.63815	0.43306	2.56265	0.185977	0.855623	0.546522	2.74024	0.629476	0	imTOR	B	2	UACC812
_b713_UACC812_B_0_imTOR_singlets_imTOR.fcs.fcs_3	0.883132	1.29528	1.30536	1.48451	2.11848	0.829476	0.87901	0.860644	0.106139	1.27005	1.32407	0.825655	0.464406	1.48876	0.819734	2.41737	0.640022	1.68385	0.630791	0.307469	0.456343	0.624015	0.462774	2.73045	0.204397	0.87411	0.546037	2.94451	0.623723	0	imTOR	B	3	UACC812
_b713_UACC812_B_0_imTOR_singlets_imTOR.fcs.fcs_4	0.919651	1.28984	1.29956	1.47564	2.06067	0.793972	0.840497	0.807329	0.0983833	1.24652	1.29499	0.547961	0.425742	1.37681	0.733019	2.33037	0.613644	1.62215	0.597792	0.305995	0.433652	0.614417	0.418022	2.64947	0.16451	0.833437	0.534132	2.68716	0.60747	0	imTOR	B	4	UACC812
_b712_UACC812_B_0_iPI3K_singlets_iPI3K.fcs.fcs_0	0.799568	1.55214	1.83954	2.02355	2.54106	1.14149	1.16476	1.18722	0.146716	1.71369	1.36289	1.18003	0.509257	1.82896	1.15967	3.37009	0.974472	2.24182	1.03277	0.458146	0.826203	1.09733	0.600998	2.69937	0.289739	1.19163	0.878365	4.28747	1.14166	0	iPI3K	B	0	UACC812
_b712_UACC812_B_0_iPI3K_singlets_iPI3K.fcs.fcs_1	0.894107	1.52133	1.88325	2.09802	2.56433	1.07425	1.18539	1.19529	0.145948	1.8443	1.32329	1.00481	0.505273	1.87487	1.22093	3.40337	0.985779	2.27237	1.03232	0.505893	0.805095	1.13967	0.655349	2.66421	0.294049	1.17378	0.881586	4.43619	1.15055	0	iPI3K	B	1	UACC812
_b712_UACC812_B_0_iPI3K_singlets_iPI3K.fcs.fcs_2	0.766443	1.5905	1.88792	2.04697	2.58962	1.11305	1.17328	1.1957	0.144756	1.71641	1.33205	1.22117	0.502131	1.82405	1.21461	3.3863	0.98664	2.30228	1.05708	0.462165	0.878827	1.12564	0.618756	2.75596	0.29973	1.19826	0.876955	4.26781	1.15567	0	iPI3K	B	2	UACC812
_b712_UACC812_B_0_iPI3K_singlets_iPI3K.fcs.fcs_3	0.849318	1.58112	1.89935	2.0561	2.58634	1.05968	1.22981	1.1894	0.148027	1.87788	1.35607	0.920914	0.512643	1.82305	1.17864	3.45097	0.965321	2.31624	0.995492	0.454382	0.839023	1.09004	0.550015	2.7528	0.295712	1.19734	0.891663	4.02153	1.12352	0	iPI3K	B	3	UACC812
_b712_UACC812_B_0_iPI3K_singlets_iPI3K.fcs.fcs_4	0.785556	1.52605	1.87937	2.00696	2.5645	1.13404	1.15088	1.17455	0.147295	1.82529	1.3398	1.12657	0.501007	1.82795	1.16874	3.40174	0.987745	2.26472	0.997617	0.478812	0.810915	1.06556	0.592848	2.73692	0.310239	1.18273	0.858711	4.35516	1.12311	0	iPI3K	B	4	UACC812
_b464_UACC812_A_13_iMEK_singlets_iMEK.fcs.fcs_0	0.810338	1.18384	0.961344	1.04327	2.57432	0.541059	0.557729	0.686695	0.0737028	1.16025	1.76305	0.825248	0.685941	1.63831	0.742093	1.89156	0.528326	0.930331	0.484718	0.268956	0.379166	0.500748	0.432161	6.29807	0.124698	0.751059	0.452914	3.43608	0.340818	13	iMEK	A	0	UACC812
_b464_UACC812_A_13_iMEK_singlets_iMEK.fcs.fcs_1	0.795234	1.14792	0.918274	1.02592	2.42925	0.586716	0.546256	0.653037	0.0743496	1.10925	1.77193	0.969093	0.647142	1.55285	0.753859	2.04273	0.522358	0.881334	0.469462	0.271118	0.360835	0.471021	0.448036	6.1294	0.169225	0.707731	0.453826	3.58308	0.332285	13	iMEK	A	1	UACC812
_b464_UACC812_A_13_iMEK_singlets_iMEK.fcs.fcs_2	0.756843	1.15418	0.902083	1.02026	2.52365	0.532746	0.549373	0.673376	0.074931	1.16651	1.74212	0.862383	0.663556	1.58878	0.746855	2.01536	0.531361	0.939483	0.46272	0.269623	0.354077	0.437263	0.434289	6.16681	0.126235	0.73735	0.462295	3.35523	0.333519	13	iMEK	A	2	UACC812
_b464_UACC812_A_13_iMEK_singlets_iMEK.fcs.fcs_3	0.7942	1.17467	0.940087	1.04861	2.57399	0.57847	0.577269	0.691662	0.0737487	1.23406	1.80301	0.836217	0.68794	1.65556	0.766792	2.14736	0.531181	0.943589	0.485986	0.290521	0.369496	0.477396	0.447826	6.35121	0.140483	0.725521	0.497695	3.40277	0.346233	13	iMEK	A	3	UACC812
_b464_UACC812_A_13_iMEK_singlets_iMEK.fcs.fcs_4	0.749606	1.1958	0.94761	1.06814	2.56895	0.533233	0.562408	0.713967	0.0770177	1.16039	1.7879	0.902389	0.671127	1.68506	0.75929	2.03599	0.540539	0.928685	0.483577	0.305157	0.388022	0.488947	0.457982	6.26977	0.165409	0.722532	0.485171	3.63678	0.364313	13	iMEK	A	4	UACC812
_b700_UACC812_B_17_imTOR_singlets_imTOR.fcs.fcs_0	0.638052	1.15154	0.9057	1.05791	1.81844	0.855245	0.694895	0.838905	0.0964124	1.13703	1.26402	0.646742	0.644891	2.09268	0.811551	2.09162	0.636563	2.32099	0.562034	0.342206	0.409244	0.693473	0.497896	2.50535	0.154626	0.961217	0.502745	2.71076	0.466712	17	imTOR	B	0	UACC812
_b700_UACC812_B_17_imTOR_singlets_imTOR.fcs.fcs_1	0.69489	1.14754	0.950664	1.18594	1.84155	0.842918	0.709852	0.840848	0.0960102	1.22899	1.29544	0.63811	0.676513	2.16215	0.826616	2.08129	0.648732	2.38024	0.611655	0.340459	0.441275	0.734691	0.456183	2.58849	0.13341	1.03858	0.510212	2.40812	0.471205	17	imTOR	B	1	UACC812
_b700_UACC812_B_17_imTOR_singlets_imTOR.fcs.fcs_2	0.691988	1.17974	0.93855	1.11063	1.8347	0.81385	0.688822	0.822838	0.0955924	1.26126	1.29454	0.631405	0.683937	2.10784	0.794862	1.99461	0.634842	2.41601	0.597663	0.349393	0.440826	0.697661	0.46499	2.6276	0.155306	1.01645	0.50844	2.50811	0.474148	17	imTOR	B	2	UACC812
_b700_UACC812_B_17_imTOR_singlets_imTOR.fcs.fcs_3	0.698094	1.17741	0.939624	1.15349	1.83489	0.806343	0.701608	0.899505	0.0959577	1.29782	1.28882	0.708425	0.694931	2.15936	0.835777	2.01509	0.645393	2.40524	0.587511	0.339734	0.44011	0.708155	0.460229	2.57307	0.146219	1.01834	0.516798	2.31923	0.458136	17	imTOR	B	3	UACC812
_b700_UACC812_B_17_imTOR_singlets_imTOR.fcs.fcs_4	0.834895	1.19039	0.939531	1.14841	1.85327	0.83933	0.702986	0.826556	0.097126	1.22166	1.29976	0.623496	0.681714	2.12893	0.821533	2.01176	0.639919	2.42674	0.626103	0.353741	0.442403	0.726467	0.492621	2.65048	0.136631	1.0011	0.511298	2.47547	0.468231	17	imTOR	B	4	UACC812
_c519_ZR751_B_17_egf_singlets_egf.fcs.fcs_0	1.96433	0.983482	1.21639	1.36942	1.32024	1.83255	1.27575	1.17367	0.213513	0.743489	1.50769	0.849828	0.715708	2.14234	0.808814	0.975437	0.927548	2.472	0.822347	0.560329	0.544043	1.31532	0.645646	6.79796	0.276324	0.374076	0.893108	2.37949	3.1429	17	egf	B	0	ZR751
_c519_ZR751_B_17_egf_singlets_egf.fcs.fcs_1	1.94574	0.946551	1.18473	1.32639	1.29911	1.85134	1.22325	1.13295	0.201506	0.679793	1.48171	0.764823	0.674858	2.15876	0.760405	0.948475	0.918935	2.40102	0.754578	0.581239	0.512542	1.22391	0.626316	6.57702	0.241958	0.348733	0.887403	2.44493	3.01728	17	egf	B	1	ZR751
_c519_ZR751_B_17_egf_singlets_egf.fcs.fcs_2	2.07971	0.99106	1.2661	1.40947	1.32167	1.95386	1.31065	1.22792	0.226699	0.740917	1.58695	0.895548	0.70788	2.21368	0.828669	0.965346	0.931595	2.44031	0.801549	0.552102	0.551248	1.27555	0.673966	6.95495	0.315463	0.392524	0.915179	2.57759	3.20602	17	egf	B	2	ZR751
_c519_ZR751_B_17_egf_singlets_egf.fcs.fcs_3	2.60224	1.00561	1.29028	1.41661	1.33193	1.89352	1.30423	1.2064	0.206845	0.740266	1.5995	0.857311	0.699798	2.29436	0.846816	0.977913	0.938391	2.53615	0.82198	0.557813	0.54511	1.25544	0.64507	7.02202	0.284626	0.377868	0.928513	2.6483	3.22429	17	egf	B	3	ZR751
_c519_ZR751_B_17_egf_singlets_egf.fcs.fcs_4	1.98321	1.008	1.23368	1.38842	1.33505	1.94975	1.25471	1.20472	0.227181	0.734055	1.59577	0.884864	0.6987	2.18285	0.825254	0.961941	0.924395	2.55984	0.790803	0.525884	0.56836	1.25196	0.569256	6.92268	0.39169	0.370064	0.904503	2.36221	3.09845	17	egf	B	4	ZR751
_c69_ZR751_A_5.5_egf_singlets_egf.fcs.fcs_0	2.33979	1.09052	1.4899	1.49864	2.36986	2.37105	1.58444	1.04584	0.247908	1.49999	3.01055	1.07545	0.913731	1.8338	0.970507	1.37337	1.03558	4.81211	0.785714	0.448055	0.486068	1.14411	0.679406	4.08681	0.378256	2.61376	1.29723	4.23221	5.18524	5.5	egf	A	0	ZR751
_c69_ZR751_A_5.5_egf_singlets_egf.fcs.fcs_1	1.49833	1.08586	1.41792	1.48645	2.35014	2.42977	1.55971	1.00486	0.235975	1.50674	3.01681	1.06479	0.88769	1.77698	0.931535	1.3198	0.998398	4.72845	0.738835	0.42762	0.478757	1.10718	0.618696	4.02646	0.306351	2.52859	1.25703	4.13023	4.98062	5.5	egf	A	1	ZR751
_c69_ZR751_A_5.5_egf_singlets_egf.fcs.fcs_2	1.67096	1.08796	1.42034	1.55412	2.3924	2.39	1.58325	1.05058	0.243109	1.51493	3.01591	1.16711	0.925628	1.78626	0.951998	1.35946	1.03916	4.85249	0.754851	0.436139	0.493895	1.12584	0.659686	4.13085	0.2811	2.64377	1.28599	4.15354	5.27334	5.5	egf	A	2	ZR751
_c69_ZR751_A_5.5_egf_singlets_egf.fcs.fcs_3	1.47063	1.08511	1.40431	1.5012	2.36425	2.46212	1.57125	1.06765	0.235599	1.51534	2.99126	1.17862	0.915094	1.84793	0.956196	1.38953	1.04207	4.8996	0.770548	0.448989	0.47755	1.14329	0.647218	4.22949	0.272281	2.59166	1.27919	4.41742	5.18917	5.5	egf	A	3	ZR751
_c69_ZR751_A_5.5_egf_singlets_egf.fcs.fcs_4	1.45902	1.07661	1.40266	1.49117	2.37837	2.39335	1.593	1.04587	0.248278	1.51198	3.03294	1.04282	0.899348	1.85137	0.97312	1.35605	1.03016	4.74444	0.771148	0.445211	0.465794	1.15922	0.647522	4.09612	0.331889	2.60635	1.29819	4.05696	5.11046	5.5	egf	A	4	ZR751
_c64_ZR751_A_0_HCC70_singlets_HCC70.fcs.fcs_0	1.03076	0.76409	0.91243	0.779572	1.26556	0.855195	1.15592	0.696517	0.331123	0.707358	1.40994	0.848177	0.579379	0.602386	0.744899	1.11221	0.93306	2.30784	1.11879	0.573459	1.69393	1.07374	0.788628	0.952048	0.288471	1.04864	1.25816	1.04922	0.64768	0	HCC70	A	0	ZR751
_c64_ZR751_A_0_HCC70_singlets_HCC70.fcs.fcs_1	0.92486	0.744436	0.915296	0.78305	1.23183	0.887858	1.15681	0.685163	0.329137	0.739401	1.40586	0.837539	0.588853	0.550087	0.755816	1.12606	0.955748	2.27487	1.12158	0.543365	1.78543	1.08188	0.825159	0.990685	0.358029	1.09167	1.27825	1.03806	0.66328	0	HCC70	A	1	ZR751
_c64_ZR751_A_0_HCC70_singlets_HCC70.fcs.fcs_2	1.01849	0.771572	0.894946	0.750496	1.24562	0.910984	1.12672	0.670715	0.299865	0.726791	1.37273	0.862223	0.569382	0.595664	0.764817	1.10565	0.947223	2.19063	1.13091	0.53539	1.76615	1.10406	0.81528	0.963883	0.307096	1.08455	1.23706	1.15623	0.623253	0	HCC70	A	2	ZR751
_c64_ZR751_A_0_HCC70_singlets_HCC70.fcs.fcs_3	0.812074	0.763405	0.909791	0.77891	1.23827	0.862594	1.16492	0.706195	0.324735	0.68421	1.40323	0.849929	0.596689	0.603261	0.74746	1.07897	0.928026	2.26656	1.09733	0.54667	1.63825	1.06242	0.743932	0.952668	0.28354	1.05435	1.26229	1.01743	0.624049	0	HCC70	A	3	ZR751
_c64_ZR751_A_0_HCC70_singlets_HCC70.fcs.fcs_4	1.00269	0.770835	0.935313	0.780178	1.24965	0.852966	1.14981	0.679141	0.326084	0.722056	1.40448	0.904697	0.616042	0.597425	0.748296	1.14403	0.95565	2.31604	1.09431	0.557356	1.78636	1.08316	0.804396	0.811048	0.280659	1.06507	1.28286	1.13287	0.668876	0	HCC70	A	4	ZR751
_c518_ZR751_B_7_egf_singlets_egf.fcs.fcs_0	0.655409	0.811622	0.843503	1.05485	1.58979	1.66341	1.07317	0.749696	0.16182	1.2038	1.99694	0.571474	0.778549	1.76463	0.687233	0.971609	0.837537	4.12475	0.489427	0.326668	0.430897	0.818008	0.521685	4.82278	0.208478	1.64658	0.90572	2.41924	3.9172	7	egf	B	0	ZR751
_c518_ZR751_B_7_egf_singlets_egf.fcs.fcs_1	0.635046	0.782796	0.811583	1.02289	1.55482	1.74447	1.05921	0.714585	0.165795	1.1705	1.97242	0.572744	0.74665	1.76563	0.659449	0.957708	0.820156	4.00303	0.49235	0.309897	0.432355	0.810439	0.547899	4.60056	0.215526	1.63141	0.872155	2.46365	3.62179	7	egf	B	1	ZR751
_c518_ZR751_B_7_egf_singlets_egf.fcs.fcs_2	0.642665	0.780836	0.822101	1.05313	1.55668	1.60755	1.04135	0.723678	0.187835	1.1533	1.98384	0.480769	0.756675	1.82597	0.665975	0.959574	0.81647	4.06352	0.487944	0.323774	0.423976	0.778632	0.516275	4.59804	0.257609	1.64189	0.900588	2.48524	3.8196	7	egf	B	2	ZR751
_c518_ZR751_B_7_egf_singlets_egf.fcs.fcs_3	0.609934	0.753311	0.772259	0.982882	1.53159	1.65161	1.03619	0.72896	0.17352	1.11089	1.87821	0.556544	0.707304	1.63517	0.657753	0.926192	0.784042	3.86277	0.464707	0.332675	0.403713	0.769319	0.519816	4.41125	0.260858	1.56916	0.861192	2.42601	3.6452	7	egf	B	3	ZR751
_c518_ZR751_B_7_egf_singlets_egf.fcs.fcs_4	0.609601	0.770357	0.814486	1.03867	1.52766	1.66051	1.04586	0.740051	0.157794	1.1474	1.92324	0.511127	0.71521	1.79074	0.633412	0.949524	0.802525	3.98846	0.489258	0.331641	0.399364	0.793314	0.504	4.35607	0.245904	1.59399	0.891078	2.36746	3.69118	7	egf	B	4	ZR751
_c68_ZR751_A_13_iPI3K_singlets_iPI3K.fcs.fcs_0	1.12314	1.01244	1.24523	1.49405	1.99433	2.65295	1.75859	1.45072	0.340654	1.07966	0.780567	1.16517	0.992195	3.14716	1.35693	1.64369	1.54045	5.12327	1.29192	0.774223	0.660331	2.25881	0.890133	8.10025	0.429038	0.885536	1.16202	5.24512	5.70097	13	iPI3K	A	0	ZR751
_c68_ZR751_A_13_iPI3K_singlets_iPI3K.fcs.fcs_1	1.12446	1.00362	1.21353	1.45997	1.93851	2.541	1.6869	1.48241	0.311754	1.07314	0.712701	1.16374	0.925683	3.05967	1.30504	1.62028	1.50815	5.06282	1.26831	0.748819	0.651027	2.20655	0.877003	7.77288	0.532621	0.835066	1.11284	5.38659	5.57727	13	iPI3K	A	1	ZR751
_c68_ZR751_A_13_iPI3K_singlets_iPI3K.fcs.fcs_2	1.11317	1.00466	1.23702	1.44222	1.97663	2.55033	1.71155	1.45311	0.338224	1.03264	0.752981	1.38589	0.962119	3.1461	1.36748	1.6648	1.56213	5.05298	1.35453	0.779598	0.649699	2.18998	0.906516	7.89997	0.395849	0.871659	1.21204	5.72297	5.68884	13	iPI3K	A	2	ZR751
_c68_ZR751_A_13_iPI3K_singlets_iPI3K.fcs.fcs_3	1.10099	0.974986	1.20534	1.38899	1.93408	2.51322	1.68521	1.47578	0.344818	1.08354	0.739355	1.09491	0.949788	3.11335	1.31446	1.59382	1.5284	4.93653	1.25308	0.779412	0.626799	2.27204	0.815018	7.66722	0.441472	0.820022	1.14244	4.89475	5.50432	13	iPI3K	A	3	ZR751
_c68_ZR751_A_13_iPI3K_singlets_iPI3K.fcs.fcs_4	1.14551	0.983354	1.23393	1.38273	1.9632	2.43459	1.68303	1.47761	0.325146	1.11564	0.768851	1.16597	0.933742	3.06016	1.35036	1.59872	1.5068	4.97546	1.31741	1.10835	0.620986	2.21675	0.825206	7.56371	0.418262	0.843906	1.14256	5.31059	5.5391	13	iPI3K	A	4	ZR751
_b461_UACC812_A_9_iPKC_singlets_iPKC.fcs.fcs_0	1.35293	1.45241	1.42349	1.64909	2.57685	0.974998	0.970279	1.04104	0.11314	1.7787	1.99501	1.40071	0.38233	2.03098	1.10453	2.7917	0.821801	3.21736	0.790325	0.419425	0.568645	0.885957	0.621201	3.9151	0.272612	2.10135	0.756082	4.7274	0.729473	9	iPKC	A	0	UACC812
_b461_UACC812_A_9_iPKC_singlets_iPKC.fcs.fcs_1	1.42376	1.48441	1.50732	1.72602	2.68927	1.02531	1.04427	1.0869	0.122364	1.87072	2.17463	1.32569	0.410056	2.06493	1.13659	2.91423	0.849783	3.47168	0.799129	0.403613	0.563206	0.886289	0.627897	4.22381	0.203242	2.18068	0.762372	4.77998	0.743791	9	iPKC	A	1	UACC812
_b461_UACC812_A_9_iPKC_singlets_iPKC.fcs.fcs_2	1.35591	1.42526	1.42376	1.67192	2.55332	1.02573	0.972436	1.07873	0.117787	1.74828	2.06113	1.54413	0.394604	2.01407	1.07261	2.77581	0.823229	3.30022	0.781206	0.409452	0.553415	0.881892	0.612927	4.09034	0.27361	2.07126	0.745887	4.84273	0.745657	9	iPKC	A	2	UACC812
_b461_UACC812_A_9_iPKC_singlets_iPKC.fcs.fcs_3	1.38655	1.46282	1.47187	1.67616	2.68273	1.06974	1.02467	1.13605	0.120399	1.88461	2.1244	1.71671	0.412281	2.20431	1.18023	2.99934	0.884276	3.53346	0.856843	0.431952	0.583083	0.922611	0.669037	4.40806	0.242387	2.22519	0.80339	5.3823	0.791844	9	iPKC	A	3	UACC812
_b461_UACC812_A_9_iPKC_singlets_iPKC.fcs.fcs_4	1.34339	1.41827	1.38982	1.6158	2.52676	1.00295	0.984672	1.04496	0.113354	1.74442	2.01625	1.52189	0.377872	1.92641	1.01899	2.80309	0.799362	3.19246	0.750395	0.420032	0.561281	0.854055	0.630809	4.10016	0.213981	2.02642	0.721848	4.89561	0.698957	9	iPKC	A	4	UACC812
_b449_UACC812_A_9_iPI3K_singlets_iPI3K.fcs.fcs_0	0.618806	1.18983	1.16542	1.16858	2.23518	0.823918	0.775706	0.792419	0.10075	1.04837	0.805316	0.776821	0.461347	1.41727	0.814227	2.3099	0.624146	2.20758	0.607902	0.308933	0.37681	0.585502	0.466163	4.01914	0.170739	1.39596	0.423792	4.14622	0.506769	9	iPI3K	A	0	UACC812
_b449_UACC812_A_9_iPI3K_singlets_iPI3K.fcs.fcs_1	0.6809	1.21091	1.2177	1.19234	2.26737	0.866183	0.787832	0.818377	0.105872	1.1223	0.823163	0.799227	0.476122	1.4638	0.859288	2.45297	0.632951	2.24683	0.629853	0.320928	0.382477	0.62507	0.479926	4.09905	0.182924	1.42135	0.452789	4.15141	0.533737	9	iPI3K	A	1	UACC812
_b449_UACC812_A_9_iPI3K_singlets_iPI3K.fcs.fcs_2	0.676168	1.18946	1.16982	1.1804	2.26842	0.81583	0.775749	0.787709	0.100137	1.09493	0.829258	0.850566	0.47127	1.46007	0.886884	2.42673	0.637719	2.27269	0.585383	0.315431	0.378461	0.62197	0.467226	4.12368	0.189952	1.42116	0.433416	4.31879	0.499417	9	iPI3K	A	2	UACC812
_b449_UACC812_A_9_iPI3K_singlets_iPI3K.fcs.fcs_3	0.608366	1.18463	1.16069	1.18111	2.28274	0.822858	0.770981	0.796476	0.101301	1.08917	0.813615	0.858929	0.482506	1.49037	0.835985	2.42903	0.631373	2.25167	0.606128	0.319203	0.381378	0.635674	0.493188	4.18006	0.18512	1.43669	0.44599	4.43856	0.52355	9	iPI3K	A	3	UACC812
_b449_UACC812_A_9_iPI3K_singlets_iPI3K.fcs.fcs_4	0.596499	1.18755	1.17794	1.14195	2.29136	0.804751	0.781313	0.794371	0.103968	1.12227	0.830878	0.832041	0.467605	1.48591	0.850695	2.44569	0.624821	2.22167	0.614058	0.319809	0.374938	0.603863	0.496823	4.09278	0.187733	1.46421	0.429479	4.2143	0.485088	9	iPI3K	A	4	UACC812
_c74_ZR751_A_40_iPI3K_singlets_iPI3K.fcs.fcs_0	1.28362	0.988908	1.25225	1.42313	1.67219	1.62384	1.15782	0.928845	0.193882	0.716582	0.759009	0.80489	0.555323	1.71703	0.815693	1.00583	0.8376	2.38309	0.743178	0.36124	0.346916	1.39555	0.461253	6.60337	0.213591	0.46211	0.598609	2.92706	3.92294	40	iPI3K	A	0	ZR751
_c74_ZR751_A_40_iPI3K_singlets_iPI3K.fcs.fcs_1	1.2906	0.961656	1.22374	1.37296	1.6637	1.60983	1.17946	0.902533	0.187168	0.759942	0.791298	0.850584	0.534549	1.68677	0.78398	1.02133	0.824193	2.532	0.723157	0.514913	0.346185	1.41665	0.480458	6.65164	0.238126	0.484331	0.613923	3.21629	3.87504	40	iPI3K	A	1	ZR751
_c74_ZR751_A_40_iPI3K_singlets_iPI3K.fcs.fcs_2	1.30532	0.985307	1.2485	1.37895	1.69614	1.65165	1.17973	0.925218	0.201418	0.70952	0.785835	0.948903	0.541583	1.65585	0.786783	1.04144	0.821008	2.39851	0.746347	0.343977	0.365705	1.37731	0.526157	6.5804	0.20551	0.478522	0.608135	3.36067	3.85033	40	iPI3K	A	2	ZR751
_c74_ZR751_A_40_iPI3K_singlets_iPI3K.fcs.fcs_3	1.30367	0.98773	1.24946	1.39157	1.69679	1.62183	1.15698	0.948016	0.196486	0.711891	0.759794	0.854171	0.543878	1.69161	0.750241	1.03637	0.822371	2.47425	0.73419	0.386594	0.342703	1.37077	0.431676	6.48337	0.240801	0.483805	0.587562	2.78467	3.77666	40	iPI3K	A	3	ZR751
_c74_ZR751_A_40_iPI3K_singlets_iPI3K.fcs.fcs_4	3.4109	1.00418	1.55728	1.42092	1.68595	1.71439	1.17918	0.927933	0.197377	0.732477	0.804733	1.03489	0.545981	1.65856	0.771084	1.0563	0.82332	2.39841	0.733094	0.439101	0.365135	1.33501	0.5337	6.72252	0.248467	0.496841	0.621359	3.39357	4.05035	40	iPI3K	A	4	ZR751
_c497_ZR751_B_7_iPI3K_singlets_iPI3K.fcs.fcs_0	0.948799	0.94175	1.06904	1.28662	1.59201	2.01696	1.18635	0.914846	0.227038	1.29219	0.478123	0.625155	0.625189	1.6918	0.798394	1.08321	0.939334	3.98926	0.660811	0.443856	0.624844	0.988824	0.5783	3.22245	0.316693	1.11848	0.604483	2.55454	3.60948	7	iPI3K	B	0	ZR751
_c497_ZR751_B_7_iPI3K_singlets_iPI3K.fcs.fcs_1	0.9838	0.944882	1.07741	1.31188	1.6195	2.11799	1.21052	0.919918	0.228575	1.29035	0.469001	0.659418	0.627651	1.69295	0.795056	1.10806	0.942905	4.02056	0.688075	0.414995	0.602187	0.989319	0.594674	3.38848	0.263345	1.13443	0.597436	2.68253	3.63482	7	iPI3K	B	1	ZR751
_c497_ZR751_B_7_iPI3K_singlets_iPI3K.fcs.fcs_2	0.955406	0.94609	1.08034	1.30363	1.61223	2.1553	1.21754	0.933034	0.222311	1.24905	0.459144	0.687983	0.618545	1.71342	0.792507	1.09339	0.932617	3.99341	0.661733	0.441025	0.60561	0.956811	0.637965	3.39695	0.326144	1.14899	0.589364	2.69296	3.58205	7	iPI3K	B	2	ZR751
_c497_ZR751_B_7_iPI3K_singlets_iPI3K.fcs.fcs_3	1.01378	0.946141	1.0963	1.28406	1.64357	2.10473	1.2477	0.928178	0.225492	1.2991	0.478437	0.702181	0.628265	1.77343	0.818792	1.09284	0.947123	4.10971	0.686021	0.439638	0.581002	1.02345	0.604927	3.3709	0.283572	1.14354	0.61522	2.71034	3.60631	7	iPI3K	B	3	ZR751
_c497_ZR751_B_7_iPI3K_singlets_iPI3K.fcs.fcs_4	1.00963	0.958567	1.09955	1.34122	1.61648	2.16546	1.23088	0.918241	0.229169	1.28475	0.476422	0.744904	0.654931	1.75256	0.83543	1.17875	0.977437	4.17493	0.684803	0.461288	0.654972	0.971903	0.64239	3.50069	0.265343	1.18274	0.615687	2.7761	3.78266	7	iPI3K	B	4	ZR751
_b725_UACC812_B_17_iMEK_singlets_iMEK.fcs.fcs_0	0.627629	1.0444	0.865802	1.03462	2.92825	0.649883	0.598814	0.773592	0.0883693	0.792561	1.38235	0.557034	0.419222	1.56994	0.874776	2.2139	0.582416	0.746285	0.605394	0.292636	0.26644	0.612388	0.369431	3.30008	0.185472	0.673653	0.567975	3.06749	0.527553	17	iMEK	B	0	UACC812
_b725_UACC812_B_17_iMEK_singlets_iMEK.fcs.fcs_1	0.626729	1.07695	0.949173	1.06184	3.005	0.583787	0.629362	0.726685	0.0918595	0.821434	1.47776	0.626991	0.426817	1.63195	0.896685	2.3259	0.595616	0.792706	0.623565	0.291375	0.343893	0.622032	0.399312	3.37182	0.191481	0.729332	0.578029	3.43441	0.559404	17	iMEK	B	1	UACC812
_b725_UACC812_B_17_iMEK_singlets_iMEK.fcs.fcs_2	0.686379	1.10389	0.939203	1.04865	2.91749	0.640602	0.61228	0.750869	0.0853196	0.838394	1.43171	0.58709	0.408827	1.50189	0.822725	2.17378	0.550487	0.780809	0.549402	0.3002	0.290849	0.608181	0.386559	3.44555	0.178763	0.665442	0.55148	3.03791	0.511733	17	iMEK	B	2	UACC812
_b725_UACC812_B_17_iMEK_singlets_iMEK.fcs.fcs_3	0.605532	1.06774	0.921404	1.0324	2.89881	0.644628	0.615156	0.730987	0.0855845	0.818241	1.38261	0.698612	0.409486	1.40597	0.827538	2.2774	0.55976	0.747942	0.548956	0.27375	0.273706	0.545668	0.363045	3.37195	0.179806	0.704903	0.538519	3.23713	0.497149	17	iMEK	B	3	UACC812
_b725_UACC812_B_17_iMEK_singlets_iMEK.fcs.fcs_4	0.592456	1.06643	0.96309	1.0711	2.94748	0.623943	0.63567	0.752535	0.0951372	0.834545	1.45283	0.556738	0.408084	1.53929	0.86118	2.15489	0.571034	0.750295	0.567692	0.291661	0.270381	0.584612	0.376244	3.3973	0.203581	0.649501	0.530111	3.03247	0.481075	17	iMEK	B	4	UACC812
_c72_ZR751_A_9_iPI3K_singlets_iPI3K.fcs.fcs_0	1.33635	1.27945	1.5454	1.77527	2.45327	3.14417	2.03179	1.59443	0.301961	2.04614	1.16528	1.68385	1.27631	3.39937	1.40969	1.73913	1.53488	7.64412	1.21623	0.781139	0.700298	2.42971	1.03971	7.19376	0.309162	1.87253	1.16568	5.80982	6.11802	9	iPI3K	A	0	ZR751
_c72_ZR751_A_9_iPI3K_singlets_iPI3K.fcs.fcs_1	1.25011	1.26742	1.45178	1.75983	2.34674	3.10237	1.94127	1.53299	0.294713	1.96562	1.01913	1.32268	1.25174	3.30853	1.43519	1.69411	1.53089	7.51078	1.20389	0.683405	0.749135	2.3167	0.998664	6.95085	0.38348	1.79575	1.12959	5.14457	6.06889	9	iPI3K	A	1	ZR751
_c72_ZR751_A_9_iPI3K_singlets_iPI3K.fcs.fcs_2	1.23713	1.25014	1.42332	1.75113	2.37363	3.07837	1.98257	1.57876	0.326541	1.98644	1.15144	1.50509	1.24388	3.32821	1.41092	1.67778	1.46766	7.14263	1.16772	0.656494	0.70331	2.29257	0.918619	6.98357	0.323171	1.82611	1.16119	5.45248	5.87696	9	iPI3K	A	2	ZR751
_c72_ZR751_A_9_iPI3K_singlets_iPI3K.fcs.fcs_3	1.30476	1.2396	1.4673	1.77052	2.41877	3.13479	1.95542	1.59334	0.322408	2.02366	1.12111	1.55437	1.22211	3.22203	1.39707	1.6527	1.48654	7.14857	1.18409	0.655162	0.705151	2.2591	0.948813	6.81818	0.431491	1.83138	1.11841	5.49094	6.01653	9	iPI3K	A	3	ZR751
_c72_ZR751_A_9_iPI3K_singlets_iPI3K.fcs.fcs_4	1.38926	1.2488	1.46123	1.751	2.40668	3.20756	1.98802	1.59259	0.311456	1.97784	1.15301	1.52483	1.25622	3.46075	1.45221	1.76597	1.51153	7.43259	1.19724	0.704017	0.681412	2.25997	0.993649	7.01817	0.447949	1.87398	1.19039	6.30914	6.41704	9	iPI3K	A	4	ZR751
_b459_UACC812_A_13_iEGFR_singlets_iEGFR.fcs.fcs_0	1.08838	1.19474	1.1479	1.30733	1.90616	0.718193	0.761046	0.963169	0.107975	1.06428	0.672411	1.18419	0.322214	1.82726	1.05211	3.1491	0.794226	1.50257	0.820045	0.395915	0.437657	0.816789	0.560283	3.02533	0.221041	0.613224	0.589584	4.24096	0.725693	13	iEGFR	A	0	UACC812
_b459_UACC812_A_13_iEGFR_singlets_iEGFR.fcs.fcs_1	1.11175	1.20944	1.19633	1.34831	1.97251	0.739339	0.781254	0.986189	0.107994	1.11766	0.71392	1.51836	0.337176	1.91138	1.07771	3.15262	0.817023	1.55588	0.811889	0.390194	0.460894	0.787281	0.607968	3.22382	0.225063	0.656	0.600186	4.85438	0.765163	13	iEGFR	A	1	UACC812
_b459_UACC812_A_13_iEGFR_singlets_iEGFR.fcs.fcs_2	1.15674	1.1846	1.14035	1.27815	1.86283	0.677799	0.745379	0.903256	0.107394	1.04614	0.670757	1.1337	0.3045	1.77545	1.00428	2.93311	0.762957	1.44881	0.786791	0.357581	0.425789	0.763334	0.546078	2.96793	0.258323	0.601259	0.562789	4.18166	0.720085	13	iEGFR	A	2	UACC812
_b459_UACC812_A_13_iEGFR_singlets_iEGFR.fcs.fcs_3	1.07976	1.20652	1.16988	1.33108	1.93802	0.71667	0.776964	0.939642	0.108157	1.09985	0.694339	1.25072	0.336751	1.83963	1.07917	3.0784	0.825261	1.56507	0.808098	0.397404	0.468236	0.786296	0.592282	3.13757	0.220737	0.642783	0.567977	4.63068	0.768628	13	iEGFR	A	3	UACC812
_b459_UACC812_A_13_iEGFR_singlets_iEGFR.fcs.fcs_4	1.02128	1.19918	1.17501	1.31744	1.92438	0.71552	0.760736	0.937174	0.110319	1.15126	0.700328	1.20575	0.327232	1.79932	1.05617	3.06338	0.805583	1.52369	0.790951	0.383506	0.460427	0.798613	0.579243	3.11786	0.22678	0.612867	0.572853	4.2425	0.753285	13	iEGFR	A	4	UACC812
_c507_ZR751_B_7_iEGFR_singlets_iEGFR.fcs.fcs_0	1.98519	1.16256	1.44076	1.89163	1.75642	2.70527	1.74423	1.48665	0.274272	1.55777	1.9021	1.06886	1.17479	2.90181	1.15658	1.45622	1.38157	5.76911	1.00799	0.648523	0.880231	1.60301	0.941862	5.97517	0.263652	1.01278	1.29375	3.25584	5.79715	7	iEGFR	B	0	ZR751
_c507_ZR751_B_7_iEGFR_singlets_iEGFR.fcs.fcs_1	3.18492	1.15352	1.46225	1.80943	1.73489	2.72958	1.71861	1.47705	0.281298	1.55806	1.93899	1.0514	1.16709	2.92429	1.19174	1.44773	1.35311	5.74796	1.00973	0.688507	0.844839	1.60488	0.886017	5.83984	0.32373	0.987479	1.32174	3.2519	5.74329	7	iEGFR	B	1	ZR751
_c507_ZR751_B_7_iEGFR_singlets_iEGFR.fcs.fcs_2	1.9802	1.1404	1.38168	1.81933	1.76228	2.75641	1.72344	1.4836	0.258384	1.55313	1.84196	1.16374	1.15059	2.80383	1.16912	1.49985	1.35988	5.65939	1.01383	0.684389	0.841972	1.57244	0.949486	5.68134	0.293667	0.962811	1.26319	3.3967	5.72822	7	iEGFR	B	2	ZR751
_c507_ZR751_B_7_iEGFR_singlets_iEGFR.fcs.fcs_3	2.02033	1.14404	1.44057	1.83984	1.78717	2.82612	1.74134	1.43739	0.288712	1.5456	1.86364	1.07117	1.19759	2.90493	1.17428	1.51253	1.38848	5.72943	1.01105	0.704548	0.847845	1.57694	0.936119	5.91659	0.347626	0.990752	1.28292	3.36151	6.05939	7	iEGFR	B	3	ZR751
_c507_ZR751_B_7_iEGFR_singlets_iEGFR.fcs.fcs_4	2.04855	1.16357	1.43419	1.83992	1.76843	2.73617	1.68876	1.48324	0.249932	1.57188	1.89947	1.00485	1.17721	2.86392	1.19349	1.42732	1.39904	5.89649	0.987428	0.71531	0.888483	1.55898	0.946963	5.94586	0.276534	1.00978	1.28398	3.68562	5.76081	7	iEGFR	B	4	ZR751
_c521_ZR751_B_60_egf_singlets_egf.fcs.fcs_0	2.61218	1.10281	1.4948	1.67243	1.41207	1.63664	1.13994	1.11815	0.198811	0.694937	2.00427	1.09419	0.851403	2.18946	0.788295	0.94364	0.898184	2.01157	0.799895	0.519896	0.493959	1.3165	0.673858	9.22453	0.295766	0.398736	0.841109	2.34322	2.8013	60	egf	B	0	ZR751
_c521_ZR751_B_60_egf_singlets_egf.fcs.fcs_1	2.63916	1.19768	1.5571	1.78121	1.45944	1.67279	1.18626	1.1974	0.20718	0.736692	2.0343	0.944691	0.868637	2.25555	0.782704	0.961121	0.939114	2.18758	0.754063	0.531269	0.586024	1.33961	0.615949	9.48141	0.245301	0.377918	0.865338	2.25909	2.8083	60	egf	B	1	ZR751
_c521_ZR751_B_60_egf_singlets_egf.fcs.fcs_2	2.64564	1.13668	1.51939	1.72523	1.38184	1.68524	1.16399	1.15266	0.200629	0.728555	2.16666	0.843716	0.861596	2.19136	0.756449	0.957341	0.896644	2.22345	0.751123	0.535285	0.545834	1.34002	0.61025	9.24162	0.21613	0.400728	0.85868	1.97691	2.7506	60	egf	B	2	ZR751
_c521_ZR751_B_60_egf_singlets_egf.fcs.fcs_3	2.71548	1.16507	1.55204	1.77428	1.45888	1.81366	1.2032	1.21507	0.21643	0.794773	2.19936	0.882195	0.901562	2.22199	0.815034	0.991571	0.930873	2.19424	0.793917	0.548134	0.554641	1.36295	0.62774	9.70903	0.289854	0.394913	0.895417	2.31597	2.98514	60	egf	B	3	ZR751
_c521_ZR751_B_60_egf_singlets_egf.fcs.fcs_4	2.67727	1.14938	1.53007	1.75272	1.44887	1.70779	1.20913	1.22049	0.219967	0.74521	2.05058	0.941548	0.863029	2.222	0.797025	0.915532	0.896344	2.08765	0.770506	0.521402	0.52886	1.33053	0.648036	9.20987	0.322137	0.379999	0.837793	2.06572	2.99975	60	egf	B	4	ZR751
_c503_ZR751_B_60_imTOR_singlets_imTOR.fcs.fcs_0	0.757002	0.908294	1.08504	1.33821	1.59651	1.63559	1.12849	1.03079	0.246905	0.731355	2.89448	0.800362	0.852533	1.90351	0.937646	1.29298	1.09022	2.11368	0.900902	0.514022	0.512944	1.44864	0.633847	0.989982	0.276465	0.554467	1.38115	2.40138	5.91513	60	imTOR	B	0	ZR751
_c503_ZR751_B_60_imTOR_singlets_imTOR.fcs.fcs_1	0.687193	0.908885	1.08583	1.31638	1.58333	1.62299	1.15085	1.01634	0.259228	0.743129	2.79218	0.810218	0.812603	1.93215	0.965956	1.2425	1.09288	2.18997	0.895956	0.501251	0.494527	1.49537	0.61338	0.991332	0.25697	0.55109	1.32302	2.29441	5.63331	60	imTOR	B	1	ZR751
_c503_ZR751_B_60_imTOR_singlets_imTOR.fcs.fcs_2	0.830105	0.909404	1.08611	1.32459	1.56615	1.59346	1.14205	1.03829	0.249608	0.734646	2.83903	0.724741	0.784303	1.90181	0.91001	1.22311	1.07133	2.138	0.897917	0.503681	0.493096	1.46343	0.611313	0.95524	0.272035	0.527461	1.31428	2.36233	5.60243	60	imTOR	B	2	ZR751
_c503_ZR751_B_60_imTOR_singlets_imTOR.fcs.fcs_3	0.676564	0.942634	1.07762	1.32131	1.62444	1.59077	1.14214	1.05055	0.253572	0.740092	2.74682	0.742786	0.81399	1.954	0.88643	1.25752	1.07312	2.19544	0.918635	0.504256	0.503411	1.46068	0.575613	0.946391	0.245157	0.528017	1.31551	2.18448	5.58849	60	imTOR	B	3	ZR751
_c503_ZR751_B_60_imTOR_singlets_imTOR.fcs.fcs_4	0.687152	0.908462	1.07954	1.29625	1.58925	1.58337	1.11452	1.01172	0.243012	0.752801	2.87509	0.788794	0.793052	1.84621	0.911295	1.2281	1.05139	2.10394	0.885089	0.521357	0.481864	1.51312	0.590181	0.863152	0.297829	0.542101	1.33666	2.3963	5.622	60	imTOR	B	4	ZR751
_c79_ZR751_A_9_imTOR_singlets_imTOR.fcs.fcs_0	2.72042	1.15147	1.62339	1.40357	1.85827	2.48679	1.33876	0.958854	0.182377	1.71602	3.35955	0.802997	0.965542	1.94296	0.759551	0.988276	0.846803	4.75563	0.528383	0.329082	0.413371	1.25413	0.588313	1.36547	0.193001	1.19424	0.87318	3.76196	3.88478	9	imTOR	A	0	ZR751
_c79_ZR751_A_9_imTOR_singlets_imTOR.fcs.fcs_1	1.79286	1.16675	1.47515	1.43732	1.85472	2.54569	1.36329	0.934271	0.210484	1.73315	3.25837	0.848212	1.00199	1.96314	0.743472	1.05547	0.864684	4.90557	0.5654	0.343056	0.460964	1.30612	0.568452	1.3732	0.195885	1.22366	0.882551	3.76246	3.97374	9	imTOR	A	1	ZR751
_c79_ZR751_A_9_imTOR_singlets_imTOR.fcs.fcs_2	1.74252	1.14219	1.44365	1.42997	1.80619	2.51354	1.33096	0.920018	0.174088	1.69665	3.17226	0.847784	0.934896	1.91506	0.732185	0.971652	0.815038	4.74635	0.521611	0.337192	0.414579	1.18657	0.566398	1.44565	0.196533	1.19213	0.844913	3.69926	3.67522	9	imTOR	A	2	ZR751
_c79_ZR751_A_9_imTOR_singlets_imTOR.fcs.fcs_3	1.75473	1.15859	1.44247	1.38308	1.8588	2.50679	1.34577	0.952017	0.171032	1.68595	3.22676	0.74647	0.976846	1.9687	0.75138	1.00765	0.835739	4.80402	0.554308	0.335761	0.422104	1.25494	0.605232	1.38542	0.141295	1.19133	0.865876	3.54584	3.86329	9	imTOR	A	3	ZR751
_c79_ZR751_A_9_imTOR_singlets_imTOR.fcs.fcs_4	1.76406	1.13348	1.44961	1.40912	1.82492	2.37848	1.34918	0.969531	0.21706	1.71005	3.18	0.764281	0.949851	1.89383	0.726871	0.958895	0.825919	4.66056	0.554052	0.328955	0.419592	1.19231	0.552757	1.21525	0.319039	1.16628	0.829839	3.4218	3.7212	9	imTOR	A	4	ZR751
_b721_UACC812_B_60_egf_singlets_egf.fcs.fcs_0	0.494056	1.22301	1.08381	1.27587	1.89124	0.770485	0.754255	0.85467	0.0925496	1.22093	1.14144	0.970434	0.570913	2.03375	0.821021	2.09893	0.651813	2.0414	0.655706	0.509493	0.429366	0.69664	0.476267	4.53184	0.157557	0.977888	0.499635	3.09449	0.460597	60	egf	B	0	UACC812
_b721_UACC812_B_60_egf_singlets_egf.fcs.fcs_1	0.534157	1.22674	1.06886	1.26765	1.96267	0.764195	0.754708	0.904934	0.104252	1.22827	1.10122	0.869231	0.597711	2.19214	0.828661	2.106	0.685959	2.11199	0.679873	0.375817	0.429967	0.738764	0.496831	4.57074	0.295791	0.987398	0.535027	3.0991	0.510161	60	egf	B	1	UACC812
_b721_UACC812_B_60_egf_singlets_egf.fcs.fcs_2	0.443818	1.18538	1.0892	1.27096	1.94854	0.775935	0.751524	0.916044	0.0955209	1.13136	1.09397	0.766068	0.585141	2.03508	0.841932	1.96075	0.646733	2.08334	0.667222	0.361426	0.432348	0.685404	0.40549	4.6612	0.157765	0.939045	0.535465	2.76291	0.461778	60	egf	B	2	UACC812
_b721_UACC812_B_60_egf_singlets_egf.fcs.fcs_3	0.489678	1.19845	1.08137	1.24063	1.94358	0.780874	0.758105	0.872991	0.100524	1.17795	1.111	1.14334	0.605746	2.04846	0.829597	2.11004	0.671047	2.09132	0.701573	0.474367	0.429042	0.730573	0.471663	4.54505	0.162836	0.986379	0.544381	3.24026	0.505261	60	egf	B	3	UACC812
_b721_UACC812_B_60_egf_singlets_egf.fcs.fcs_4	0.519961	1.19857	1.10183	1.26738	1.94851	0.808939	0.73659	0.865584	0.0984867	1.11255	1.11061	1.04881	0.585621	2.15356	0.859819	2.03651	0.674166	2.07653	0.655171	0.371502	0.413781	0.69448	0.479414	4.62507	0.178324	1.00611	0.541518	2.94352	0.473542	60	egf	B	4	UACC812
_c63_ZR751_A_0_iMEK_singlets_iMEK.fcs.fcs_0	2.61651	1.19614	1.51638	1.49362	1.83496	1.02621	0.808266	0.951044	0.218446	0.473372	1.52606	0.813083	0.741947	2.08544	0.756204	0.932315	0.89052	0.499185	0.745931	0.434257	0.510654	0.724299	0.592922	6.16052	0.220351	0.330138	0.828078	3.51454	3.78463	0	iMEK	A	0	ZR751
_c63_ZR751_A_0_iMEK_singlets_iMEK.fcs.fcs_1	2.53308	1.16025	1.53011	1.48338	1.84242	1.14573	0.795478	0.987194	0.214949	0.475111	1.49238	0.933	0.721936	2.00285	0.729591	0.941964	0.866602	0.512463	0.715313	0.452957	0.494798	0.737456	0.596054	5.88364	0.205411	0.343509	0.812412	3.31539	3.64449	0	iMEK	A	1	ZR751
_c63_ZR751_A_0_iMEK_singlets_iMEK.fcs.fcs_2	2.67126	1.20576	1.56875	1.52892	1.87152	1.1272	0.814194	1.02529	0.217505	0.483177	1.63155	1.05571	0.742891	2.08286	0.776871	0.94195	0.880099	0.505208	0.726778	0.46019	0.5055	0.749493	0.58236	6.32357	0.223815	0.364483	0.856258	3.53618	3.88024	0	iMEK	A	2	ZR751
_c63_ZR751_A_0_iMEK_singlets_iMEK.fcs.fcs_3	2.63296	1.20218	1.53631	1.49892	1.88309	1.06857	0.817383	0.985966	0.211532	0.497962	1.54186	0.959231	0.743178	2.11905	0.777659	0.966392	0.881057	0.518084	0.704034	0.441054	0.499502	0.757266	0.606489	6.23496	0.37827	0.359965	0.842644	3.4839	3.77101	0	iMEK	A	3	ZR751
_c63_ZR751_A_0_iMEK_singlets_iMEK.fcs.fcs_4	2.70179	1.19317	1.55475	1.47965	1.83274	1.06926	0.796164	0.987273	0.229658	0.477283	1.59685	1.03958	0.748913	2.04902	0.760995	0.929624	0.845351	0.492564	0.722099	0.457617	0.514494	0.761439	0.607413	5.95735	0.319638	0.367961	0.805762	3.60506	3.74391	0	iMEK	A	4	ZR751
_b453_UACC812_A_40_iEGFR_singlets_iEGFR.fcs.fcs_0	0.518265	1.33857	1.12854	1.32985	1.5929	0.571289	0.603617	0.816915	0.0920574	1.26555	0.527633	1.18863	0.185963	1.72901	0.970435	2.57384	0.71985	0.842766	0.6244	0.324496	0.59234	0.624549	0.45765	2.78159	0.156542	0.564498	0.483664	3.80657	0.543047	40	iEGFR	A	0	UACC812
_b453_UACC812_A_40_iEGFR_singlets_iEGFR.fcs.fcs_1	0.480254	1.30791	1.12943	1.28938	1.56598	0.494353	0.568532	0.776859	0.0885776	1.32751	0.527854	1.38045	0.182782	1.69192	0.914742	2.48919	0.714279	0.855933	0.654902	0.35718	0.614359	0.599538	0.484923	2.79563	0.15284	0.56986	0.467734	3.71739	0.565332	40	iEGFR	A	1	UACC812
_b453_UACC812_A_40_iEGFR_singlets_iEGFR.fcs.fcs_2	0.506665	1.26822	1.10907	1.3038	1.55531	0.606769	0.570839	0.801892	0.0952417	1.24054	0.533453	1.20588	0.174248	1.8133	0.927743	2.58354	0.700852	0.855255	0.623001	0.338972	0.559418	0.627594	0.462958	2.62069	0.326862	0.549231	0.459477	3.62828	0.536855	40	iEGFR	A	2	UACC812
_b453_UACC812_A_40_iEGFR_singlets_iEGFR.fcs.fcs_3	0.471886	1.32588	1.11135	1.30551	1.55426	0.52082	0.576997	0.75883	0.0808637	1.25336	0.528725	0.998932	0.173444	1.69659	0.912597	2.41704	0.701962	0.829772	0.626092	0.355426	0.613175	0.563597	0.445059	2.63447	0.156442	0.518747	0.459196	3.37613	0.536462	40	iEGFR	A	3	UACC812
_b453_UACC812_A_40_iEGFR_singlets_iEGFR.fcs.fcs_4	0.512827	1.31267	1.09476	1.27536	1.54926	0.474754	0.59513	0.748525	0.0863774	1.20948	0.508216	1.33952	0.173577	1.69768	0.869149	2.44828	0.695305	0.810933	0.614723	0.343518	0.594632	0.542119	0.451971	2.62592	0.157345	0.539831	0.447682	3.71264	0.5477	40	iEGFR	A	4	UACC812
_c62_ZR751_A_0_iPKC_singlets_iPKC.fcs.fcs_0	0.995891	0.88479	0.872456	1.01653	1.33702	1.12734	0.760444	0.83775	0.164031	0.573363	1.10962	0.705124	0.174846	1.82553	0.747556	0.797732	0.722707	1.55605	0.596205	0.394668	0.313634	0.680671	0.571276	1.8454	0.250897	0.482594	0.583922	3.34113	3.35427	0	iPKC	A	0	ZR751
_c62_ZR751_A_0_iPKC_singlets_iPKC.fcs.fcs_1	1.00017	0.913535	0.903193	1.06752	1.35115	1.22098	0.762782	0.858203	0.171512	0.594346	1.15691	0.70994	0.181131	1.95435	0.720511	0.866938	0.771244	1.73436	0.611534	0.391405	0.379587	0.705725	0.562243	1.97893	0.222497	0.502376	0.618026	3.25828	3.53855	0	iPKC	A	1	ZR751
_c62_ZR751_A_0_iPKC_singlets_iPKC.fcs.fcs_2	1.14104	0.891908	0.954485	1.03643	1.3553	1.26894	0.774338	0.852936	0.166643	0.560322	1.11541	1.00846	0.197589	1.85165	0.764924	0.84883	0.734422	1.63021	0.615377	0.380289	0.327012	0.672261	0.556674	1.97876	0.191626	0.50974	0.594623	3.71928	3.37865	0	iPKC	A	2	ZR751
_c62_ZR751_A_0_iPKC_singlets_iPKC.fcs.fcs_3	1.03669	0.913823	0.888758	1.05969	1.39033	1.18543	0.793604	0.871799	0.195261	0.546734	1.10697	0.640114	0.177191	1.96246	0.726858	0.812135	0.753677	1.65524	0.625854	0.401018	0.349129	0.675997	0.534922	1.88462	0.225174	0.483446	0.603918	3.38307	3.50229	0	iPKC	A	3	ZR751
_c62_ZR751_A_0_iPKC_singlets_iPKC.fcs.fcs_4	0.986489	0.874809	0.860314	1.03407	1.37108	1.23313	0.792191	0.841978	0.17924	0.578331	1.13294	0.70964	0.180089	1.91652	0.749549	0.840595	0.736572	1.64993	0.591221	0.396163	0.295921	0.713892	0.55681	2.10659	0.167278	0.500441	0.626748	3.50299	3.44685	0	iPKC	A	4	ZR751
_b699_UACC812_B_17_iPI3K_singlets_iPI3K.fcs.fcs_0	1.14283	1.18614	1.26631	1.48953	2.20008	0.960961	0.914475	1.08843	0.133024	1.13446	0.690969	0.927778	0.342804	1.97369	1.12339	2.84746	0.808378	1.8732	0.914647	0.445881	0.411516	0.988091	0.453882	1.99429	0.237984	0.93818	0.635451	2.96357	0.620427	17	iPI3K	B	0	UACC812
_b699_UACC812_B_17_iPI3K_singlets_iPI3K.fcs.fcs_1	1.13121	1.17465	1.23219	1.47301	2.21543	0.977524	0.901837	1.08709	0.13714	1.17364	0.688523	1.0883	0.335085	1.96748	1.15681	2.85367	0.81311	1.87641	0.96282	0.492025	0.412184	0.998028	0.500124	2.00205	0.257047	0.98315	0.635803	3.17623	0.61123	17	iPI3K	B	1	UACC812
_b699_UACC812_B_17_iPI3K_singlets_iPI3K.fcs.fcs_2	1.2343	1.16447	1.23509	1.43619	2.20808	0.960076	0.915996	1.06091	0.131443	1.08803	0.680562	0.978904	0.335452	1.91487	1.13747	2.76759	0.810277	1.86445	0.945099	0.440348	0.385712	0.970245	0.464912	2.02757	0.23748	0.941218	0.638383	3.0664	0.611951	17	iPI3K	B	2	UACC812
_b699_UACC812_B_17_iPI3K_singlets_iPI3K.fcs.fcs_3	1.2125	1.19257	1.2588	1.47712	2.20716	1.00465	0.936773	1.05541	0.130878	1.11844	0.685236	0.944165	0.353662	1.89546	1.16558	2.86732	0.815692	1.95269	0.886437	0.449775	0.416969	0.963897	0.473785	2.08656	0.25191	0.960548	0.634691	2.92052	0.636172	17	iPI3K	B	3	UACC812
_b699_UACC812_B_17_iPI3K_singlets_iPI3K.fcs.fcs_4	1.14138	1.15654	1.18425	1.41627	2.19528	0.956661	0.916103	1.07213	0.132493	1.06324	0.662787	0.974932	0.326773	1.97001	1.17741	2.87426	0.810465	1.82794	0.908119	0.44446	0.397287	0.997633	0.456077	1.93946	0.239209	0.947677	0.613631	3.01211	0.620707	17	iPI3K	B	4	UACC812
_b451_UACC812_A_40_iPI3K_singlets_iPI3K.fcs.fcs_0	0.328212	1.01152	0.963416	0.949496	1.89217	0.554355	0.50942	0.552685	0.069718	0.910666	0.529647	0.819259	0.189897	1.09822	0.650598	1.93273	0.529489	1.17534	0.467125	0.222077	0.339276	0.403454	0.364448	2.93524	0.13957	0.843466	0.338596	3.55713	0.320139	40	iPI3K	A	0	UACC812
_b451_UACC812_A_40_iPI3K_singlets_iPI3K.fcs.fcs_1	0.326811	0.991695	0.967246	0.947774	1.84097	0.515892	0.50822	0.596426	0.0731025	0.865286	0.509022	0.821507	0.183145	1.10191	0.668657	1.86628	0.528371	1.1534	0.475261	0.225957	0.350986	0.438005	0.394625	2.85623	0.14562	0.848699	0.334652	3.66058	0.309652	40	iPI3K	A	1	UACC812
_b451_UACC812_A_40_iPI3K_singlets_iPI3K.fcs.fcs_2	0.344857	1.03015	0.98148	0.984229	1.85657	0.520744	0.518517	0.586092	0.0697526	0.907127	0.52044	0.784234	0.179307	1.13603	0.692127	1.89744	0.545148	1.16993	0.487123	0.225526	0.370336	0.44525	0.374967	2.90856	0.14875	0.847121	0.343126	3.4703	0.324041	40	iPI3K	A	2	UACC812
_b451_UACC812_A_40_iPI3K_singlets_iPI3K.fcs.fcs_3	0.336362	1.05457	1.03706	1.00067	1.87157	0.543607	0.531387	0.595205	0.0717421	0.956674	0.533241	0.787382	0.18845	1.06646	0.662561	1.87771	0.53766	1.17662	0.480293	0.227227	0.378661	0.430448	0.350614	2.84441	0.142817	0.850406	0.326241	3.43098	0.335178	40	iPI3K	A	3	UACC812
_b451_UACC812_A_40_iPI3K_singlets_iPI3K.fcs.fcs_4	0.348041	1.02316	1.01845	0.976613	1.83763	0.522961	0.522153	0.581176	0.0706535	0.858299	0.502248	0.751404	0.192737	1.08782	0.680623	1.8981	0.548859	1.16045	0.483187	0.234496	0.383995	0.440482	0.360745	2.86434	0.149214	0.850372	0.33157	3.52702	0.323017	40	iPI3K	A	4	UACC812
_b458_UACC812_A_13_imTOR_singlets_imTOR.fcs.fcs_0	1.05006	1.21315	1.19699	1.48259	2.49917	0.967109	0.899576	1.04238	0.107801	1.33442	1.39306	1.29034	0.708047	2.00679	1.06533	2.76154	0.814307	2.70599	0.830027	0.400718	0.42564	0.887714	0.592667	2.81847	0.19306	1.59185	0.656475	4.43949	0.799271	13	imTOR	A	0	UACC812
_b458_UACC812_A_13_imTOR_singlets_imTOR.fcs.fcs_1	1.0014	1.24522	1.16784	1.4521	2.45189	0.852117	0.881395	1.00735	0.108935	1.30777	1.36156	1.2242	0.689822	1.94318	1.00575	2.54596	0.783788	2.66259	0.74914	0.378851	0.418296	0.802793	0.597573	2.7968	0.188524	1.56417	0.632816	4.30086	0.74046	13	imTOR	A	1	UACC812
_b458_UACC812_A_13_imTOR_singlets_imTOR.fcs.fcs_2	1.03164	1.20361	1.13893	1.41137	2.48233	0.946933	0.87783	0.999112	0.111823	1.30901	1.32903	1.28206	0.693374	1.99226	1.06848	2.77054	0.805424	2.71466	0.823115	0.35598	0.38991	0.845978	0.564124	2.80692	0.217865	1.61794	0.636611	4.61031	0.764048	13	imTOR	A	2	UACC812
_b458_UACC812_A_13_imTOR_singlets_imTOR.fcs.fcs_3	1.02282	1.20729	1.17374	1.40196	2.44145	0.903799	0.840196	0.946143	0.108848	1.27537	1.33775	1.3997	0.674401	1.96894	1.03335	2.68441	0.808708	2.63509	0.74514	0.363793	0.409617	0.834026	0.604665	2.773	0.184624	1.60209	0.633225	4.43129	0.766526	13	imTOR	A	3	UACC812
_b458_UACC812_A_13_imTOR_singlets_imTOR.fcs.fcs_4	1.03026	1.23073	1.21527	1.47145	2.56667	0.992775	0.892676	1.03965	0.116859	1.35427	1.39639	1.44967	0.70916	2.03171	1.08208	2.70986	0.804866	2.75887	0.750819	0.384895	0.422808	0.852828	0.593914	2.96875	0.199505	1.6405	0.644637	4.73498	0.75092	13	imTOR	A	4	UACC812
_b454_UACC812_A_40_iPKC_singlets_iPKC.fcs.fcs_0	0.526897	1.26666	1.06067	1.25079	2.20133	0.741398	0.659899	0.786293	0.0699705	1.39753	1.2818	0.926357	0.226457	1.95967	0.961136	2.24879	0.655101	3.07635	0.52833	0.449222	0.415458	0.585535	0.481029	7.29227	0.148049	1.60549	0.403602	3.35874	0.391982	40	iPKC	A	0	UACC812
_b454_UACC812_A_40_iPKC_singlets_iPKC.fcs.fcs_1	0.509484	1.25799	1.03999	1.28072	2.22345	0.674297	0.684094	0.768576	0.0731603	1.34471	1.25467	0.823337	0.230286	1.9774	0.952227	2.21001	0.648337	3.07454	0.533893	0.323494	0.427652	0.579055	0.478541	7.26133	0.153172	1.61436	0.390832	3.34394	0.409491	40	iPKC	A	1	UACC812
_b454_UACC812_A_40_iPKC_singlets_iPKC.fcs.fcs_2	0.567828	1.26025	1.07325	1.24948	2.17946	0.787767	0.671655	0.764677	0.0722416	1.34141	1.23901	0.966283	0.227952	1.97393	0.966464	2.26121	0.665805	3.03161	0.578998	0.3176	0.414373	0.606645	0.511436	7.53661	0.170561	1.61002	0.424086	3.68533	0.441678	40	iPKC	A	2	UACC812
_b454_UACC812_A_40_iPKC_singlets_iPKC.fcs.fcs_3	0.679551	1.2421	1.04528	1.22867	2.18431	0.691257	0.713888	0.755461	0.077822	1.3219	1.25559	0.8701	0.221708	2.00325	0.926823	2.12666	0.65205	2.97605	0.544782	0.332164	0.423489	0.566579	0.469209	6.99214	0.138661	1.54299	0.395931	3.1595	0.416019	40	iPKC	A	3	UACC812
_b454_UACC812_A_40_iPKC_singlets_iPKC.fcs.fcs_4	0.558277	1.30693	1.11633	1.26678	2.25086	0.744539	0.694124	0.805756	0.0756175	1.39747	1.32035	0.945013	0.244709	2.03486	1.00932	2.20707	0.677788	3.23894	0.545557	0.341143	0.457954	0.623928	0.504422	7.4852	0.147889	1.68374	0.41964	3.40398	0.429886	40	iPKC	A	4	UACC812
_b704_UACC812_B_60_iEGFR_singlets_iEGFR.fcs.fcs_0	0.631986	1.08423	1.05171	1.24024	1.7446	0.585749	0.620848	0.904735	0.0987422	0.867425	0.527314	0.867695	0.157831	1.84356	0.982055	2.51784	0.738459	0.849972	0.783402	0.39936	0.374234	0.744428	0.504526	1.64779	0.200055	0.504311	0.539115	3.01424	0.640546	60	iEGFR	B	0	UACC812
_b704_UACC812_B_60_iEGFR_singlets_iEGFR.fcs.fcs_1	0.659459	1.11075	1.01261	1.30896	1.83443	0.60481	0.672496	0.895979	0.103374	0.910617	0.571531	0.864349	0.163899	1.8948	1.02715	2.6112	0.764215	0.874574	0.815012	0.401996	0.375569	0.773932	0.485548	1.61917	0.200582	0.535687	0.551151	2.92559	0.659746	60	iEGFR	B	1	UACC812
_b704_UACC812_B_60_iEGFR_singlets_iEGFR.fcs.fcs_2	0.578986	1.08915	0.972517	1.25899	1.81282	0.591058	0.649959	0.950595	0.105519	0.865453	0.554443	1.03363	0.159061	1.91661	1.05722	2.50437	0.760113	0.884465	0.8225	0.400798	0.357258	0.770017	0.481057	1.56085	0.205836	0.550519	0.56535	2.92108	0.662482	60	iEGFR	B	2	UACC812
_b704_UACC812_B_60_iEGFR_singlets_iEGFR.fcs.fcs_3	0.704069	1.13918	1.03577	1.32816	1.86198	0.708348	0.685407	0.903728	0.105689	0.954324	0.576272	0.975624	0.177363	1.90635	1.10112	2.72526	0.782409	0.899674	0.834471	0.395417	0.383171	0.784147	0.509944	1.80518	0.236493	0.568581	0.564249	3.17152	0.664295	60	iEGFR	B	3	UACC812
_b704_UACC812_B_60_iEGFR_singlets_iEGFR.fcs.fcs_4	0.683631	1.08776	1.01917	1.26381	1.83989	0.592637	0.662474	0.946848	0.10618	0.872274	0.565298	0.917747	0.167408	1.97561	1.10528	2.68905	0.766879	0.896668	0.855202	0.420524	0.364759	0.793567	0.521386	1.61969	0.214302	0.542771	0.559906	2.95045	0.687284	60	iEGFR	B	4	UACC812
_c504_ZR751_B_60_iEGFR_singlets_iEGFR.fcs.fcs_0	0.591516	0.784621	0.862437	1.20206	1.3717	1.23383	0.8955	1.04994	0.253574	0.53809	0.801678	0.842842	0.727654	2.55596	1.04363	1.34825	1.21694	1.65901	0.921035	0.641839	0.592654	1.31304	0.836729	9.34279	0.836401	0.510289	1.02311	2.57754	4.4354	60	iEGFR	B	0	ZR751
_c504_ZR751_B_60_iEGFR_singlets_iEGFR.fcs.fcs_1	0.62406	0.780431	0.920501	1.3432	1.42767	1.41144	0.904492	1.11132	0.249779	0.535329	0.8892	0.596082	0.824408	2.90322	1.0699	1.3802	1.27452	1.78697	0.99937	0.717403	0.644913	1.48707	0.895626	10.6471	0.385596	0.555252	1.01347	2.94671	4.8297	60	iEGFR	B	1	ZR751
_c504_ZR751_B_60_iEGFR_singlets_iEGFR.fcs.fcs_2	0.615903	0.781764	0.86722	1.28248	1.44842	1.26796	0.922793	1.07011	0.242576	0.547741	0.885516	0.552441	0.815929	2.96978	1.06379	1.44006	1.2858	1.98422	0.959596	0.663597	0.674249	1.42286	0.691269	10.0705	0.528593	0.514907	1.05193	2.00147	4.49941	60	iEGFR	B	2	ZR751
_c504_ZR751_B_60_iEGFR_singlets_iEGFR.fcs.fcs_3	0.619204	0.768162	0.850977	1.26671	1.37357	1.25377	0.938024	1.12963	0.259976	0.513412	0.865971	0.604398	0.797873	2.9222	1.03722	1.42542	1.24378	1.85725	0.985121	0.699993	0.627017	1.42244	0.770963	10.6775	0.773041	0.515069	1.0069	2.55423	4.52415	60	iEGFR	B	3	ZR751
_c504_ZR751_B_60_iEGFR_singlets_iEGFR.fcs.fcs_4	0.649046	0.826427	0.898553	1.32767	1.44183	1.38784	0.984491	1.11216	0.257257	0.543479	0.924197	0.560003	0.797736	2.75576	1.06249	1.45467	1.29428	1.87418	0.986091	0.654106	0.630016	1.43253	0.748413	11.0658	0.378124	0.534152	1.0415	2.75425	4.29632	60	iEGFR	B	4	ZR751
_b438_UACC812_A_0_iEGFR_singlets_iEGFR.fcs.fcs_0	0.397114	1.16742	1.03652	1.11264	1.73052	0.580146	0.645181	0.740169	0.0873413	1.01645	0.742636	0.898581	0.267855	1.78075	0.826465	2.46603	0.767935	1.01073	0.669531	0.334465	0.448196	0.635043	0.53445	4.37452	0.174563	0.649219	0.51315	3.67873	0.589453	0	iEGFR	A	0	UACC812
_b438_UACC812_A_0_iEGFR_singlets_iEGFR.fcs.fcs_1	0.367387	1.16305	1.05352	1.11397	1.71679	0.578675	0.628695	0.710873	0.0935585	1.04	0.741543	1.05773	0.262375	1.67943	0.857904	2.38371	0.749194	0.965858	0.646242	0.344697	0.422749	0.6375	0.509123	4.43514	0.211349	0.634319	0.51323	3.65683	0.577444	0	iEGFR	A	1	UACC812
_b438_UACC812_A_0_iEGFR_singlets_iEGFR.fcs.fcs_2	0.378192	1.17781	1.05466	1.14172	1.69955	0.581071	0.619043	0.796733	0.0898275	1.05916	0.748969	1.16706	0.261284	1.69388	0.84094	2.33784	0.771081	0.961579	0.674243	0.366549	0.440029	0.642584	0.532879	4.3428	0.178503	0.673784	0.544416	3.90432	0.573774	0	iEGFR	A	2	UACC812
_b438_UACC812_A_0_iEGFR_singlets_iEGFR.fcs.fcs_3	0.357203	1.16859	1.34034	1.14454	1.70873	0.519933	0.624842	0.734343	0.0907446	1.0313	0.756489	0.979665	0.262892	1.70896	0.817159	2.30955	0.740353	0.997332	0.638688	0.332229	0.423457	0.598258	0.541603	4.10865	0.218537	0.667622	0.510317	3.62786	0.556969	0	iEGFR	A	3	UACC812
_b438_UACC812_A_0_iEGFR_singlets_iEGFR.fcs.fcs_4	0.395146	1.15167	1.03367	1.10656	1.69946	0.533845	0.6234	0.726851	0.0924411	1.00413	0.734701	0.999102	0.24533	1.61992	0.79756	2.20887	0.728508	0.951055	0.625648	0.327747	0.426461	0.628851	0.462405	4.28435	0.179236	0.630793	0.501023	3.47985	0.564255	0	iEGFR	A	4	UACC812
_c82_ZR751_A_13_iEGFR_singlets_iEGFR.fcs.fcs_0	0.725151	0.826674	0.991496	1.09762	1.5011	1.37725	1.10398	0.823176	0.190585	0.645796	1.23452	0.591333	0.502013	1.42101	0.704054	1.01997	0.804958	2.10864	0.651197	0.379366	0.324676	1.02339	0.447905	6.48516	0.327189	0.35452	0.712798	3.02372	3.78043	13	iEGFR	A	0	ZR751
_c82_ZR751_A_13_iEGFR_singlets_iEGFR.fcs.fcs_1	0.643425	0.823092	0.956577	1.15021	1.50771	1.37396	1.07268	0.815701	0.190333	0.62512	1.15104	0.59806	0.497439	1.38992	0.677203	1.00909	0.79752	2.09615	0.683862	0.36183	0.33147	1.0314	0.465738	6.49334	0.308957	0.363337	0.726623	3.36667	3.76102	13	iEGFR	A	1	ZR751
_c82_ZR751_A_13_iEGFR_singlets_iEGFR.fcs.fcs_2	0.656536	0.809018	0.945495	1.07564	1.50718	1.41923	1.06369	0.796451	0.18942	0.621725	1.2218	0.638257	0.484883	1.35039	0.705025	1.02181	0.784571	2.14278	0.680373	0.354625	0.310065	1.01905	0.465485	6.49466	0.300584	0.362882	0.710267	3.33172	3.71739	13	iEGFR	A	2	ZR751
_c82_ZR751_A_13_iEGFR_singlets_iEGFR.fcs.fcs_3	0.619172	0.837589	0.969029	1.10075	1.4947	1.43205	1.07198	0.776526	0.190048	0.629808	1.17011	0.639593	0.491023	1.35461	0.692241	0.97283	0.785935	2.06746	0.700903	0.373148	0.331953	0.989145	0.479328	6.44426	0.303266	0.353326	0.700612	3.32446	3.73009	13	iEGFR	A	3	ZR751
_c82_ZR751_A_13_iEGFR_singlets_iEGFR.fcs.fcs_4	0.623328	0.818336	0.949422	1.12145	1.49616	1.46352	1.07783	0.826013	0.198651	0.621434	1.18224	0.679974	0.47971	1.32186	0.683928	1.02065	0.77923	2.07981	0.681698	0.342322	0.315177	1.01462	0.474352	6.33662	0.362435	0.365608	0.691729	3.17899	3.72309	13	iEGFR	A	4	ZR751
_c508_ZR751_B_full_full_singlets_full.fcs.fcs	0.82906	1.29811	1.12262	1.52925	1.3141	1.38245	0.820223	0.989765	0.183899	0.54632	1.05652	1.48663	0.679926	1.94679	0.703276	0.771419	0.776452	1.72754	0.633036	0.41982	0.564049	0.684145	0.834704	4.36497	0.136186	0.48994	0.632917	5.93332	3.20775	full	full	B	full.fcs.fcs	ZR751
_c75_ZR751_A_40_imTOR_singlets_imTOR.fcs.fcs_0	2.6866	1.13939	1.65492	1.73894	1.89941	2.41733	1.63419	1.51089	0.264593	0.943247	4.36297	1.48811	1.39326	2.94938	1.2097	1.49577	1.37695	3.98732	1.1772	0.636984	0.499858	2.28973	0.908853	1.49982	0.245428	0.736698	1.64516	4.15399	7.17168	40	imTOR	A	0	ZR751
_c75_ZR751_A_40_imTOR_singlets_imTOR.fcs.fcs_1	2.63841	1.12243	1.63746	1.76533	1.9168	2.4499	1.56333	1.52628	0.265988	0.925418	4.39787	1.22123	1.34732	3.19131	1.24807	1.52402	1.36722	3.82975	1.18702	0.661848	0.505609	2.17303	0.859615	1.57529	0.301928	0.670568	1.70508	3.49555	7.17128	40	imTOR	A	1	ZR751
_c75_ZR751_A_40_imTOR_singlets_imTOR.fcs.fcs_2	2.6797	1.14278	1.68838	1.71713	1.91206	2.23402	1.63224	1.52917	0.265701	0.968822	4.32256	1.34895	1.3331	3.21007	1.20437	1.48861	1.33949	4.01393	1.15826	0.665765	0.524626	2.30001	0.900043	1.40789	0.315913	0.661817	1.66519	3.85539	7.30251	40	imTOR	A	2	ZR751
_c75_ZR751_A_40_imTOR_singlets_imTOR.fcs.fcs_3	2.57818	1.08969	1.61309	1.62239	1.82891	2.17757	1.54997	1.49853	0.246257	0.914297	4.39297	1.16443	1.32077	3.06491	1.19282	1.48701	1.31341	3.94922	1.1209	0.622357	0.491448	2.26204	0.784001	1.45322	0.432705	0.62327	1.66681	3.70551	7.05012	40	imTOR	A	3	ZR751
_c75_ZR751_A_40_imTOR_singlets_imTOR.fcs.fcs_4	2.59076	1.10036	1.56201	1.6804	1.80172	2.2706	1.56875	1.48641	0.259684	0.902029	4.33155	1.38669	1.29677	2.97192	1.18233	1.50908	1.31462	3.8234	1.18463	0.652231	0.537126	2.22544	0.880654	1.46262	0.261673	0.689127	1.66938	3.7548	7.045	40	imTOR	A	4	ZR751
_b452_UACC812_A_40_imTOR_singlets_imTOR.fcs.fcs_0	0.633819	1.35356	1.44137	1.7114	2.50143	0.96947	0.987973	1.18847	0.125778	1.53591	1.31326	1.5157	0.675078	2.35454	1.24025	3.179	1.01077	2.73158	0.936585	0.460916	0.67257	0.965326	0.708739	2.17684	0.226309	1.51971	0.809214	5.72757	0.826628	40	imTOR	A	0	UACC812
_b452_UACC812_A_40_imTOR_singlets_imTOR.fcs.fcs_1	0.725338	1.39164	1.41399	1.69483	2.46424	0.915468	0.946041	1.09448	0.119731	1.53757	1.31871	1.54185	0.672173	2.38136	1.2001	3.03937	0.949659	2.70818	0.877599	0.451241	0.697898	0.925576	0.688065	2.23111	0.23679	1.53118	0.78869	5.36147	0.794063	40	imTOR	A	1	UACC812
_b452_UACC812_A_40_imTOR_singlets_imTOR.fcs.fcs_2	0.676178	1.40642	1.39413	1.68453	2.4402	0.956004	0.90001	1.07726	0.119253	1.53836	1.28507	1.4939	0.640329	2.2458	1.18501	3.05107	0.929958	2.6922	0.883026	0.424992	0.720039	0.884288	0.673177	2.278	0.21047	1.44425	0.772946	5.57513	0.819864	40	imTOR	A	2	UACC812
_b452_UACC812_A_40_imTOR_singlets_imTOR.fcs.fcs_3	0.711597	1.37623	1.38809	1.70612	2.51813	0.972726	0.935639	1.05688	0.117669	1.62765	1.31312	1.42053	0.655058	2.41667	1.17118	3.21257	0.933832	2.68642	0.937439	0.442649	0.690674	0.953132	0.671639	2.27252	0.248137	1.48535	0.786867	5.47264	0.83843	40	imTOR	A	3	UACC812
_b452_UACC812_A_40_imTOR_singlets_imTOR.fcs.fcs_4	0.683659	1.31392	1.31965	1.67201	2.39615	0.88754	0.895544	1.06558	0.114931	1.47162	1.24784	1.40643	0.631574	2.212	1.10681	2.98848	0.919788	2.69637	0.834666	0.46232	0.666646	0.924999	0.65757	2.05632	0.205364	1.4486	0.777076	4.87903	0.80733	40	imTOR	A	4	UACC812
_b462_UACC812_A_9_iMEK_singlets_iMEK.fcs.fcs_0	0.89909	1.38342	1.29105	1.57874	2.73011	0.683449	0.803845	1.07749	0.11367	1.50922	2.36699	1.39059	0.921486	2.27298	1.04673	2.75335	0.771739	1.0277	0.772106	0.437452	0.605122	0.768326	0.612141	4.62683	0.218325	0.782395	0.857513	4.2333	0.718944	9	iMEK	A	0	UACC812
_b462_UACC812_A_9_iMEK_singlets_iMEK.fcs.fcs_1	0.840437	1.39632	1.28159	1.57717	2.73102	0.70847	0.815209	1.03934	0.115375	1.45817	2.40344	1.04315	0.911414	2.24775	1.01062	2.75369	0.779777	1.00493	0.763552	0.41293	0.581111	0.750744	0.572836	4.64962	0.197746	0.735442	0.877643	4.13573	0.701977	9	iMEK	A	1	UACC812
_b462_UACC812_A_9_iMEK_singlets_iMEK.fcs.fcs_2	0.896112	1.37464	1.27974	1.59882	2.77674	0.794025	0.821448	1.08415	0.121182	1.434	2.45957	1.53146	0.931146	2.34732	1.12014	2.77764	0.811082	1.04161	0.818198	0.458088	0.570486	0.786168	0.587495	4.85527	0.192882	0.79509	0.881437	4.37188	0.682934	9	iMEK	A	2	UACC812
_b462_UACC812_A_9_iMEK_singlets_iMEK.fcs.fcs_3	0.894548	1.39148	1.28498	1.59199	2.74864	0.670436	0.799598	1.05283	0.114266	1.49447	2.419	1.26367	0.934366	2.28521	1.05416	2.71808	0.794531	1.03162	0.775076	0.435993	0.620516	0.771821	0.592528	4.70542	0.183145	0.745097	0.874761	4.21499	0.739199	9	iMEK	A	3	UACC812
_b462_UACC812_A_9_iMEK_singlets_iMEK.fcs.fcs_4	0.915732	1.43365	1.31055	1.61125	2.81086	0.781444	0.829821	1.0837	0.119125	1.50997	2.46566	1.44645	0.948545	2.23199	1.03316	2.8373	0.793042	1.02162	0.783676	0.439611	0.609701	0.747746	0.574035	4.74068	0.208474	0.787204	0.884437	4.30111	0.682505	9	iMEK	A	4	UACC812
_b446_UACC812_A_5.5_egf_singlets_egf.fcs.fcs_0	0.600119	1.23331	1.22898	1.38438	2.56553	0.868499	0.82501	0.858454	0.1076	1.29411	1.5848	0.845195	0.64762	1.73781	0.924296	2.72204	0.696605	2.45328	0.675676	0.331116	0.465545	0.637674	0.545894	5.02543	0.244765	2.00925	0.621513	4.17921	0.607445	5.5	egf	A	0	UACC812
_b446_UACC812_A_5.5_egf_singlets_egf.fcs.fcs_1	0.563731	1.24324	1.26319	1.38734	2.52255	0.877772	0.820179	0.862406	0.104018	1.34072	1.58794	0.963998	0.651702	1.73115	0.904865	2.68351	0.699939	2.48166	0.697304	0.335937	0.472749	0.657502	0.538117	5.06874	0.210889	2.02325	0.601459	4.7601	0.575997	5.5	egf	A	1	UACC812
_b446_UACC812_A_5.5_egf_singlets_egf.fcs.fcs_2	0.617532	1.25284	1.28266	1.37267	2.53141	0.873696	0.824429	0.867115	0.106656	1.34158	1.60945	0.941458	0.656754	1.74806	0.90876	2.69258	0.693352	2.45107	0.670634	0.324205	0.47833	0.675156	0.530625	5.13499	0.185897	2.01577	0.590562	4.48551	0.621101	5.5	egf	A	2	UACC812
_b446_UACC812_A_5.5_egf_singlets_egf.fcs.fcs_3	0.645923	1.25065	1.2614	1.43047	2.56148	0.916202	0.837842	0.916651	0.109947	1.38385	1.61289	1.24443	0.656253	1.81533	0.955381	2.73296	0.709933	2.52009	0.692531	0.326885	0.480361	0.655818	0.55559	5.08802	0.229189	2.11506	0.632043	4.82807	0.629146	5.5	egf	A	3	UACC812
_b446_UACC812_A_5.5_egf_singlets_egf.fcs.fcs_4	0.642537	1.27046	1.24308	1.37179	2.55494	0.884792	0.830104	0.887279	0.102647	1.29385	1.58126	1.08499	0.635694	1.7949	0.895734	2.72841	0.698712	2.46543	0.689807	0.325464	0.47474	0.654153	0.594767	5.0332	0.202073	2.02199	0.618977	4.58556	0.621258	5.5	egf	A	4	UACC812
_c525_ZR751_B_17_iMEK_singlets_iMEK.fcs.fcs_0	1.36699	0.764571	0.939391	0.893201	1.69735	1.40734	0.907241	0.7702	0.209364	0.746675	1.49921	0.515592	0.535798	1.48995	0.621344	0.819821	0.694467	1.13587	0.567865	0.422721	0.32169	1.17183	0.401479	7.37416	0.30387	0.307934	0.644427	2.48157	1.7562	17	iMEK	B	0	ZR751
_c525_ZR751_B_17_iMEK_singlets_iMEK.fcs.fcs_1	1.34417	0.752948	0.92019	0.883823	1.60964	1.40099	0.875455	0.757976	0.207794	0.723377	1.3613	0.528463	0.510459	1.44838	0.606865	0.825352	0.674346	1.05688	0.57123	0.408697	0.308774	1.13403	0.412545	7.16251	0.256232	0.300947	0.622724	2.30943	1.76781	17	iMEK	B	1	ZR751
_c525_ZR751_B_17_iMEK_singlets_iMEK.fcs.fcs_2	1.34673	0.75681	0.958494	0.922895	1.67465	1.3711	0.911599	0.81255	0.196377	0.749322	1.41572	0.512042	0.531389	1.54433	0.62221	0.836492	0.693525	1.06667	0.61023	0.395042	0.303737	1.16391	0.401811	7.18172	0.276039	0.29294	0.662891	2.23277	1.79261	17	iMEK	B	2	ZR751
_c525_ZR751_B_17_iMEK_singlets_iMEK.fcs.fcs_3	1.37114	0.752469	0.958132	0.886393	1.6071	1.36445	0.854589	0.783307	0.194314	0.728406	1.32983	0.483458	0.52516	1.45695	0.580984	0.842358	0.663265	1.04972	0.563403	0.39029	0.321704	1.04877	0.374362	7.1072	0.225914	0.285718	0.645934	2.15826	1.75105	17	iMEK	B	3	ZR751
_c525_ZR751_B_17_iMEK_singlets_iMEK.fcs.fcs_4	1.32913	0.769213	0.931332	0.870657	1.67718	1.45408	0.898071	0.773525	0.201545	0.755791	1.40206	0.447637	0.538089	1.47285	0.640326	0.875704	0.69145	1.08508	0.61662	0.428552	0.308976	1.1545	0.419685	7.51643	0.429125	0.309548	0.66558	2.45908	1.8401	17	iMEK	B	4	ZR751
_c513_ZR751_B_0_imTOR_singlets_imTOR.fcs.fcs_0	2.09278	1.01672	1.33226	1.25398	1.52966	1.4795	1.10627	0.90379	0.271829	0.517609	1.72342	0.827444	0.71088	1.6174	0.756227	1.03088	0.902748	2.60523	0.671881	0.445878	0.478646	0.693605	0.565822	0.677446	0.480634	0.513626	0.913832	3.03075	3.78363	0	imTOR	B	0	ZR751
_c513_ZR751_B_0_imTOR_singlets_imTOR.fcs.fcs_1	2.07627	0.986543	1.30364	1.3052	1.52814	1.45479	1.06615	0.923794	0.294668	0.511393	1.67661	0.797161	0.688661	1.52652	0.740694	0.980578	0.887234	2.60861	0.706423	0.457297	0.436853	0.670936	0.519045	0.574789	0.318112	0.478575	0.872286	2.94354	3.69982	0	imTOR	B	1	ZR751
_c513_ZR751_B_0_imTOR_singlets_imTOR.fcs.fcs_2	2.09479	0.998231	1.33474	1.33889	1.58518	1.60553	1.14363	0.963975	0.255984	0.52607	1.75362	0.859123	0.728697	1.61212	0.750698	1.08667	0.926955	2.64556	0.708805	0.464591	0.439273	0.719792	0.554946	0.650912	0.323622	0.506977	0.944824	3.2997	3.89765	0	imTOR	B	2	ZR751
_c513_ZR751_B_0_imTOR_singlets_imTOR.fcs.fcs_3	2.09856	1.00199	1.30231	1.30515	1.55687	1.52507	1.14393	0.934019	0.317386	0.517129	1.73057	0.768097	0.704366	1.59966	0.763415	1.0283	0.893034	2.59369	0.678839	0.445105	0.456339	0.700776	0.503084	0.687085	0.333517	0.507549	0.899235	3.16918	3.79999	0	imTOR	B	3	ZR751
_c513_ZR751_B_0_imTOR_singlets_imTOR.fcs.fcs_4	2.08352	1.00974	1.31792	1.3047	1.53732	1.42778	1.11364	0.95135	0.268103	0.507797	1.67316	0.845306	0.699765	1.63623	0.722727	1.03589	0.917395	2.73681	0.711919	0.455155	0.460448	0.775516	0.537966	0.615505	0.34778	0.489854	0.896609	2.96616	3.94006	0	imTOR	B	4	ZR751
_b705_UACC812_B_60_iPKC_singlets_iPKC.fcs.fcs_0	1.03622	1.161	1.0523	1.40274	2.46507	0.914102	0.90965	1.10263	0.104475	1.06286	1.52444	1.2425	0.249801	2.34655	1.31214	2.85205	0.811867	2.65878	0.873321	0.448398	0.426731	0.923855	0.563877	3.4266	0.240097	1.85532	0.73943	3.39127	0.770465	60	iPKC	B	0	UACC812
_b705_UACC812_B_60_iPKC_singlets_iPKC.fcs.fcs_1	1.08202	1.1547	1.0476	1.37088	2.57049	0.898983	0.981686	1.15505	0.110435	1.08765	1.58154	1.26699	0.277408	2.61351	1.36717	2.96386	0.878134	2.91238	0.976831	0.508561	0.416308	1.01536	0.646506	3.55099	0.247876	1.91365	0.810241	3.4462	0.804416	60	iPKC	B	1	UACC812
_b705_UACC812_B_60_iPKC_singlets_iPKC.fcs.fcs_2	1.02672	1.1406	1.03058	1.33597	2.48064	0.972507	0.924485	1.09884	0.102264	1.04159	1.51944	1.02198	0.249994	2.47458	1.27597	2.80033	0.840749	2.69167	0.88297	0.46524	0.403127	0.941458	0.551173	3.30609	0.238291	1.752	0.765777	3.12798	0.780015	60	iPKC	B	2	UACC812
_b705_UACC812_B_60_iPKC_singlets_iPKC.fcs.fcs_3	1.04764	1.12681	1.00636	1.3237	2.43739	0.887998	0.909663	1.11364	0.103818	1.00765	1.5102	0.995433	0.247638	2.3822	1.29534	2.64068	0.786555	2.59968	0.884882	0.452205	0.395119	0.895644	0.543409	3.31376	0.243942	1.68981	0.74966	2.8485	0.736498	60	iPKC	B	3	UACC812
_b705_UACC812_B_60_iPKC_singlets_iPKC.fcs.fcs_4	1.01536	1.18616	1.08383	1.33744	2.54119	0.950997	0.949683	1.10987	0.108432	1.10875	1.64696	1.09445	0.258796	2.47989	1.32794	2.89084	0.856114	2.83064	0.933717	0.671307	0.443138	0.930828	0.577962	3.54215	0.25107	1.79593	0.798245	3.03196	0.7682	60	iPKC	B	4	UACC812
_c85_ZR751_A_9_iMEK_singlets_iMEK.fcs.fcs_0	1.01648	1.24861	1.27816	1.71861	2.33452	2.2079	1.48061	1.29544	0.23707	2.17964	3.61436	0.886395	1.1885	2.61206	1.06846	1.16638	1.12641	3.94456	0.802874	0.61407	0.63671	1.78189	0.694337	5.22465	0.256019	1.27964	1.34431	4.04996	4.36185	9	iMEK	A	0	ZR751
_c85_ZR751_A_9_iMEK_singlets_iMEK.fcs.fcs_1	1.00337	1.17099	1.25906	1.64254	2.3122	2.19826	1.46076	1.25484	0.233028	2.08428	3.54556	0.863902	1.19667	2.57795	1.04668	1.18873	1.09259	3.80203	0.757313	0.567899	0.564344	1.7659	0.743907	5.07983	0.233771	1.18698	1.30173	4.14202	4.30862	9	iMEK	A	1	ZR751
_c85_ZR751_A_9_iMEK_singlets_iMEK.fcs.fcs_2	1.36049	1.18565	1.30846	1.65059	2.31162	2.24063	1.47184	1.25684	0.24102	2.23706	3.67233	1.03673	1.16296	2.72617	1.05515	1.16667	1.12374	3.82945	0.802574	1.26537	0.573699	1.71247	0.864462	4.96238	0.196457	1.23478	1.3258	4.62339	4.31778	9	iMEK	A	2	ZR751
_c85_ZR751_A_9_iMEK_singlets_iMEK.fcs.fcs_3	1.01007	1.17466	1.26499	1.66031	2.25155	2.16707	1.42417	1.21025	0.223512	2.02691	3.46003	0.954943	1.16088	2.50255	1.01727	1.14201	1.09203	3.65573	0.809282	0.558112	0.605062	1.65295	0.764321	4.85929	0.192597	1.17982	1.27518	4.07892	4.26188	9	iMEK	A	3	ZR751
_c85_ZR751_A_9_iMEK_singlets_iMEK.fcs.fcs_4	0.982338	1.18695	1.2128	1.6824	2.30597	2.05389	1.45777	1.24999	0.23526	2.07213	3.46962	0.851917	1.162	2.52756	1.03904	1.14107	1.10307	3.81294	0.789356	0.534124	0.566606	1.78286	0.733748	5.07482	0.218448	1.19937	1.32662	4.05211	4.17494	9	iMEK	A	4	ZR751
_c77_ZR751_A_40_iPKC_singlets_iPKC.fcs.fcs_0	0.915878	0.899161	0.970819	1.05585	1.48483	1.92778	1.22277	1.02123	0.171339	0.702493	2.33654	0.802022	0.41126	2.0505	0.793264	0.952299	0.698575	2.81529	0.656142	0.408112	0.266343	0.96295	0.648052	10.6465	0.197142	0.448391	0.599442	3.08642	2.3217	40	iPKC	A	0	ZR751
_c77_ZR751_A_40_iPKC_singlets_iPKC.fcs.fcs_1	0.760392	0.894631	0.871727	1.07134	1.49146	1.82604	1.17956	0.951289	0.166628	0.686252	2.22594	0.74698	0.380284	2.10904	0.777569	0.96562	0.676787	2.83502	0.628459	0.366825	0.271758	1.00709	0.570333	10.2934	0.357761	0.466429	0.601744	3.11276	2.13258	40	iPKC	A	1	ZR751
_c77_ZR751_A_40_iPKC_singlets_iPKC.fcs.fcs_2	0.780065	0.880464	0.914145	1.08671	1.42585	1.84496	1.22364	0.97578	0.166393	0.660752	2.2593	0.775373	0.37534	2.14186	0.721097	0.932112	0.682347	2.63576	0.63847	0.385918	0.254232	1.04144	0.621637	10.1039	0.349779	0.449336	0.636637	3.07416	2.41659	40	iPKC	A	2	ZR751
_c77_ZR751_A_40_iPKC_singlets_iPKC.fcs.fcs_3	0.785919	0.884354	0.936177	1.09172	1.48824	1.85118	1.25818	0.990476	0.177961	0.717833	2.30728	0.601976	0.408929	2.17663	0.764261	0.983545	0.739974	2.87956	0.682839	0.41887	0.25245	1.1457	0.515529	10.4784	0.215527	0.392201	0.600361	2.43365	2.29651	40	iPKC	A	3	ZR751
_c77_ZR751_A_40_iPKC_singlets_iPKC.fcs.fcs_4	0.779758	0.887748	0.915568	1.0274	1.42445	1.95846	1.1688	0.93685	0.163046	0.648486	2.18007	0.652172	0.381667	2.10256	0.769455	0.959715	0.676779	2.72219	0.638488	0.4125	0.262784	0.981225	0.575075	10.349	0.177082	0.429154	0.622717	2.91063	2.18413	40	iPKC	A	4	ZR751
_d67_Hs578T_A_40_egf_singlets_egf.fcs.fcs_0	0.804287	0.479942	0.329011	0.393851	0.525365	1.72629	0.747193	0.478686	4.38771	0.743381	6.44705	0.883702	2.02954	0.900618	0.982699	0.64898	0.39267	1.32756	0.778027	0.405065	4.83301	0.613693	0.948571	23.9102	0.231872	0.94272	0.630914	2.61844	0.854932	40	egf	A	0	Hs578T
_d67_Hs578T_A_40_egf_singlets_egf.fcs.fcs_1	1.0928	0.620558	0.272909	0.525275	0.632726	0.975817	0.68601	0.639074	2.20218	0.903628	8.6435	0.643031	2.69229	1.41633	1.136	0.749736	0.369337	1.67993	0.402493	0.437668	7.31084	0.871186	1.16703	31.0973	0.140268	0.867394	0.755775	1.44411	0.563958	40	egf	A	1	Hs578T
_d67_Hs578T_A_40_egf_singlets_egf.fcs.fcs_2	0.752125	0.549992	0.271338	0.428832	0.639975	1.01473	0.657466	0.592158	1.84443	0.87423	7.52105	0.880526	2.77783	0.858294	0.80542	0.785349	0.493301	1.90433	0.970536	0.315214	7.32889	0.790786	1.13479	25.9817	2.49735	0.940873	0.794685	1.80953	0.61038	40	egf	A	2	Hs578T
_d67_Hs578T_A_40_egf_singlets_egf.fcs.fcs_3	0.799963	0.570685	0.248318	0.327923	0.568377	1.68678	0.67648	0.687249	2.35	0.536674	7.52866	0.996189	2.72075	1.2008	0.873366	0.929003	0.352942	1.43698	0.695985	0.334166	8.34075	0.671858	1.22157	30.6431	0.273037	0.910406	0.920649	2.4227	0.56339	40	egf	A	3	Hs578T
_d67_Hs578T_A_40_egf_singlets_egf.fcs.fcs_4	1.01111	0.55471	0.344125	0.350821	0.62485	1.32235	0.677458	0.638652	6.30222	0.633409	6.35461	0.274494	2.04007	0.93772	0.734223	0.833914	0.391139	1.29498	0.447219	0.427087	4.57891	1.01545	0.805103	22.9144	0.547113	0.738937	0.78571	1.67181	1.07446	40	egf	A	4	Hs578T
_d52_Hs578T_A_13_iPI3K_singlets_iPI3K.fcs.fcs_0	2.32454	0.77745	0.531225	0.82645	1.17399	3.2155	1.22247	1.75759	10.9862	1.77554	2.79044	0.619598	2.54514	2.18158	1.96595	1.53038	1.41134	4.3024	1.50206	0.886803	10.364	2.09479	1.68631	14.1888	6.56331	1.6235	1.97934	0.89398	3.03632	13	iPI3K	A	0	Hs578T
_d52_Hs578T_A_13_iPI3K_singlets_iPI3K.fcs.fcs_1	1.96147	0.813428	0.435413	0.687795	1.20369	2.0144	1.28039	1.10985	0.847094	1.42086	1.94798	1.09067	1.70358	1.8318	1.91022	1.31172	1.10934	4.14762	1.59131	1.23747	9.26269	1.57613	1.58635	10.7723	0.20701	1.24469	1.66556	0.966349	3.36658	13	iPI3K	A	1	Hs578T
_d52_Hs578T_A_13_iPI3K_singlets_iPI3K.fcs.fcs_2	3.01544	0.869488	0.593395	0.776908	1.19297	2.18127	1.38595	1.22866	3.74469	1.59839	2.0614	0.347851	2.11971	2.17089	2.25186	1.30082	0.956333	5.93767	1.75249	1.13501	10.3218	1.86941	1.32727	11.6999	8.32072	1.51266	1.37283	0.163441	3.20096	13	iPI3K	A	2	Hs578T
_d52_Hs578T_A_13_iPI3K_singlets_iPI3K.fcs.fcs_3	3.10816	0.989291	0.542774	0.918449	1.30696	2.44052	1.59839	1.44456	3.25664	1.93582	2.98806	0.654617	2.95894	2.29043	2.22749	1.54638	1.28046	5.49207	2.24637	1.32071	11.9009	2.65376	1.80546	16.9255	0.29254	1.5646	1.91161	0.998561	4.80035	13	iPI3K	A	3	Hs578T
_d52_Hs578T_A_13_iPI3K_singlets_iPI3K.fcs.fcs_4	1.90184	0.702439	0.383252	0.782237	0.91472	1.56442	0.997277	1.17338	10.9228	1.2711	1.56201	1.47333	1.62781	1.33322	1.44128	0.8306	0.85085	3.2697	0.986602	0.910684	10.6297	1.06696	1.56024	15.4219	0.463296	1.11976	0.911558	0.735169	2.85731	13	iPI3K	A	4	Hs578T
_d280_Hs578T_B_60_iPI3K_singlets_iPI3K.fcs.fcs_0	0.890956	0.602454	0.433557	0.808294	1.03768	1.52648	0.887586	1.11943	5.65182	0.881179	1.55033	0.7389	1.38803	1.52676	2.3668	1.30432	0.977943	2.26502	1.48983	0.657073	8.2236	1.23394	1.14477	15.1189	0.366475	1.5958	1.0091	1.00412	6.33834	60	iPI3K	B	0	Hs578T
_d280_Hs578T_B_60_iPI3K_singlets_iPI3K.fcs.fcs_1	0.886383	0.623027	0.426573	0.822716	1.03707	1.31046	0.866224	1.05769	4.79367	0.886219	1.47422	0.754042	1.47216	1.52647	2.49252	1.32706	1.05271	2.21205	1.51406	0.619656	9.44274	1.23897	1.1644	16.7067	0.43911	1.5468	1.10565	0.922001	6.39523	60	iPI3K	B	1	Hs578T
_d280_Hs578T_B_60_iPI3K_singlets_iPI3K.fcs.fcs_2	0.893913	0.639735	0.467711	0.792021	1.0861	1.53292	0.9234	1.15674	5.26965	0.897998	1.66108	0.819741	1.50571	1.61638	2.53639	1.28859	1.07176	2.36446	1.57606	0.662336	9.19719	1.23579	1.18023	16.1785	0.378546	1.6161	1.09848	0.863403	6.66989	60	iPI3K	B	2	Hs578T
_d280_Hs578T_B_60_iPI3K_singlets_iPI3K.fcs.fcs_3	0.987235	0.617873	0.426107	0.788734	1.04793	1.64246	0.890909	1.11892	6.10001	0.839195	1.5919	1.10452	1.51065	1.5173	2.39372	1.31597	1.04059	2.16102	1.42248	0.660157	9.36858	1.27843	1.1826	17.0154	0.431888	1.66917	1.06963	1.27992	6.36221	60	iPI3K	B	3	Hs578T
_d280_Hs578T_B_60_iPI3K_singlets_iPI3K.fcs.fcs_4	0.922881	0.600574	0.471583	0.786639	1.01815	1.44303	0.874561	1.05082	7.85561	0.978215	1.59807	0.546023	1.38357	1.40355	2.23939	1.16908	0.929068	2.11275	1.30502	0.768633	7.84295	1.12193	1.06738	15.5443	0.391096	1.48205	0.97256	1.06704	5.94514	60	iPI3K	B	4	Hs578T
_d70_Hs578T_A_13_iPKC_singlets_iPKC.fcs.fcs_0	0.612837	0.629883	0.321538	0.462657	0.872921	1.30165	0.60742	0.645545	1.88815	1.13041	3.81799	0.162176	0.681245	1.32694	1.02761	0.754686	0.424546	1.80076	1.06213	0.535635	4.05364	1.23665	0.510136	1.3755	0.142661	1.27567	1.3412	0.194756	1.40277	13	iPKC	A	0	Hs578T
_d70_Hs578T_A_13_iPKC_singlets_iPKC.fcs.fcs_1	0.539071	0.697207	0.315624	0.30393	0.944852	1.10145	0.655397	0.448475	0.269942	1.05266	5.2984	0.259447	1.05774	1.10417	1.00468	0.677976	0.475592	2.01924	0.581047	0.502816	6.43125	1.00415	0.779952	4.51729	0.230119	0.995563	1.22462	0.659911	1.3711	13	iPKC	A	1	Hs578T
_d70_Hs578T_A_13_iPKC_singlets_iPKC.fcs.fcs_2	0.665744	0.668398	0.277425	0.645092	1.03646	1.38632	0.798076	0.751674	1.37197	1.4854	5.80111	0.462061	1.18138	1.49593	1.87447	0.993407	0.677348	2.06985	1.16743	0.528667	5.40871	1.05355	1.2163	3.40532	0.348597	1.31995	1.63565	1.45173	1.67873	13	iPKC	A	2	Hs578T
_d70_Hs578T_A_13_iPKC_singlets_iPKC.fcs.fcs_3	0.667515	0.59881	0.304969	0.327992	0.951769	1.73428	0.708703	0.640187	0.557591	1.03434	4.57481	0.773863	0.898438	1.00664	0.841186	1.0373	0.431063	1.56986	0.891292	0.498335	2.998	1.16036	0.916886	5.94315	0.757775	1.32039	1.2091	3.24401	1.2124	13	iPKC	A	3	Hs578T
_d70_Hs578T_A_13_iPKC_singlets_iPKC.fcs.fcs_4	0.707716	0.573892	0.411513	0.34053	0.815382	2.40183	0.738257	0.608113	0.975687	1.18655	4.57357	0.935019	0.957241	0.881105	0.677351	0.987598	0.357128	1.84465	0.769639	0.320046	4.44136	0.976931	0.928027	7.91195	0.170772	1.26766	0.804102	2.54098	1.52907	13	iPKC	A	4	Hs578T
_d60_Hs578T_A_40_iEGFR_singlets_iEGFR.fcs.fcs_0	1.39884	0.682256	0.453209	0.56739	0.84897	1.68248	1.00226	0.846847	3.04447	1.23999	5.86838	0.621705	2.19156	1.5621	1.26818	1.2686	0.639284	2.6186	0.902588	0.627721	6.74608	1.02945	1.26596	21.3227	0.430652	1.10486	1.17077	1.42252	1.96289	40	iEGFR	A	0	Hs578T
_d60_Hs578T_A_40_iEGFR_singlets_iEGFR.fcs.fcs_1	1.36736	0.672933	0.432346	0.618013	0.865562	1.48252	0.975582	0.876782	2.93176	1.18203	5.76992	0.610519	2.09535	1.48543	1.34868	1.19736	0.640681	2.34825	1.05566	0.621285	7.01798	1.06453	1.31553	19.2287	0.311731	1.14408	1.23623	1.77356	1.76806	40	iEGFR	A	1	Hs578T
_d60_Hs578T_A_40_iEGFR_singlets_iEGFR.fcs.fcs_2	1.29851	0.682571	1.42693	0.596988	0.854893	1.56628	0.976396	0.884789	3.23865	1.20973	5.60676	0.682345	1.94666	1.45224	1.26139	1.16184	0.624479	2.59145	0.810306	0.579165	6.85323	0.979666	1.13756	18.5739	1.00207	1.03235	1.1898	1.28058	1.86424	40	iEGFR	A	2	Hs578T
_d60_Hs578T_A_40_iEGFR_singlets_iEGFR.fcs.fcs_3	1.42602	0.670475	0.406853	0.616652	0.875423	1.40775	0.972631	0.879412	4.61291	1.31388	6.42329	0.576372	2.25672	1.5209	1.37542	1.13294	0.670186	2.28294	0.976497	0.608412	8.13937	1.22545	1.28563	21.4732	0.294324	1.17739	1.25106	1.12181	2.21851	40	iEGFR	A	3	Hs578T
_d60_Hs578T_A_40_iEGFR_singlets_iEGFR.fcs.fcs_4	1.34699	0.669943	0.477087	0.571645	0.851452	1.50686	0.934778	0.761019	4.18409	1.32245	5.81451	0.672626	2.24703	1.46552	1.20494	1.12159	0.66422	2.48541	0.9166	0.835871	7.29594	1.03586	1.23832	20.6215	0.578809	1.04191	1.09909	1.19029	1.94058	40	iEGFR	A	4	Hs578T
_d299_Hs578T_B_60_egf_singlets_egf.fcs.fcs_0	1.08311	0.71038	0.354058	0.528033	0.843785	1.44494	0.867537	0.793027	3.85155	0.952991	7.6168	1.0547	1.91479	1.38413	1.15339	0.910584	0.552643	1.87807	0.938258	0.464127	8.11742	1.05492	1.09335	12.4619	0.425087	1.20716	1.3831	1.75966	2.73774	60	egf	B	0	Hs578T
_d299_Hs578T_B_60_egf_singlets_egf.fcs.fcs_1	1.26685	0.734603	0.376285	0.542677	0.855726	1.44269	0.890908	0.774436	4.69418	1.01922	7.94051	0.631523	1.95925	1.37277	1.22617	0.940439	0.569907	2.01862	1.02921	0.522307	8.64543	1.14873	1.14331	11.7375	0.267488	1.20305	1.32996	1.09063	2.51691	60	egf	B	1	Hs578T
_d299_Hs578T_B_60_egf_singlets_egf.fcs.fcs_2	1.05601	0.691653	0.340833	0.49963	0.762394	1.29897	0.789842	0.809955	4.51272	0.939883	7.55083	0.753605	1.9167	1.26987	1.16159	0.820326	0.560571	1.79445	0.940985	0.506973	8.1775	1.05033	0.961276	12.9374	0.61883	1.03585	1.25593	0.982807	2.51335	60	egf	B	2	Hs578T
_d299_Hs578T_B_60_egf_singlets_egf.fcs.fcs_3	1.04771	0.712492	0.333752	0.583032	0.835162	1.47916	0.844302	0.825248	4.91887	0.953109	7.65589	0.69551	1.96887	1.34007	1.1774	0.909982	0.565383	1.81178	0.893724	0.535015	8.29415	1.06573	1.00912	12.0182	0.681469	1.15992	1.34638	1.39976	2.75201	60	egf	B	3	Hs578T
_d299_Hs578T_B_60_egf_singlets_egf.fcs.fcs_4	1.1234	0.734084	0.354492	0.547358	0.831147	1.20722	0.87093	0.780559	4.33014	0.879159	8.09302	0.984329	2.07111	1.36947	1.22101	0.869729	0.567993	1.89159	0.992228	0.56791	8.64961	0.978999	1.08815	12.7982	0.266093	1.14369	1.40038	1.00994	2.65851	60	egf	B	4	Hs578T
_d65_Hs578T_A_13_imTOR_singlets_imTOR.fcs.fcs_0	1.77983	0.973316	0.439446	0.76164	1.13464	2.25164	1.33751	1.27582	4.71144	2.03827	9.25747	0.808858	3.66479	2.14752	1.94635	1.4254	0.991379	4.38933	1.36204	0.783537	11.2036	1.79121	1.44023	4.47709	0.561118	1.76359	2.40565	1.06199	4.78964	13	imTOR	A	0	Hs578T
_d65_Hs578T_A_13_imTOR_singlets_imTOR.fcs.fcs_1	1.6202	0.965292	0.456516	0.717987	1.25068	2.33771	1.34344	1.27155	4.36696	2.00247	9.02858	1.24886	3.60847	2.18394	1.98621	1.53203	1.0512	4.42178	1.36599	0.9133	10.9579	1.81657	1.77308	4.61141	0.594364	1.8469	2.57457	2.05409	4.75723	13	imTOR	A	1	Hs578T
_d65_Hs578T_A_13_imTOR_singlets_imTOR.fcs.fcs_2	1.80969	0.969262	0.471163	0.799677	1.15056	2.2921	1.28467	1.25776	4.17277	1.93224	8.92125	0.919076	3.7288	2.21189	2.00028	1.53036	1.13779	4.56835	1.45398	0.783397	10.4759	1.75691	1.5559	5.2391	0.424366	1.79985	2.37339	1.62923	4.67141	13	imTOR	A	2	Hs578T
_d65_Hs578T_A_13_imTOR_singlets_imTOR.fcs.fcs_3	1.73981	0.954901	0.42268	0.656702	1.14167	2.09873	1.25249	1.11219	2.98382	1.89916	8.87787	1.0046	3.41967	2.0079	1.75331	1.3521	0.939281	4.28482	1.42052	0.76085	11.2103	1.84335	1.50879	4.17708	0.403187	1.69834	2.31907	1.35985	4.42869	13	imTOR	A	3	Hs578T
_d65_Hs578T_A_13_imTOR_singlets_imTOR.fcs.fcs_4	1.98145	0.939703	0.469161	0.69912	1.14296	1.83894	1.26712	1.23071	4.51452	1.98984	8.98441	1.05096	3.47656	2.01872	1.83722	1.24354	0.914601	4.26593	1.31646	0.759623	10.252	1.74973	1.49246	4.21942	0.17619	1.68854	2.30702	1.27474	4.48674	13	imTOR	A	4	Hs578T
_d69_Hs578T_A_9_iMEK_singlets_iMEK.fcs.fcs_0	0.857108	0.797084	0.302442	0.525255	1.33155	0.787256	0.597926	0.781041	3.79158	0.961476	8.99698	0.553261	2.62246	1.70559	1.11387	0.83879	0.483568	0.310612	0.739779	0.482753	7.95225	0.505362	1.05016	8.73813	0.76842	0.73149	1.31973	1.28323	1.95239	9	iMEK	A	0	Hs578T
_d69_Hs578T_A_9_iMEK_singlets_iMEK.fcs.fcs_1	0.824937	0.765219	0.323737	0.509596	1.32859	0.89123	0.580646	0.791849	3.29782	1.0151	8.63303	0.328211	2.63896	1.5956	1.11281	0.849231	0.464555	0.337923	0.603305	0.495504	7.95761	0.427891	0.890587	8.01145	0.399801	0.698403	1.21268	1.00238	2.13731	9	iMEK	A	1	Hs578T
_d69_Hs578T_A_9_iMEK_singlets_iMEK.fcs.fcs_2	0.774131	0.736756	0.268585	0.49263	1.14866	0.92956	0.492599	0.715757	2.05949	0.778329	8.0851	0.343247	2.31408	1.41788	0.959866	0.653613	0.468149	0.29591	0.481994	0.443583	7.44441	0.477331	0.753331	6.65523	0.833836	0.534762	1.04827	0.589283	2.00482	9	iMEK	A	2	Hs578T
_d69_Hs578T_A_9_iMEK_singlets_iMEK.fcs.fcs_3	0.71708	0.776005	0.259702	0.493098	1.34547	0.683844	0.506502	0.653263	1.83578	0.766636	8.09282	0.384783	2.45779	1.67331	1.13608	0.784791	0.475985	0.307888	0.661376	0.487186	7.94939	0.386285	0.913979	8.79107	0.747672	0.608323	1.06321	0.711895	1.84117	9	iMEK	A	3	Hs578T
_d69_Hs578T_A_9_iMEK_singlets_iMEK.fcs.fcs_4	0.784237	0.750526	0.25141	0.472895	1.14855	0.642017	0.505374	0.673357	3.29593	0.800735	8.38431	0.26169	2.39726	1.49905	1.0175	0.694998	0.453739	0.314592	0.656295	0.439915	7.19238	0.414569	0.786576	8.07308	0.297209	0.640972	1.08271	0.421272	1.76799	9	iMEK	A	4	Hs578T
_d62_Hs578T_A_40_iMEK_singlets_iMEK.fcs.fcs_0	0.716526	0.534454	0.239905	0.397518	1.56561	1.24966	0.516358	0.497711	2.68093	0.696287	8.30411	0.33955	2.31716	1.17746	1.04824	0.752926	0.348042	0.309942	0.609494	0.380151	6.45979	0.72975	0.722398	25.982	0.43592	0.807333	0.75948	0.726969	0.871521	40	iMEK	A	0	Hs578T
_d62_Hs578T_A_40_iMEK_singlets_iMEK.fcs.fcs_1	0.798545	0.557368	0.21971	0.36519	1.61302	1.20083	0.558189	0.640552	3.89146	0.679755	8.26435	0.334104	2.00298	1.20468	0.946336	0.681963	0.322659	0.316606	0.550378	0.402066	6.19199	0.714804	0.866282	24.63	0.299944	0.744684	0.726059	0.891287	0.73841	40	iMEK	A	1	Hs578T
_d62_Hs578T_A_40_iMEK_singlets_iMEK.fcs.fcs_2	0.75008	0.566184	0.235169	0.435041	1.57992	1.17604	0.643624	0.644455	3.53149	0.767056	8.89778	0.582092	2.57876	1.21629	1.0492	0.784973	0.340302	0.339904	0.545806	0.39034	6.96137	0.793338	0.865747	27.8507	0.30434	0.851921	0.778991	1.2705	1.21199	40	iMEK	A	2	Hs578T
_d62_Hs578T_A_40_iMEK_singlets_iMEK.fcs.fcs_3	0.702346	0.589808	0.218844	0.415285	1.53558	1.09322	0.517264	0.574692	2.68525	0.669234	8.40823	0.422665	2.30559	1.26096	1.07954	0.769592	0.34805	0.333069	0.590213	0.386367	6.44283	0.791912	0.87324	24.6657	0.232741	0.761464	0.828944	0.732865	0.931021	40	iMEK	A	3	Hs578T
_d62_Hs578T_A_40_iMEK_singlets_iMEK.fcs.fcs_4	0.735196	0.526198	0.223819	0.31263	1.5001	1.10758	0.49847	0.606994	4.43048	0.652532	8.42205	0.534848	2.32307	1.2017	0.88102	0.721636	0.32967	0.359932	0.576113	0.383742	6.55804	0.722438	1.22213	24.3942	0.205141	0.747966	0.696758	1.45078	0.966009	40	iMEK	A	4	Hs578T
_d283_Hs578T_B_60_iPKC_singlets_iPKC.fcs.fcs_0	0.391499	0.454345	0.2234	0.38591	0.704199	0.718897	0.683329	0.701162	8.42462	0.556827	5.42206	1.0301	0.63171	0.804293	1.174	0.691019	0.454441	0.901265	0.855728	0.402151	3.58737	0.529125	0.421384	11.7578	0.216343	0.816697	0.846339	0.58018	1.797	60	iPKC	B	0	Hs578T
_d283_Hs578T_B_60_iPKC_singlets_iPKC.fcs.fcs_1	0.339641	0.471639	1.03632	0.404417	0.736105	1.79114	0.461866	0.624972	6.08959	4.97929	9.09354	1.14682	0.780896	0.812775	0.924583	0.787586	0.373901	0.961267	0.695698	5.89919	4.23257	0.553372	0.638507	12.4072	0.116204	0.945532	0.831813	2.89839	2.41025	60	iPKC	B	1	Hs578T
_d283_Hs578T_B_60_iPKC_singlets_iPKC.fcs.fcs_2	0.311341	0.398957	0.277383	0.431978	0.823997	0.897052	0.525439	0.504143	4.81923	0.607655	5.38219	0.0917043	0.922333	0.730738	1.12887	0.548526	0.333337	1.01944	0.552183	0.285625	3.51479	0.768993	0.569635	10.4597	0.0887981	0.650925	0.582288	0.0676396	1.69692	60	iPKC	B	2	Hs578T
_d283_Hs578T_B_60_iPKC_singlets_iPKC.fcs.fcs_3	0.56845	0.46875	0.28933	0.332217	0.763763	0.935817	0.653796	0.702781	0.910967	0.496003	5.82481	0.804119	0.792408	0.70903	0.73278	0.774557	0.449649	1.03176	0.974393	0.337046	3.49658	0.710595	1.03068	11.9205	0.124141	0.741277	0.801925	1.62677	1.66837	60	iPKC	B	3	Hs578T
_d283_Hs578T_B_60_iPKC_singlets_iPKC.fcs.fcs_4	0.419898	0.459976	0.298098	0.414354	0.741039	1.01729	0.544513	0.640335	2.58879	0.522595	5.2377	0.136742	0.845561	0.773214	1.67314	0.892257	0.443705	0.695846	0.76148	0.37286	3.11347	0.544468	0.40067	10.7616	0.167597	0.744053	1.15778	0.155037	2.38858	60	iPKC	B	4	Hs578T
_d56_Hs578T_A_9_iPI3K_singlets_iPI3K.fcs.fcs_0	0.856314	0.609292	0.209429	0.350867	0.730771	1.34856	0.561299	0.607797	3.60036	0.827799	2.34923	0.466438	1.6298	1.29908	0.831188	0.803399	0.399347	2.47361	0.544452	0.394864	6.86644	0.433362	0.955276	11.2853	0.471755	1.1325	0.56543	1.33965	1.69693	9	iPI3K	A	0	Hs578T
_d56_Hs578T_A_9_iPI3K_singlets_iPI3K.fcs.fcs_1	1.07713	0.640515	0.203717	0.345643	0.723775	1.20148	0.563175	0.662014	2.73635	0.863588	2.40876	0.421396	1.63515	1.26631	0.867185	0.741972	0.401245	2.50612	0.551488	0.382924	6.37039	0.470553	0.91582	10.7285	0.249458	1.09078	0.564482	1.25076	1.74625	9	iPI3K	A	1	Hs578T
_d56_Hs578T_A_9_iPI3K_singlets_iPI3K.fcs.fcs_2	0.937832	0.616206	0.21085	0.316865	0.731928	1.18668	0.572705	0.613196	4.38281	0.847173	2.51814	0.288857	1.56607	1.28732	0.814134	0.728586	0.386668	2.25701	0.552351	0.389094	6.58218	0.463848	0.899915	10.4242	0.331073	1.04749	0.511676	0.936104	1.39983	9	iPI3K	A	2	Hs578T
_d56_Hs578T_A_9_iPI3K_singlets_iPI3K.fcs.fcs_3	0.842892	0.625778	0.184558	0.305207	0.673265	0.915438	0.540623	0.566697	4.70914	0.785546	2.53517	0.379086	1.56062	1.30497	0.837976	0.706104	0.37455	2.37308	0.529983	0.3572	6.97348	0.441565	0.925995	9.60286	0.41565	1.05453	0.560426	0.870231	1.65117	9	iPI3K	A	3	Hs578T
_d56_Hs578T_A_9_iPI3K_singlets_iPI3K.fcs.fcs_4	0.975231	0.600467	0.204207	0.316001	0.6981	1.06494	0.519158	0.55557	3.36225	0.904813	2.67944	0.400742	1.75107	1.37896	0.823587	0.745659	0.423913	2.45536	0.564076	0.424124	7.43178	0.458561	0.962374	10.8206	0.355377	1.1776	0.60499	0.985215	1.63954	9	iPI3K	A	4	Hs578T
_d43_Hs578T_A_0_iPI3K_singlets_iPI3K.fcs.fcs_0	0.434677	0.336139	0.22441	0.356014	0.492027	0.648634	0.388238	0.581486	1.71703	0.280342	0.391772	0.448324	0.205116	0.840945	0.799989	0.62591	0.421443	0.406356	0.694561	0.330124	3.59215	0.468538	0.570054	2.55326	0.241775	0.342499	0.483765	0.811682	1.90939	0	iPI3K	A	0	Hs578T
_d43_Hs578T_A_0_iPI3K_singlets_iPI3K.fcs.fcs_1	0.477137	0.333323	0.22134	0.358893	0.487655	0.687845	0.420378	0.615132	2.53236	0.265974	0.394517	0.590774	0.191636	0.80625	0.766819	0.658198	0.427159	0.409492	0.799179	0.321223	3.51334	0.440268	0.765079	3.05302	0.567465	0.395422	0.508938	0.979781	1.82866	0	iPI3K	A	1	Hs578T
_d43_Hs578T_A_0_iPI3K_singlets_iPI3K.fcs.fcs_2	0.443736	0.364374	0.24672	0.377002	0.502508	0.95992	0.423253	0.628126	2.69008	0.296711	0.449815	0.580801	0.207857	0.838252	0.794007	0.732946	0.428127	0.416887	0.756471	0.356683	3.55045	0.478199	0.694174	3.59024	0.35427	0.409725	0.546492	1.15275	1.92591	0	iPI3K	A	2	Hs578T
_d43_Hs578T_A_0_iPI3K_singlets_iPI3K.fcs.fcs_3	0.455083	0.364371	0.246221	0.393197	0.537918	0.933131	0.398284	0.61873	2.21077	0.261113	0.424211	0.545736	0.170493	0.826798	0.832151	0.729711	0.428341	0.443688	0.770233	0.326425	3.10942	0.439927	0.674754	2.96401	0.514828	0.417678	0.551237	1.06521	1.7941	0	iPI3K	A	3	Hs578T
_d43_Hs578T_A_0_iPI3K_singlets_iPI3K.fcs.fcs_4	0.469903	0.35836	0.224992	0.376823	0.524333	0.745971	0.425025	0.649108	3.05309	0.271161	0.419929	0.444873	0.202932	0.852279	0.79315	0.707252	0.450551	0.458242	0.752061	0.354977	3.71728	0.498553	0.589893	2.89399	0.214082	0.397005	0.520409	0.917627	2.02108	0	iPI3K	A	4	Hs578T
_d46_Hs578T_A_0_iPKC_singlets_iPKC.fcs.fcs_0	0.631031	0.538764	0.491472	0.792922	0.928029	1.19366	0.822947	1.28173	3.74899	0.804472	1.28831	1.48627	0.333383	1.64842	2.08921	1.39589	1.04818	0.928299	1.78108	0.968107	7.22245	1.53099	1.2742	2.82228	0.335262	0.96158	1.56017	1.6458	4.65666	0	iPKC	A	0	Hs578T
_d46_Hs578T_A_0_iPKC_singlets_iPKC.fcs.fcs_1	0.822826	0.575572	0.511033	0.798928	0.916619	1.15385	0.887661	1.40327	4.43983	0.870646	1.33223	1.4064	0.373583	1.72189	2.19726	1.35781	1.10751	0.9835	1.99395	0.963951	8.81281	1.53128	1.43834	3.95428	0.322992	0.99015	1.58	1.86254	4.87348	0	iPKC	A	1	Hs578T
_d46_Hs578T_A_0_iPKC_singlets_iPKC.fcs.fcs_2	0.688596	0.527856	0.4472	0.738022	0.886817	1.29487	0.809442	1.25485	3.9439	0.837772	1.19063	1.39543	0.290686	1.38068	1.78436	1.24959	0.944077	0.858543	1.74942	0.87809	6.36979	1.40882	1.27585	2.7958	0.48652	0.864055	1.46172	2.16214	3.90935	0	iPKC	A	2	Hs578T
_d46_Hs578T_A_0_iPKC_singlets_iPKC.fcs.fcs_3	0.726365	0.532315	0.445279	0.723694	0.880349	1.16837	0.842271	1.26921	4.14386	0.791251	1.27217	0.898803	0.301667	1.65656	1.92438	1.26215	0.981159	0.955028	1.8517	0.872803	7.27076	1.47258	1.27531	2.66862	0.659366	0.914815	1.65289	1.67312	4.06735	0	iPKC	A	3	Hs578T
_d46_Hs578T_A_0_iPKC_singlets_iPKC.fcs.fcs_4	0.741711	0.586397	0.550285	0.908154	1.02987	1.47014	0.882224	1.5305	3.96412	0.890108	1.463	1.69302	0.424951	1.78877	2.31741	1.59608	1.18865	1.07834	2.15011	1.05726	8.68096	1.89715	1.50642	4.77586	0.506241	1.04051	1.75654	2.33525	5.67131	0	iPKC	A	4	Hs578T
_d47_Hs578T_A_0_iMEK_singlets_iMEK.fcs.fcs_0	0.355753	0.320592	0.22529	0.381124	0.52111	0.757675	0.342771	0.660306	1.56936	0.201389	0.668098	0.391572	0.330722	0.980662	0.788569	0.71141	0.420462	0.214355	0.770489	0.38605	3.4459	0.491705	0.704848	4.22277	0.157063	0.344022	0.596301	0.94307	2.00808	0	iMEK	A	0	Hs578T
_d47_Hs578T_A_0_iMEK_singlets_iMEK.fcs.fcs_1	0.373402	0.323066	0.24543	0.397079	0.533755	0.7028	0.350579	0.657738	1.43117	0.194135	0.80394	0.49095	0.400062	1.097	0.843025	0.751051	0.471581	0.245193	0.777355	0.393211	3.32462	0.475412	0.604659	4.27008	0.424188	0.321272	0.574611	0.80555	1.75107	0	iMEK	A	1	Hs578T
_d47_Hs578T_A_0_iMEK_singlets_iMEK.fcs.fcs_2	0.386809	0.355004	0.246642	0.376644	0.562951	0.690444	0.363372	0.660077	2.6383	0.222767	0.979718	0.423597	0.58516	1.08491	0.828839	0.723664	0.47779	0.239302	0.753998	0.418801	3.76205	0.528356	0.657138	5.85611	0.253409	0.337072	0.634557	0.80383	1.91583	0	iMEK	A	2	Hs578T
_d47_Hs578T_A_0_iMEK_singlets_iMEK.fcs.fcs_3	0.372959	0.331701	0.237166	0.397919	0.508912	0.436533	0.330183	0.672556	2.19243	0.233937	0.800656	0.471052	0.432034	1.00047	0.857314	0.710898	0.452738	0.252821	0.738146	0.404472	3.99454	0.443275	0.781569	4.32869	0.363114	0.3425	0.577798	0.925929	2.01643	0	iMEK	A	3	Hs578T
_d47_Hs578T_A_0_iMEK_singlets_iMEK.fcs.fcs_4	0.34837	0.327769	0.213307	0.366104	0.504546	0.53451	0.34806	0.618004	3.45271	0.21605	0.877903	0.577801	0.39347	1.02753	0.836665	0.680738	0.471785	0.262695	0.654222	0.436221	3.24699	0.455732	0.502105	4.93063	0.154613	0.35341	0.526858	0.757248	1.79348	0	iMEK	A	4	Hs578T
_d54_Hs578T_A_9_egf_singlets_egf.fcs.fcs_0	1.09381	0.650584	0.231219	0.439838	0.874267	1.28838	0.64323	0.677612	3.39761	1.18366	6.39501	0.361177	2.12269	1.40755	0.973452	0.885099	0.454161	2.44889	0.619076	0.420415	6.14503	0.508058	0.985317	10.6626	0.169899	1.23839	1.079	1.023	2.25073	9	egf	A	0	Hs578T
_d54_Hs578T_A_9_egf_singlets_egf.fcs.fcs_1	1.20479	0.613486	0.229208	0.424015	0.864425	1.36409	0.689264	0.67345	2.72087	1.17063	6.16955	0.234108	1.98755	1.40766	0.964212	0.901715	0.452641	2.26842	0.619842	0.412724	5.85888	0.473809	0.794001	11.6805	0.333647	1.15845	1.05475	0.735751	2.09586	9	egf	A	1	Hs578T
_d54_Hs578T_A_9_egf_singlets_egf.fcs.fcs_2	1.17075	0.643368	0.250671	0.419358	0.846728	1.25974	0.718611	0.685422	2.98001	1.16609	6.15412	0.355384	1.99377	1.30218	0.917187	0.85431	0.434272	2.3035	0.611243	0.388754	5.80889	0.440074	1.04319	11.8823	0.38406	1.13336	0.944011	1.18172	1.98994	9	egf	A	2	Hs578T
_d54_Hs578T_A_9_egf_singlets_egf.fcs.fcs_3	1.17341	0.627273	0.241626	0.42179	0.908493	1.4133	0.700607	0.75048	4.69785	1.22091	6.59017	0.383347	2.35246	1.35577	0.973193	0.884234	0.461532	2.50421	0.637093	0.435203	6.43961	0.572651	0.905598	13.3794	0.250739	1.27465	1.03031	0.995896	2.21312	9	egf	A	3	Hs578T
_d54_Hs578T_A_9_egf_singlets_egf.fcs.fcs_4	1.07928	0.647435	0.242946	0.396678	0.849845	1.39601	0.681612	0.695724	2.9794	1.17433	6.30335	0.454865	2.25526	1.2647	0.937151	0.896754	0.445334	2.56426	0.68473	0.380581	6.78671	0.509609	0.873853	11.7879	0.289435	1.2699	1.0433	1.20054	2.22884	9	egf	A	4	Hs578T
_d300_Hs578T_B_7_iPKC_singlets_iPKC.fcs.fcs_0	0.86892	0.886304	0.488559	0.752998	1.51519	1.47896	1.04037	1.14089	5.78868	1.79635	8.85831	0.803946	1.91571	1.68167	1.84049	1.43987	0.938131	3.5318	1.54422	0.821101	10.342	1.43099	1.1477	5.55788	0.760154	2.88867	2.42098	0.833087	5.2381	7	iPKC	B	0	Hs578T
_d300_Hs578T_B_7_iPKC_singlets_iPKC.fcs.fcs_1	0.949967	0.917054	0.4872	0.7842	1.55597	1.88715	1.05778	1.1845	6.88314	1.74593	9.29557	0.958422	1.86327	1.69694	1.78782	1.46547	0.917794	3.56482	1.46299	0.753522	10.8213	1.37059	1.17363	7.09424	0.460902	2.91253	2.38277	1.28669	5.44491	7	iPKC	B	1	Hs578T
_d300_Hs578T_B_7_iPKC_singlets_iPKC.fcs.fcs_2	1.0365	0.878435	0.510814	0.745208	1.52149	1.78169	1.07106	1.2203	5.40085	1.78013	9.13192	0.848836	1.9154	1.68728	1.79831	1.47944	0.929263	3.59687	1.53592	0.769899	10.5799	1.43176	1.09371	6.61134	0.23428	2.89441	2.45314	1.14976	5.35953	7	iPKC	B	2	Hs578T
_d300_Hs578T_B_7_iPKC_singlets_iPKC.fcs.fcs_3	0.959393	0.876505	0.479152	0.724716	1.44334	1.60582	1.03564	1.20043	5.9771	1.66351	8.82997	0.884516	1.94516	1.72242	1.85475	1.5222	0.983513	3.57055	1.54506	0.805599	10.6217	1.52188	1.04821	6.28532	0.367114	2.91001	2.40763	0.874138	5.48224	7	iPKC	B	3	Hs578T
_d300_Hs578T_B_7_iPKC_singlets_iPKC.fcs.fcs_4	0.962977	0.897375	0.489717	0.75382	1.52782	1.72496	1.04456	1.12324	5.17688	1.76652	8.93465	0.847089	1.94341	1.69996	1.91404	1.49462	0.900445	3.56999	1.40474	0.77807	10.6935	1.41673	0.939379	7.3146	0.344084	2.97718	2.32748	1.15104	5.33182	7	iPKC	B	4	Hs578T
_d288_Hs578T_B_0_HCC70_singlets_HCC70.fcs.fcs_0	0.715531	0.578351	0.498358	0.463312	0.930755	0.950692	0.979707	0.555192	0.507292	0.580105	1.67671	0.45982	0.706968	0.903891	0.493014	0.772316	0.4649	2.63701	0.576567	0.496011	0.7923	0.590351	0.777536	1.4888	0.232398	0.730137	0.763261	0.70918	0.393298	0	HCC70	B	0	Hs578T
_d288_Hs578T_B_0_HCC70_singlets_HCC70.fcs.fcs_1	0.712778	0.570419	0.458726	0.45603	0.884758	0.85586	0.988665	0.566705	0.547997	0.56162	1.66516	0.401252	0.718925	0.909512	0.54057	0.747317	0.480877	2.71402	0.571425	0.544161	0.798218	0.629408	0.784176	1.33192	0.157643	0.730979	0.764005	0.754355	0.380501	0	HCC70	B	1	Hs578T
_d288_Hs578T_B_0_HCC70_singlets_HCC70.fcs.fcs_2	0.702341	0.577941	0.475359	0.468022	0.909678	0.868707	0.98118	0.576596	0.493087	0.54805	1.66445	0.443729	0.729858	0.919725	0.507694	0.751163	0.49387	2.75107	0.617088	0.522458	0.799338	0.597842	0.799941	1.33227	0.120121	0.726453	0.75501	0.686702	0.359807	0	HCC70	B	2	Hs578T
_d288_Hs578T_B_0_HCC70_singlets_HCC70.fcs.fcs_3	0.743948	0.58325	0.499276	0.481031	0.915523	0.883805	0.973832	0.565649	0.598527	0.559603	1.6591	0.412345	0.736517	0.907092	0.522667	0.766792	0.498756	2.63856	0.6217	0.526392	0.84032	0.610379	0.786214	1.32516	0.230336	0.735226	0.745783	0.663443	0.36315	0	HCC70	B	3	Hs578T
_d288_Hs578T_B_0_HCC70_singlets_HCC70.fcs.fcs_4	0.751243	0.592788	0.498769	0.472506	0.920909	0.849013	1.02992	0.589727	0.537345	0.605696	1.76661	0.42979	0.745888	0.921284	0.559139	0.784177	0.497049	2.78231	0.60328	0.544665	0.879729	0.616489	0.803423	1.40663	0.196147	0.71948	0.765031	0.710102	0.391105	0	HCC70	B	4	Hs578T
_d303_Hs578T_B_17_iMEK_singlets_iMEK.fcs.fcs_0	0.961506	0.953995	0.374337	0.602897	2.15337	1.49836	0.786452	0.804287	5.3593	1.75966	8.73221	0.501051	2.18308	1.20007	1.39201	1.1007	0.509394	0.871116	0.804066	0.503257	5.63134	1.29814	0.784659	13.0508	0.184222	0.928532	1.39696	1.05325	2.79373	17	iMEK	B	0	Hs578T
_d303_Hs578T_B_17_iMEK_singlets_iMEK.fcs.fcs_1	0.945636	0.888275	0.381333	0.586742	2.10874	1.38359	0.74237	0.749322	5.20719	1.59676	8.36947	0.378661	1.99873	1.18336	1.30771	1.03832	0.513885	0.918805	0.864879	0.47206	5.34521	1.18158	0.721269	12.0492	0.350364	0.913936	1.351	0.874027	2.55257	17	iMEK	B	1	Hs578T
_d303_Hs578T_B_17_iMEK_singlets_iMEK.fcs.fcs_2	0.962199	0.912102	0.372018	0.582793	2.15128	1.39632	0.763761	0.766545	4.64203	1.71046	8.5962	0.494538	2.06983	1.22166	1.40479	1.10234	0.530901	0.932685	0.85532	0.472889	5.67737	1.33006	0.722883	12.8777	0.387177	0.903474	1.4298	0.728548	2.60671	17	iMEK	B	2	Hs578T
_d303_Hs578T_B_17_iMEK_singlets_iMEK.fcs.fcs_3	0.903594	0.892776	0.345358	0.546303	2.06336	1.36574	0.765587	0.740842	4.6561	1.65349	8.24661	0.549968	2.01702	1.15545	1.33523	1.08997	0.530841	0.875855	0.831927	0.497219	5.32752	1.26957	0.81551	12.4535	0.271487	0.89503	1.34907	1.15108	2.74933	17	iMEK	B	3	Hs578T
_d303_Hs578T_B_17_iMEK_singlets_iMEK.fcs.fcs_4	0.952407	0.891056	0.36609	0.566133	2.09325	1.46479	0.804912	0.747316	5.06008	1.64761	8.43159	0.520324	2.06451	1.17976	1.39542	1.07882	0.535701	0.877723	0.86534	0.491352	5.57322	1.27179	0.77537	12.6477	0.248443	0.96994	1.40056	1.0795	2.87064	17	iMEK	B	4	Hs578T
_d58_Hs578T_A_40_iPI3K_singlets_iPI3K.fcs.fcs_0	0.522165	0.474911	0.160357	0.284293	0.512329	1.03214	0.388226	0.449588	3.19913	0.50069	2.01797	0.221141	1.13449	0.912889	0.830678	0.561227	0.374374	1.46248	0.511647	0.270725	5.97768	0.403614	0.796301	23.0788	0.301928	0.727728	0.442154	0.510051	1.45978	40	iPI3K	A	0	Hs578T
_d58_Hs578T_A_40_iPI3K_singlets_iPI3K.fcs.fcs_1	0.461211	0.468858	0.183336	0.263855	0.477452	1.08555	0.41542	0.418957	2.44707	0.504964	1.91222	0.278992	1.06245	0.907848	0.657518	0.716774	0.350985	1.54469	0.562391	0.246859	5.7852	0.389654	0.627376	23.2199	0.105471	0.803273	0.364271	1.02428	1.602	40	iPI3K	A	1	Hs578T
_d58_Hs578T_A_40_iPI3K_singlets_iPI3K.fcs.fcs_2	0.569797	0.458202	0.19006	0.312432	0.549855	0.924517	0.386529	0.531245	2.81952	0.625674	2.09403	0.287956	1.31859	1.06269	0.956388	0.747757	0.412172	1.58366	0.62319	0.331735	7.2857	0.575195	0.753494	25.1211	0.27943	0.883656	0.527491	0.816225	1.98671	40	iPI3K	A	2	Hs578T
_d58_Hs578T_A_40_iPI3K_singlets_iPI3K.fcs.fcs_3	0.456195	0.456243	0.180428	0.31702	0.509565	1.06567	0.423427	0.506006	2.47318	0.511829	1.87246	0.279254	1.18592	0.911732	0.744768	0.676087	0.353772	1.51489	0.430602	0.308701	5.08431	0.419276	0.677285	24.9358	0.411409	0.77774	0.404187	1.01315	1.56939	40	iPI3K	A	3	Hs578T
_d58_Hs578T_A_40_iPI3K_singlets_iPI3K.fcs.fcs_4	0.466227	0.501353	0.176415	0.293291	0.484048	0.951606	0.393651	0.422162	4.76597	0.526308	1.91065	0.368734	1.13807	0.942317	0.846055	0.731013	0.365986	1.36615	0.531113	0.317906	6.14439	0.429061	0.939671	24.4558	0.566502	0.807359	0.398597	1.41127	1.89079	40	iPI3K	A	4	Hs578T
_d64_Hs578T_A_9_iEGFR_singlets_iEGFR.fcs.fcs_0	1.19613	0.50116	0.257126	0.46165	0.77743	1.339	0.739104	0.709164	3.92901	0.981244	4.62788	0.471086	1.75284	1.16574	0.950283	1.0014	0.496859	2.43293	0.806613	0.429426	6.45257	0.588113	0.938004	8.60588	0.398161	0.89951	0.887099	1.38773	2.51102	9	iEGFR	A	0	Hs578T
_d64_Hs578T_A_9_iEGFR_singlets_iEGFR.fcs.fcs_1	1.24297	0.4986	0.26905	0.524884	0.848183	1.49491	0.795608	0.804516	5.03378	1.03864	4.88779	0.740638	2.10022	1.20868	1.01715	1.14049	0.504537	2.62922	0.76961	0.454609	7.51401	0.710573	1.06349	9.8653	0.505876	1.0132	0.947027	1.74982	2.84572	9	iEGFR	A	1	Hs578T
_d64_Hs578T_A_9_iEGFR_singlets_iEGFR.fcs.fcs_2	1.09919	0.480332	0.260755	0.450409	0.781979	1.35912	0.687222	0.687938	2.63358	0.973441	4.69914	0.447516	1.87267	1.19188	0.930352	0.910411	0.493192	2.37497	0.702859	0.473692	6.74397	0.615762	0.874932	8.6634	0.313313	0.850105	0.917463	1.12671	2.45898	9	iEGFR	A	2	Hs578T
_d64_Hs578T_A_9_iEGFR_singlets_iEGFR.fcs.fcs_3	1.17429	0.490346	0.261879	0.44583	0.78349	1.24352	0.742831	0.699937	3.51572	0.982166	4.62161	0.542678	1.73756	1.1509	0.956737	0.9148	0.467576	2.38482	0.75726	0.429728	6.43279	0.573875	0.851771	7.73666	0.285934	0.85977	0.884507	1.2524	2.45663	9	iEGFR	A	3	Hs578T
_d64_Hs578T_A_9_iEGFR_singlets_iEGFR.fcs.fcs_4	1.17702	0.480351	0.238478	0.466325	0.776283	1.2834	0.761787	0.7208	3.74287	1.03969	4.56482	0.42424	1.83963	1.1911	1.01365	0.928358	0.49921	2.45242	0.728272	0.397537	6.30043	0.626621	0.936278	8.55978	0.349946	0.842817	0.881309	1.06216	2.49998	9	iEGFR	A	4	Hs578T
_d294_Hs578T_B_0_iMEK_singlets_iMEK.fcs.fcs_0	0.838715	0.479598	0.457467	0.623683	0.801257	1.30453	0.498072	1.0144	6.85948	0.385091	1.87216	1.20198	1.10769	1.3423	1.55827	1.02779	1.07818	0.364797	1.62121	0.899172	8.48477	1.07877	0.900284	5.81609	1.58485	0.64366	1.40226	1.32506	4.51111	0	iMEK	B	0	Hs578T
_d294_Hs578T_B_0_iMEK_singlets_iMEK.fcs.fcs_1	0.414535	0.556001	0.485615	0.578498	0.893159	1.78493	0.690225	1.0772	6.6052	0.331195	2.29835	2.90116	1.64268	1.8562	2.19991	1.53491	1.29469	0.479199	2.0852	1.14564	10.9775	1.73724	1.48811	9.28169	0.487976	1.15874	1.83809	3.28515	6.25391	0	iMEK	B	1	Hs578T
_d294_Hs578T_B_0_iMEK_singlets_iMEK.fcs.fcs_2	0.380507	0.471715	0.455128	0.595248	0.708638	0.907741	0.608897	1.05775	5.85336	0.358966	1.99206	1.76886	1.47494	1.57035	1.8928	1.29142	1.15092	0.426647	1.58363	1.01949	10.9978	1.27465	1.15239	6.73399	1.22137	0.854109	1.63205	1.61358	6.25922	0	iMEK	B	2	Hs578T
_d294_Hs578T_B_0_iMEK_singlets_iMEK.fcs.fcs_3	0.473781	0.478591	0.382087	0.628393	0.860143	2.1957	0.601147	1.13399	10.4879	0.379349	2.03931	1.48629	1.2988	1.41949	1.90514	1.43628	1.06044	0.367178	1.4514	0.978834	8.55138	1.51324	1.24299	8.3448	2.35545	1.34416	1.68158	4.73594	5.46004	0	iMEK	B	3	Hs578T
_d294_Hs578T_B_0_iMEK_singlets_iMEK.fcs.fcs_4	0.389185	0.500997	0.416234	0.546025	0.822743	1.24896	0.594341	0.927773	6.30117	0.358018	2.05802	0.844075	1.24204	1.3264	1.78138	1.38784	1.07972	0.366228	1.70283	0.909589	10.6799	1.03657	1.16932	7.27546	1.75017	0.95752	1.54174	2.50595	5.49786	0	iMEK	B	4	Hs578T
_d275_Hs578T_B_7_iPI3K_singlets_iPI3K.fcs.fcs_0	1.44107	0.796655	0.569535	0.795079	1.24034	1.88126	1.07259	1.29533	5.20764	1.308	1.49547	0.955483	1.56474	1.48027	1.75133	1.3894	0.971149	3.32175	1.56127	0.881838	9.26367	1.57831	1.18019	5.37058	0.284583	1.70362	1.41699	1.35746	4.17573	7	iPI3K	B	0	Hs578T
_d275_Hs578T_B_7_iPI3K_singlets_iPI3K.fcs.fcs_1	1.44475	0.812801	0.573374	0.787272	1.27541	1.98383	1.09074	1.27427	5.82832	1.34332	1.65537	0.669049	1.59554	1.54003	1.7676	1.39478	1.00045	3.30744	1.66485	0.879707	8.82842	1.51378	1.24268	5.4322	0.408402	1.79635	1.4485	1.15198	4.44809	7	iPI3K	B	1	Hs578T
_d275_Hs578T_B_7_iPI3K_singlets_iPI3K.fcs.fcs_2	1.3749	0.787591	0.565317	0.8244	1.27337	1.91835	1.06652	1.32629	4.85407	1.3274	1.60172	1.04802	1.65749	1.54992	1.81695	1.43306	1.0032	3.47479	1.66977	0.899989	9.29689	1.52035	1.19305	5.58472	0.310692	1.88023	1.40419	1.45568	4.42887	7	iPI3K	B	2	Hs578T
_d275_Hs578T_B_7_iPI3K_singlets_iPI3K.fcs.fcs_3	1.50784	0.826003	0.585442	0.85486	1.315	1.95962	1.11378	1.34122	5.78373	1.36521	1.60849	1.03714	1.60044	1.53976	1.76951	1.47254	0.992978	3.38093	1.63358	0.825712	9.59294	1.55307	1.18194	5.92347	0.436075	1.90104	1.46184	1.34235	4.45906	7	iPI3K	B	3	Hs578T
_d275_Hs578T_B_7_iPI3K_singlets_iPI3K.fcs.fcs_4	1.47486	0.825255	0.575034	0.896654	1.33006	2.01727	1.12166	1.24892	4.89617	1.37008	1.63316	0.784224	1.64602	1.54202	1.75842	1.47865	0.991161	3.3834	1.63561	0.844101	9.24812	1.56425	1.17979	5.76891	0.361214	1.91104	1.43829	1.31607	4.47407	7	iPI3K	B	4	Hs578T
_d49_Hs578T_A_15_HCC70_singlets_HCC70.fcs.fcs_0	2.69937	1.3794	0.968313	1.05453	1.17277	2.06726	2.04534	1.13468	1.50385	3.06583	4.67539	0.824685	2.36664	1.81596	1.1201	1.53455	0.952513	8.4906	0.844047	0.922804	2.10263	1.24451	1.65116	14.0609	0.186378	1.53083	1.30671	0.900546	0.280141	15	HCC70	A	0	Hs578T
_d49_Hs578T_A_15_HCC70_singlets_HCC70.fcs.fcs_1	2.77033	1.37475	0.982034	1.05611	1.12509	2.02343	2.02458	1.07625	1.53895	3.1273	4.57851	0.746018	2.32362	1.76009	1.09579	1.40657	0.916888	8.52355	0.831548	0.863665	2.09495	1.27582	1.55556	14.0729	0.227155	1.38385	1.26371	0.761885	0.277566	15	HCC70	A	1	Hs578T
_d49_Hs578T_A_15_HCC70_singlets_HCC70.fcs.fcs_2	2.76562	1.3544	1.02382	1.06612	1.17201	2.17634	2.08852	1.11734	1.46651	3.06614	4.70249	0.833115	2.37182	1.78024	1.0686	1.505	0.952936	8.56496	0.862035	0.923797	2.08349	1.37311	1.71581	14.4758	0.245315	1.55954	1.31122	0.992108	0.271061	15	HCC70	A	2	Hs578T
_d49_Hs578T_A_15_HCC70_singlets_HCC70.fcs.fcs_3	2.89272	1.38227	1.04554	1.04496	1.1533	2.07687	2.03578	1.09303	1.60126	3.146	4.73426	0.72651	2.34707	1.69356	1.03889	1.3541	0.88661	8.48057	0.802889	0.886238	1.9405	1.19728	1.53071	14.1247	0.220028	1.41632	1.21783	0.782719	0.280468	15	HCC70	A	3	Hs578T
_d49_Hs578T_A_15_HCC70_singlets_HCC70.fcs.fcs_4	2.71091	1.34151	1.01503	0.998375	1.18427	2.12562	2.10987	1.15216	1.52007	3.06542	4.64091	0.78402	2.32321	1.78127	1.08893	1.47372	0.89888	8.46658	0.831124	0.9021	1.95696	1.32959	1.56758	13.8796	0.229695	1.45523	1.31121	0.813701	0.261748	15	HCC70	A	4	Hs578T
_d286_Hs578T_B_full_full_singlets_full.fcs.fcs	0.399474	0.447894	0.324202	0.524546	0.641495	1.37456	0.530832	0.75017	3.91192	0.458235	2.52274	1.08793	1.64798	1.11058	1.15601	1.05192	0.581364	0.352373	0.932153	0.459601	8.8691	0.591802	1.67989	20.5994	0.301152	0.729389	0.742332	7.91804	3.26579	full	full	B	full.fcs.fcs	Hs578T
_d71_Hs578T_A_13_iMEK_singlets_iMEK.fcs.fcs_0	0.663451	0.842467	0.32173	0.511014	1.55129	1.15797	0.682147	0.700033	5.02139	1.18417	7.53758	0.518717	2.16216	1.31258	1.09412	0.875074	0.518204	0.866489	0.786503	0.518832	6.58037	0.662416	0.908214	9.99969	0.384339	0.974618	1.24905	1.22035	2.38627	13	iMEK	A	0	Hs578T
_d71_Hs578T_A_13_iMEK_singlets_iMEK.fcs.fcs_1	0.825175	0.867616	0.332202	0.51404	1.68177	1.1976	0.686803	0.79647	3.31154	1.18423	7.55885	0.606691	2.17993	1.41172	1.16777	1.10539	0.593914	1.01453	0.911931	0.548599	7.16622	0.764302	1.07646	11.1215	0.771514	1.10532	1.44552	1.254	2.48704	13	iMEK	A	1	Hs578T
_d71_Hs578T_A_13_iMEK_singlets_iMEK.fcs.fcs_2	0.693956	0.896269	0.34323	0.545786	1.62441	1.44908	0.716463	0.810639	4.15177	1.13666	7.86694	0.623777	2.44701	1.41695	1.14017	1.06578	0.578141	1.11163	0.840078	0.573148	7.34033	0.783814	1.09742	12.7749	0.573962	1.12623	1.42332	1.60975	2.45381	13	iMEK	A	2	Hs578T
_d71_Hs578T_A_13_iMEK_singlets_iMEK.fcs.fcs_3	0.773222	0.884283	0.364493	0.513946	1.72742	1.00591	0.707633	0.772466	3.39484	1.23957	8.00468	0.605881	2.39515	1.42574	1.18944	1.00018	0.588118	1.16635	0.791815	0.53974	7.20085	0.812732	0.93106	10.4692	0.538197	1.12557	1.44602	1.01606	2.53688	13	iMEK	A	3	Hs578T
_d71_Hs578T_A_13_iMEK_singlets_iMEK.fcs.fcs_4	0.877695	0.857586	0.349351	0.498211	1.6575	1.17468	0.696503	0.813496	4.61694	1.1923	7.38514	0.82526	2.19405	1.32623	1.18887	1.08789	0.58282	1.16007	0.81295	0.557429	7.02194	0.787578	1.0601	11.3626	0.518176	1.18784	1.37875	1.45237	2.51947	13	iMEK	A	4	Hs578T
_d57_Hs578T_A_23_egf_singlets_egf.fcs.fcs_0	1.36489	0.732823	0.334783	0.476556	0.681402	1.49087	0.971758	0.875832	3.34264	1.24313	8.24716	0.634193	3.05351	1.78675	1.16189	0.916473	0.566538	2.87213	0.924384	0.666703	9.51707	1.38063	1.4599	22.384	0.58595	1.00136	1.53208	1.13276	1.62563	23	egf	A	0	Hs578T
_d57_Hs578T_A_23_egf_singlets_egf.fcs.fcs_1	1.20755	0.750609	0.30871	0.476771	0.696852	1.90572	0.957476	0.882393	3.80249	1.1253	8.38042	0.76595	2.89084	1.78603	1.30349	0.999046	0.566649	2.75158	1.01403	0.718725	9.88316	1.57268	1.34593	20.8739	0.468826	1.06279	1.58621	1.598	1.59572	23	egf	A	1	Hs578T
_d57_Hs578T_A_23_egf_singlets_egf.fcs.fcs_2	1.48548	0.710021	0.305185	0.48591	0.706028	1.78836	0.970031	0.905325	3.51604	1.23574	8.57492	0.949409	3.17933	1.91274	1.28319	0.948778	0.57639	3.00147	1.0733	0.633462	10.0469	1.51469	1.54447	22.105	0.439541	1.18063	1.58752	1.32977	1.9417	23	egf	A	2	Hs578T
_d57_Hs578T_A_23_egf_singlets_egf.fcs.fcs_3	1.31737	0.730866	0.310021	0.490445	0.702411	1.6495	0.937191	0.909233	3.5604	1.28445	8.30884	0.881428	2.75608	1.81217	1.0972	0.916018	0.533645	2.79031	1.01618	0.649485	9.61275	1.45301	1.22131	20.5577	0.232597	1.01616	1.56904	1.64838	1.61343	23	egf	A	3	Hs578T
_d57_Hs578T_A_23_egf_singlets_egf.fcs.fcs_4	1.43663	0.758083	0.328535	0.494056	0.716652	1.83853	0.962105	0.914139	3.38808	1.17029	8.51554	0.486705	2.8833	1.7664	1.28123	0.871711	0.527648	2.77401	1.09433	0.669338	9.99762	1.44147	1.27706	20.8896	0.220333	1.11705	1.59699	0.987195	1.72511	23	egf	A	4	Hs578T
_d291_Hs578T_B_0_imTOR_mixed_singlets_mixed.fcs.fcs_0	0.846759	0.54656	0.447448	0.964799	0.704834	0.80043	0.648561	0.865969	3.92308	0.446204	1.43048	0.883304	1.14966	1.70043	1.91492	1.11578	0.8445	1.31283	1.36375	0.749592	10.2756	1.01514	1.30306	3.00542	1.19577	0.842665	1.42617	0.986698	4.73964	0	imTOR	B	0	Hs578T
_d291_Hs578T_B_0_imTOR_mixed_singlets_mixed.fcs.fcs_1	0.942809	0.666086	0.57438	0.84299	0.842177	1.08318	0.97103	1.59634	9.91819	0.81215	2.77647	0.401004	1.99229	2.40407	2.25119	1.61373	1.07994	1.46724	1.63686	0.889147	8.06402	1.32895	1.03685	5.46845	0.887747	0.995723	1.7235	0.434688	5.94814	0	imTOR	B	1	Hs578T
_d291_Hs578T_B_0_imTOR_mixed_singlets_mixed.fcs.fcs_2	0.724096	0.588483	0.437883	0.492974	0.750586	1.1845	0.68816	1.11224	6.59636	0.507733	1.9586	1.80114	1.23347	2.27702	2.16501	1.0068	1.10644	1.03756	1.2206	0.661964	10.4654	0.999534	1.28091	3.16444	0.997537	0.839739	1.4735	1.75324	5.25611	0	imTOR	B	2	Hs578T
_d291_Hs578T_B_0_imTOR_mixed_singlets_mixed.fcs.fcs_3	0.842694	0.537925	0.434972	0.626765	0.745582	1.31949	0.849197	1.02753	4.20766	0.750469	1.86999	1.53497	1.2487	1.76956	1.59378	1.15078	0.700655	0.895021	1.56496	0.744238	9.24242	0.908864	2.1734	3.63587	1.05406	0.84864	1.20156	1.22103	4.91966	0	imTOR	B	3	Hs578T
_d291_Hs578T_B_0_imTOR_mixed_singlets_mixed.fcs.fcs_4	0.932787	0.586535	0.547346	0.934896	0.905291	1.02181	0.849329	1.25976	3.60318	0.581497	2.24415	0.779127	1.7732	1.85974	1.74473	1.46373	1.05455	1.62975	1.52107	0.819801	12.2261	1.03143	1.71703	5.0875	0.170959	0.925699	1.48497	1.19432	6.61711	0	imTOR	B	4	Hs578T
_d50_Hs578T_A_full_full_singlets_full.fcs.fcs	0.801096	0.654735	0.425392	0.65087	0.815247	1.8405	0.750794	0.998689	3.7442	0.697013	4.82129	2.00748	2.65163	1.54816	1.42771	1.05227	0.709658	1.16996	1.14448	0.715361	11.8329	0.9738	2.28547	20.7808	0.260987	1.17759	1.29209	10.5446	2.32307	full	full	A	full.fcs.fcs	Hs578T
_d61_Hs578T_A_40_iPKC_singlets_iPKC.fcs.fcs_0	1.8339	0.746126	0.504852	0.755608	1.14531	2.36823	1.38599	1.37898	6.17799	1.49857	8.95669	1.38266	2.04934	2.07268	2.2976	1.52846	0.856783	3.20451	1.74749	0.950329	8.94966	2.46209	1.40811	17.6987	0.514863	1.75313	2.37226	1.80711	3.25297	40	iPKC	A	0	Hs578T
_d61_Hs578T_A_40_iPKC_singlets_iPKC.fcs.fcs_1	1.8356	0.753073	0.512134	0.731014	1.16501	2.13363	1.33206	1.40355	3.51415	1.51255	8.6965	1.02554	1.8932	1.98877	2.10451	1.30947	0.894944	3.07588	1.56967	0.841021	8.97893	2.16099	1.39694	16.7894	0.482379	1.59741	2.20883	1.15056	3.42886	40	iPKC	A	1	Hs578T
_d61_Hs578T_A_40_iPKC_singlets_iPKC.fcs.fcs_2	1.9435	0.725471	0.482152	0.726827	1.09871	1.86244	1.34114	1.32412	4.49092	1.49051	8.23984	0.76125	1.72982	1.948	2.12141	1.23272	0.782601	2.73332	1.52264	0.843382	8.15894	2.17031	1.16522	15.6488	0.720503	1.43382	2.08583	1.2772	2.99933	40	iPKC	A	2	Hs578T
_d61_Hs578T_A_40_iPKC_singlets_iPKC.fcs.fcs_3	1.7233	0.738997	0.412317	0.767895	1.14915	1.74865	1.3212	1.20011	3.28484	1.42645	8.14021	1.23429	1.80935	2.01986	2.01433	1.25928	0.830992	2.77597	1.54176	0.811215	8.50969	2.14794	1.38088	16.4388	0.630059	1.65142	2.17411	1.24657	3.25535	40	iPKC	A	3	Hs578T
_d61_Hs578T_A_40_iPKC_singlets_iPKC.fcs.fcs_4	1.93934	0.753032	0.512772	0.820046	1.20139	2.0429	1.46714	1.47353	5.79874	1.60494	8.90639	0.976798	1.99355	2.12879	2.199	1.47923	0.931446	3.36739	1.76557	0.875843	9.20486	2.49716	1.68423	17.6346	0.59335	1.56781	2.37813	1.48417	3.55434	40	iPKC	A	4	Hs578T
_d68_Hs578T_A_9_iPKC_singlets_iPKC.fcs.fcs_0	1.03971	0.795635	0.315535	0.531672	1.06464	1.37896	0.811459	0.745602	3.79395	1.49578	7.07671	0.396188	1.3212	1.02718	1.03928	1.04067	0.616464	2.63269	0.900178	0.462658	6.85823	0.672122	1.08038	8.9615	0.521994	1.82884	1.2985	1.22525	2.46678	9	iPKC	A	0	Hs578T
_d68_Hs578T_A_9_iPKC_singlets_iPKC.fcs.fcs_1	1.05776	0.815204	0.344162	0.5539	1.15696	1.47336	0.838941	0.866348	4.78302	1.43403	7.45402	0.504944	1.32736	1.0428	0.966318	0.994452	0.604321	3.08369	0.779161	0.55323	7.08736	0.668152	0.913169	10.9738	0.639342	1.81573	1.34858	1.14974	2.13044	9	iPKC	A	1	Hs578T
_d68_Hs578T_A_9_iPKC_singlets_iPKC.fcs.fcs_2	1.14314	0.867484	0.350079	0.557474	1.11354	1.39119	0.881644	0.843372	4.90278	1.61141	7.72575	0.407769	1.53723	1.26013	1.15127	1.15312	0.686196	3.47231	0.840911	0.518081	7.83109	0.815942	0.924982	10.4644	0.321468	2.0407	1.4896	0.974089	2.65863	9	iPKC	A	2	Hs578T
_d68_Hs578T_A_9_iPKC_singlets_iPKC.fcs.fcs_3	1.13306	0.858553	0.366685	0.597094	1.11131	1.53103	0.915849	0.852272	6.03221	1.59405	7.55571	0.452278	1.43808	1.16259	1.08934	1.09352	0.632509	2.82939	0.91104	0.531629	7.16458	0.778344	1.01175	11.1899	0.781899	1.8516	1.4486	0.786389	2.28898	9	iPKC	A	3	Hs578T
_d68_Hs578T_A_9_iPKC_singlets_iPKC.fcs.fcs_4	0.943701	0.83348	0.321099	0.500322	1.04061	1.49413	0.806474	0.75741	3.31062	1.53069	7.45157	0.383718	1.46806	1.16656	1.13654	1.01579	0.589939	3.04844	0.872784	0.562615	7.38688	0.640906	1.17757	8.90831	0.641931	1.8453	1.40097	0.917275	2.81441	9	iPKC	A	4	Hs578T
_d45_Hs578T_A_0_iEGFR_singlets_iEGFR.fcs.fcs_0	0.635969	0.415544	0.323605	0.556896	0.694368	1.09646	0.584377	0.846437	3.29877	0.438019	0.975914	0.831934	0.680705	1.42945	1.27717	1.10628	0.684451	0.832519	1.05765	0.531738	6.14683	0.651706	1.19408	6.24577	0.688682	0.651632	0.818726	1.35254	3.23169	0	iEGFR	A	0	Hs578T
_d45_Hs578T_A_0_iEGFR_singlets_iEGFR.fcs.fcs_1	0.644121	0.408259	0.336253	0.549044	0.685163	0.919961	0.545184	0.91828	3.43407	0.407132	1.02035	0.514936	0.606225	1.32139	1.23192	1.051	0.617308	0.879532	1.05921	0.52695	6.33801	0.650518	0.958534	5.56552	0.337953	0.653954	0.792649	0.991929	3.4489	0	iEGFR	A	1	Hs578T
_d45_Hs578T_A_0_iEGFR_singlets_iEGFR.fcs.fcs_2	0.585231	0.414653	0.292032	0.512728	0.678125	1.04223	0.568481	0.831377	3.22531	0.391159	0.966225	0.642627	0.697595	1.52865	1.30826	1.14351	0.661926	0.943634	1.14477	0.517246	6.64355	0.621572	1.13704	6.1958	0.289035	0.61036	0.883451	1.11086	3.70986	0	iEGFR	A	2	Hs578T
_d45_Hs578T_A_0_iEGFR_singlets_iEGFR.fcs.fcs_3	0.642493	0.408018	0.302041	0.628998	0.696527	0.908829	0.585026	0.887431	3.92644	0.407322	1.08572	0.612805	0.71393	1.43859	1.12823	1.09257	0.649064	0.845507	1.05801	0.451283	6.76966	0.674309	0.992537	6.02437	0.303287	0.619589	0.745031	1.24944	3.54249	0	iEGFR	A	3	Hs578T
_d45_Hs578T_A_0_iEGFR_singlets_iEGFR.fcs.fcs_4	0.630839	0.425512	0.334495	0.54421	0.659265	1.11463	0.578636	0.874006	2.85665	0.394234	1.02845	0.867307	0.681825	1.3311	1.24708	1.13712	0.646177	0.896566	1.00036	0.439468	6.17565	0.622241	1.15407	5.91793	0.250219	0.692975	0.765776	1.86839	3.36174	0	iEGFR	A	4	Hs578T
_d282_Hs578T_B_60_iEGFR_singlets_iEGFR.fcs.fcs_0	1.18333	0.698364	0.516146	0.696581	1.03246	1.59066	1.15238	1.08698	4.22824	1.24024	7.14535	0.90239	2.90925	1.77503	2.26272	1.65292	1.02232	2.72231	1.657	0.700898	8.97788	1.7415	1.33282	19.6169	0.283579	1.44949	1.97272	1.37561	5.47362	60	iEGFR	B	0	Hs578T
_d282_Hs578T_B_60_iEGFR_singlets_iEGFR.fcs.fcs_1	1.34911	0.782899	0.565474	0.827905	1.04608	1.84389	1.31241	1.3046	5.19773	1.28146	7.09628	2.04526	2.94484	1.69507	1.96279	1.73801	0.98654	2.90206	1.5978	0.773772	9.32052	1.66873	1.79122	19.2262	0.263789	1.50119	2.07074	2.04552	5.23011	60	iEGFR	B	1	Hs578T
_d282_Hs578T_B_60_iEGFR_singlets_iEGFR.fcs.fcs_2	1.30213	0.790184	0.564726	0.691335	0.998258	1.51646	1.19407	1.15365	6.95913	1.35014	7.08655	1.4283	2.87003	1.63434	1.89315	1.55933	0.919321	2.77198	1.43997	0.906568	8.68639	1.66001	1.55199	18.3048	0.263388	1.43451	1.71422	1.55226	4.14963	60	iEGFR	B	2	Hs578T
_d282_Hs578T_B_60_iEGFR_singlets_iEGFR.fcs.fcs_3	1.28174	0.788365	0.539099	0.814307	1.01399	1.61639	1.2321	1.17555	3.66034	1.27574	7.41429	2.79093	2.72605	1.78963	2.02229	1.65058	0.951296	3.05858	1.60674	0.773829	8.65717	1.66695	1.57514	17.9481	0.456714	1.38171	1.95979	1.81601	4.79833	60	iEGFR	B	3	Hs578T
_d282_Hs578T_B_60_iEGFR_singlets_iEGFR.fcs.fcs_4	1.11372	0.705648	0.519311	0.745522	0.917983	1.59699	1.24941	1.03437	4.28346	1.27016	6.57341	1.45426	2.82772	1.54557	1.98574	1.54688	0.914277	2.71805	1.5241	0.813802	8.65496	1.58963	1.43284	17.3836	0.518198	1.41713	1.88947	1.48315	4.22404	60	iEGFR	B	4	Hs578T
_d66_Hs578T_A_13_iEGFR_singlets_iEGFR.fcs.fcs_0	1.99564	0.682687	0.517958	0.87592	1.11659	2.15391	1.39405	1.4119	6.63114	1.96224	6.34661	0.871175	3.04706	2.06803	2.02804	1.78824	0.966298	3.86211	1.61664	0.93122	9.66783	1.64751	1.4125	15.844	0.462886	1.24677	1.87312	1.35847	4.02446	13	iEGFR	A	0	Hs578T
_d66_Hs578T_A_13_iEGFR_singlets_iEGFR.fcs.fcs_1	2.21558	0.686918	0.542052	0.948049	1.18568	2.20265	1.38134	1.45767	5.02265	1.95287	6.45258	0.955162	3.30347	2.10115	2.27485	1.89971	0.973021	4.10844	1.63073	0.851956	10.1088	1.63441	1.61138	16.4709	0.429441	1.28241	1.78206	1.94514	4.26986	13	iEGFR	A	1	Hs578T
_d66_Hs578T_A_13_iEGFR_singlets_iEGFR.fcs.fcs_2	2.0442	0.70396	0.515014	0.883026	1.17877	1.94282	1.41017	1.53152	5.92754	2.04511	6.6556	0.936938	3.22511	2.228	2.28656	1.87292	1.075	4.14013	1.62265	0.902713	10.1923	1.61361	1.4247	15.0588	0.565752	1.23926	1.99655	1.5287	3.94512	13	iEGFR	A	2	Hs578T
_d66_Hs578T_A_13_iEGFR_singlets_iEGFR.fcs.fcs_3	2.13724	0.698784	0.532698	0.895358	1.20219	1.96318	1.36001	1.47112	6.63592	2.02867	7.00199	0.71846	3.17815	2.22282	2.27045	1.77312	1.01117	4.1111	1.6159	0.876382	9.33032	1.67392	1.32939	15.8254	0.534607	1.20273	1.89294	0.889584	4.24674	13	iEGFR	A	3	Hs578T
_d66_Hs578T_A_13_iEGFR_singlets_iEGFR.fcs.fcs_4	2.11712	0.736169	0.539752	0.914251	1.20822	2.3203	1.51546	1.48444	6.99723	2.07913	6.71454	1.15143	3.30635	2.24182	2.34808	2.0407	1.06655	4.23497	1.69633	0.934644	10.1148	1.82276	1.59987	15.8984	0.768477	1.32773	1.94271	1.66382	4.56802	13	iEGFR	A	4	Hs578T
_d293_Hs578T_B_0_iPKC_singlets_iPKC.fcs.fcs_0	0.781837	0.589965	0.44039	0.72014	0.849587	1.2283	0.779014	1.11039	6.8858	0.894793	2.06624	0.544998	0.499127	1.20839	1.80667	1.31244	0.897487	0.799732	1.49878	0.815894	8.76943	1.02773	1.16662	6.96508	0.387955	1.02632	1.28603	1.68608	6.14413	0	iPKC	B	0	Hs578T
_d293_Hs578T_B_0_iPKC_singlets_iPKC.fcs.fcs_1	0.651457	0.597676	0.4518	0.701567	0.837983	1.34109	0.727815	1.03177	3.75515	0.82492	1.93429	0.523669	0.447205	1.20979	1.77893	1.22985	0.9323	0.820646	1.47493	0.731072	7.71059	1.0571	0.900622	6.71355	0.410395	0.963826	1.26921	1.16561	5.77373	0	iPKC	B	1	Hs578T
_d293_Hs578T_B_0_iPKC_singlets_iPKC.fcs.fcs_2	0.69738	0.607794	0.47502	0.724832	0.8143	1.04295	0.782655	1.03917	7.45423	0.86275	1.8746	0.377568	0.464064	1.15481	1.67818	1.09549	0.901295	0.826085	1.27393	0.67726	8.32883	0.962156	0.795328	6.20283	0.268221	0.949248	1.18614	0.870434	5.56174	0	iPKC	B	2	Hs578T
_d293_Hs578T_B_0_iPKC_singlets_iPKC.fcs.fcs_3	0.704811	0.586475	0.458396	0.696448	0.863613	1.54217	0.784839	1.13499	6.01896	0.8968	2.00533	1.05486	0.455444	1.06905	1.65341	1.24325	0.878534	0.766675	1.28504	0.71112	8.15356	0.99636	1.0678	6.44053	0.494672	1.00611	1.11622	1.70615	5.47981	0	iPKC	B	3	Hs578T
_d293_Hs578T_B_0_iPKC_singlets_iPKC.fcs.fcs_4	0.785827	0.603735	0.439473	0.673886	0.815725	1.17069	0.786574	0.948253	6.01793	0.816595	1.76656	0.835802	0.446006	1.1641	1.77945	1.23284	0.88904	0.820388	1.27733	0.725601	8.48189	0.992955	0.891508	6.34891	0.210399	0.908951	1.21493	1.45053	5.9769	0	iPKC	B	4	Hs578T
_d296_Hs578T_B_7_egf_singlets_egf.fcs.fcs_0	0.561077	0.560392	0.268527	0.430974	1.04049	1.23476	0.637325	0.583425	4.37379	1.05323	6.30848	0.607431	1.69245	0.905572	1.08922	1.0735	0.630238	2.20962	0.932936	0.413511	6.21045	0.668218	0.75461	8.03859	0.511194	1.67773	1.32159	0.979669	4.18189	7	egf	B	0	Hs578T
_d296_Hs578T_B_7_egf_singlets_egf.fcs.fcs_1	0.573895	0.572758	0.285147	0.450075	1.13097	1.29307	0.671676	0.63873	5.6969	1.19112	6.94286	0.686784	1.93112	1.02301	1.12528	1.10649	0.660263	2.56016	0.89912	0.401665	6.80923	0.669705	0.896489	9.41624	0.25466	1.92605	1.40928	1.07545	4.82681	7	egf	B	1	Hs578T
_d296_Hs578T_B_7_egf_singlets_egf.fcs.fcs_2	0.519195	0.559145	0.284087	0.436469	1.04707	1.24914	0.620485	0.586364	3.85355	1.14915	6.96209	0.437767	1.82783	0.962535	1.16995	1.04344	0.657774	2.45762	0.909637	0.403749	7.18126	0.719074	0.709197	9.23868	0.263743	1.89118	1.48602	0.913694	4.81404	7	egf	B	2	Hs578T
_d296_Hs578T_B_7_egf_singlets_egf.fcs.fcs_3	0.560357	0.546544	0.258651	0.411425	1.03143	1.21518	0.635257	0.615934	5.9859	1.13538	6.14984	0.610757	1.61614	0.964239	1.0616	1.05382	0.582845	2.07858	0.830417	0.382882	5.61607	0.61035	0.796335	7.87309	0.471392	1.56171	1.31143	0.960632	4.23053	7	egf	B	3	Hs578T
_d296_Hs578T_B_7_egf_singlets_egf.fcs.fcs_4	0.628742	0.590401	0.293882	0.458536	1.11508	1.20331	0.659113	0.666826	4.93285	1.17431	7.03744	0.44982	1.72986	0.962457	1.06613	1.06103	0.603604	2.34101	0.878339	0.368039	6.48004	0.602912	0.694412	8.74273	0.293012	1.69494	1.42074	0.788766	4.38826	7	egf	B	4	Hs578T
_d277_Hs578T_B_17_iPI3K_singlets_iPI3K.fcs.fcs_0	1.33173	0.811696	0.456777	0.70778	0.981395	1.80533	1.04565	1.10107	4.57069	1.37217	0.915701	0.797698	1.18206	1.2373	1.67932	1.30992	0.964191	2.81913	1.5469	0.742757	7.37672	1.72533	1.15944	5.90655	0.271274	1.18866	1.31054	0.989952	4.84194	17	iPI3K	B	0	Hs578T
_d277_Hs578T_B_17_iPI3K_singlets_iPI3K.fcs.fcs_1	1.39825	0.832309	0.47047	0.720947	1.01891	1.85546	1.06789	1.18753	4.97076	1.42083	0.964683	1.306	1.23691	1.27446	1.73731	1.37287	0.975686	3.03141	1.57664	0.719824	7.59108	1.74342	1.13161	6.06021	0.303971	1.20737	1.23428	1.48125	4.94494	17	iPI3K	B	1	Hs578T
_d277_Hs578T_B_17_iPI3K_singlets_iPI3K.fcs.fcs_2	1.38428	0.819783	0.438488	0.654213	0.956919	1.72237	1.05227	1.03325	5.93034	1.32595	0.872224	0.629629	1.09398	1.16295	1.62694	1.14988	0.884298	2.71363	1.45244	0.696408	6.86017	1.58126	1.04868	5.45234	0.379938	1.02747	1.16701	0.842535	4.47917	17	iPI3K	B	2	Hs578T
_d277_Hs578T_B_17_iPI3K_singlets_iPI3K.fcs.fcs_3	1.28458	0.812851	0.457752	0.673442	0.977966	1.85484	1.06959	1.11592	5.97597	1.33417	0.84588	0.762123	1.13546	1.27557	1.75761	1.25196	0.97787	2.72017	1.45746	0.779485	7.52326	1.71941	1.0776	5.60479	0.372652	1.09298	1.28145	1.0133	4.86402	17	iPI3K	B	3	Hs578T
_d277_Hs578T_B_17_iPI3K_singlets_iPI3K.fcs.fcs_4	1.3348	0.828678	0.454815	0.697351	0.980126	1.82715	1.04299	1.0876	6.46729	1.42904	0.912425	0.59636	1.08285	1.16407	1.67835	1.22361	0.919233	2.76311	1.47853	0.761248	6.99898	1.64505	0.98093	5.66661	0.42071	1.07291	1.17394	0.906706	4.45689	17	iPI3K	B	4	Hs578T
_d301_Hs578T_B_7_iMEK_singlets_iMEK.fcs.fcs_0	0.831024	0.812408	0.408094	0.695897	1.70863	1.04898	0.714596	0.962453	4.5649	0.987403	9.51487	0.723621	3.07658	1.49972	1.63689	1.28067	0.863828	0.407125	1.29288	0.707422	9.74492	1.00274	1.15891	6.66117	0.459393	1.02523	2.13317	1.30656	5.45476	7	iMEK	B	0	Hs578T
_d301_Hs578T_B_7_iMEK_singlets_iMEK.fcs.fcs_1	0.788234	0.824797	0.437239	0.676494	1.79337	1.22163	0.707312	0.944839	6.32475	0.981627	9.6745	1.0385	2.97436	1.46205	1.59849	1.38175	0.84384	0.39966	1.23551	0.712852	9.28376	0.951084	1.22656	6.33311	0.337908	1.03715	2.17903	1.5794	5.02181	7	iMEK	B	1	Hs578T
_d301_Hs578T_B_7_iMEK_singlets_iMEK.fcs.fcs_2	0.84571	0.804068	0.404026	0.617359	1.75014	1.13787	0.721333	0.966835	4.42359	0.945473	9.14482	0.774715	2.81473	1.46391	1.5241	1.22142	0.76464	0.387824	1.17501	0.675028	9.25333	0.881884	1.10787	5.77008	0.286084	0.912611	2.08124	1.34503	5.0177	7	iMEK	B	2	Hs578T
_d301_Hs578T_B_7_iMEK_singlets_iMEK.fcs.fcs_3	0.921426	0.808178	0.419098	0.621363	1.70769	1.54639	0.739263	0.94569	4.53825	0.952953	8.89936	1.17752	2.65483	1.45556	1.4952	1.38527	0.800084	0.367723	1.24356	0.719437	8.19439	0.928666	1.15545	6.51015	0.391172	1.00361	1.96599	2.07904	4.86844	7	iMEK	B	3	Hs578T
_d301_Hs578T_B_7_iMEK_singlets_iMEK.fcs.fcs_4	0.874355	0.810654	0.428133	0.613666	1.63618	1.05393	0.674722	0.908288	5.9613	0.932139	8.94085	1.11989	2.56229	1.41565	1.43376	1.18299	0.772873	0.362464	1.12051	0.650948	8.14629	0.855849	1.17107	5.02968	0.537972	0.835953	1.83437	1.41683	4.57264	7	iMEK	B	4	Hs578T
_d302_Hs578T_B_17_iPKC_singlets_iPKC.fcs.fcs_0	0.787635	0.732971	0.337557	0.540025	1.08411	1.47433	0.890129	0.838378	7.60684	1.19103	8.97896	0.608778	1.60598	1.33554	1.59249	0.990036	0.588951	2.07954	0.96251	0.503457	7.82086	1.03067	1.00743	20.1204	0.410659	1.48164	1.30407	1.0879	3.71098	17	iPKC	B	0	Hs578T
_d302_Hs578T_B_17_iPKC_singlets_iPKC.fcs.fcs_1	0.80409	0.696298	0.359264	0.60371	1.13043	1.61813	0.952634	0.878405	6.75878	1.25447	9.40614	0.54339	1.80089	1.35977	1.60146	1.10903	0.601704	2.24665	0.995815	0.501705	8.15175	1.11689	0.978155	21.9279	0.256395	1.60375	1.41506	1.08577	4.17372	17	iPKC	B	1	Hs578T
_d302_Hs578T_B_17_iPKC_singlets_iPKC.fcs.fcs_2	0.808276	0.698273	0.345292	0.577904	1.04214	1.62631	0.871789	0.807051	6.226	1.15592	9.11109	0.667237	1.74598	1.34381	1.68691	1.0935	0.624586	2.19706	1.01501	0.496748	8.13054	1.03003	1.10673	22.2284	0.242886	1.56484	1.45473	1.20086	3.90938	17	iPKC	B	2	Hs578T
_d302_Hs578T_B_17_iPKC_singlets_iPKC.fcs.fcs_3	0.849441	0.716958	0.332794	0.540489	1.05735	1.5052	0.894006	0.823978	6.83213	1.27852	8.86346	0.853752	1.68493	1.32738	1.53312	1.05353	0.601091	2.21023	0.98931	0.47593	7.76141	1.03172	1.08527	20.8951	0.218471	1.50766	1.35851	1.58245	3.79812	17	iPKC	B	3	Hs578T
_d302_Hs578T_B_17_iPKC_singlets_iPKC.fcs.fcs_4	0.851141	0.728076	0.351965	0.550735	1.12677	1.63418	0.920481	0.84546	4.9844	1.24197	9.25957	0.798949	1.80354	1.36638	1.57295	1.06278	0.636319	2.20946	0.945441	0.474471	8.48678	0.997214	0.930531	21.7947	0.309391	1.64312	1.36799	1.30008	3.93143	17	iPKC	B	4	Hs578T
_d295_Hs578T_B_9_egf_singlets_egf.fcs.fcs_0	0.952843	0.703187	0.412154	0.652974	1.19371	1.79059	0.946204	0.903651	4.23391	1.70119	6.56903	0.585615	1.76042	1.08146	1.30034	1.15086	0.645742	2.27319	1.04819	0.459288	5.94036	0.998317	0.822068	7.96637	0.517364	1.39524	1.41856	1.0636	3.95272	9	egf	B	0	Hs578T
_d295_Hs578T_B_9_egf_singlets_egf.fcs.fcs_1	0.971767	0.720847	0.420752	0.619813	1.2341	1.73825	0.982947	0.940024	4.23309	1.61569	6.72331	0.513556	1.75705	1.1654	1.43293	1.26414	0.68019	2.26977	1.14861	0.469181	5.92721	0.98439	0.811984	8.14117	0.382515	1.40846	1.52756	0.901941	4.34002	9	egf	B	1	Hs578T
_d295_Hs578T_B_9_egf_singlets_egf.fcs.fcs_2	0.995001	0.691343	0.429093	0.615838	1.19544	1.71745	0.982158	0.883542	4.74463	1.72588	6.8244	0.574892	1.6155	0.978022	1.33458	1.15928	0.644941	2.26746	1.10446	0.464652	6.16867	0.961183	0.689957	8.02891	0.434589	1.39264	1.48681	0.779873	3.95898	9	egf	B	2	Hs578T
_d295_Hs578T_B_9_egf_singlets_egf.fcs.fcs_3	1.02106	0.709072	0.412907	0.62213	1.21612	1.89369	0.934904	0.924778	4.98443	1.62345	6.6166	0.698703	1.74176	1.0748	1.30793	1.20928	0.640387	2.25083	1.05141	0.461118	5.93171	0.915861	0.835883	7.98457	0.243525	1.36872	1.45923	1.00259	4.45339	9	egf	B	3	Hs578T
_d295_Hs578T_B_9_egf_singlets_egf.fcs.fcs_4	0.940906	0.703333	0.399795	0.569256	1.17612	1.75522	0.945233	0.902689	5.36523	1.5525	6.09641	0.793406	1.63645	1.02415	1.20416	1.16148	0.626833	2.18214	1.03357	0.450226	5.56662	0.89221	0.85204	7.47748	0.330699	1.30071	1.36353	1.2056	4.0182	9	egf	B	4	Hs578T
_d53_Hs578T_A_5.5_egf_singlets_egf.fcs.fcs_0	1.02947	0.765187	0.723719	0.678273	1.40339	1.20198	1.26534	1.78144	1.476	0.830779	7.91652	2.16025	2.66222	2.40802	1.80033	1.31903	1.07491	3.74694	1.71296	0.69403	6.06024	1.58879	0.934793	4.62947	0.196652	2.73049	2.22298	2.70943	2.99314	5.5	egf	A	0	Hs578T
_d53_Hs578T_A_5.5_egf_singlets_egf.fcs.fcs_1	1.66338	0.940274	0.577144	1.07161	1.9412	2.078	1.72656	2.14811	0.530581	3.21313	11.9012	1.38174	6.38218	3.33086	3.46572	2.58747	1.96105	7.72682	1.80644	1.38598	26.8058	1.09374	1.9839	17.67	0.587993	5.074	4.63318	3.61391	8.97812	5.5	egf	A	1	Hs578T
_d53_Hs578T_A_5.5_egf_singlets_egf.fcs.fcs_2	2.43986	0.6771	0.781238	1.0188	1.51849	1.52735	2.1416	1.17929	3.1464	1.55607	10.8583	0.18569	3.83902	1.36284	1.77506	2.06234	1.58107	6.58051	0.946932	0.780025	11.212	1.66527	1.05183	12.9832	0.125496	2.4757	2.23338	0.0832633	4.24691	5.5	egf	A	2	Hs578T
_d53_Hs578T_A_5.5_egf_singlets_egf.fcs.fcs_3	1.6029	0.780332	0.348831	0.801637	1.4649	1.01345	1.06787	2.27868	5.01187	1.16812	6.68124	0.406189	4.23991	2.10171	2.06875	1.93278	1.37979	5.75375	1.38673	1.14253	16.1668	1.56007	0.887156	7.24296	0.121034	2.91635	2.96479	0.13831	6.44031	5.5	egf	A	3	Hs578T
_d53_Hs578T_A_5.5_egf_singlets_egf.fcs.fcs_4	0.152035	0.657838	0.647788	0.992957	1.00327	1.24834	0.883026	0.640116	0.391677	0.498555	1.75943	3.0411	1.18766	2.15704	2.20982	1.38912	1.21921	1.06395	1.77682	1.45192	1.72607	2.54472	0.427675	2.88531	0.393531	1.8271	2.10153	3.0825	1.67042	5.5	egf	A	4	Hs578T
_d290_Hs578T_B_0_iPI3K_singlets_iPI3K.fcs.fcs_0	0.969603	0.578337	0.430422	0.643301	1.58112	1.27902	0.767019	1.0411	5.39477	0.522532	5.68535	0.881329	2.06257	1.42772	1.70962	1.27572	0.756596	0.740876	1.24639	0.693	8.3793	1.02217	1.14966	13.4843	0.280983	1.07248	1.38023	1.5588	4.10421	0	iPI3K	B	0	Hs578T
_d290_Hs578T_B_0_iPI3K_singlets_iPI3K.fcs.fcs_1	0.979698	0.563087	0.417696	0.661588	1.51597	1.55049	0.775552	1.01474	4.59972	0.534087	5.23159	1.16278	1.93905	1.40183	1.6187	1.32124	0.780678	0.726942	1.24887	0.684154	8.24241	1.10037	1.10924	12.6393	0.263286	1.02385	1.46369	1.98941	4.2656	0	iPI3K	B	1	Hs578T
_d290_Hs578T_B_0_iPI3K_singlets_iPI3K.fcs.fcs_2	1.00032	0.559013	0.427576	0.673165	1.5558	1.35984	0.780094	1.04348	5.41973	0.543539	5.32141	0.8558	1.95653	1.44928	1.68246	1.29807	0.778021	0.776938	1.27122	0.718377	8.22539	1.10363	1.13728	12.7404	0.700573	1.01442	1.45936	1.39382	4.17262	0	iPI3K	B	2	Hs578T
_d290_Hs578T_B_0_iPI3K_singlets_iPI3K.fcs.fcs_3	1.03473	0.578917	0.409727	0.645279	1.56411	1.22617	0.807191	1.03369	5.77683	0.521168	5.5685	0.707339	1.9626	1.53859	1.6478	1.32584	0.771446	0.715299	1.28008	0.696246	8.42628	1.13145	1.14716	12.302	0.532155	0.998069	1.51594	1.37845	4.03099	0	iPI3K	B	3	Hs578T
_d290_Hs578T_B_0_iPI3K_singlets_iPI3K.fcs.fcs_4	0.983423	0.55461	0.400684	0.664163	1.45896	1.42948	0.783161	0.978724	6.64621	0.572276	5.23704	0.67958	1.83975	1.43206	1.60892	1.25802	0.733859	0.752562	1.2826	0.725744	7.98461	1.03398	1.09399	11.6762	0.439838	0.938161	1.38597	1.49725	4.16212	0	iPI3K	B	4	Hs578T
_d278_Hs578T_B_17_imTOR_singlets_imTOR.fcs.fcs_0	1.35197	0.82205	0.401012	0.600751	1.02134	2.01951	1.06034	0.956332	4.74637	1.73687	7.94584	0.690524	2.32889	1.30668	1.41761	1.05099	0.697947	2.52575	1.18102	0.578247	7.3379	1.66927	0.953028	2.90729	0.234224	1.2098	1.65822	0.879805	3.869	17	imTOR	B	0	Hs578T
_d278_Hs578T_B_17_imTOR_singlets_imTOR.fcs.fcs_1	1.3951	0.817527	0.421025	0.595209	1.00293	1.76816	1.04483	0.962474	6.23707	1.71893	7.70814	0.60735	2.36981	1.33077	1.32464	1.01395	0.714628	2.52737	1.11252	0.57668	7.27223	1.74353	1.01605	2.58494	0.329875	1.18035	1.69362	0.79057	4.01465	17	imTOR	B	1	Hs578T
_d278_Hs578T_B_17_imTOR_singlets_imTOR.fcs.fcs_2	1.34721	0.799507	0.399153	0.585866	1.00631	1.90722	1.04407	0.952849	4.59794	1.74633	7.56833	0.732193	2.19524	1.30154	1.31332	1.01336	0.672763	2.49006	1.10077	0.584668	7.06622	1.69242	0.970338	2.69695	0.346311	1.18631	1.70996	1.03572	3.96895	17	imTOR	B	2	Hs578T
_d278_Hs578T_B_17_imTOR_singlets_imTOR.fcs.fcs_3	1.38309	0.805553	0.407074	0.63398	1.0523	1.88602	1.05862	0.982056	4.94149	1.76276	7.97006	0.752642	2.40602	1.35889	1.37685	1.08347	0.738589	2.59083	1.20858	0.605396	7.5698	1.84257	1.03184	2.47124	0.206149	1.21736	1.74014	0.902129	4.08906	17	imTOR	B	3	Hs578T
_d278_Hs578T_B_17_imTOR_singlets_imTOR.fcs.fcs_4	1.3147	0.818608	0.424614	0.593729	0.998758	1.88854	1.05291	0.949297	5.76003	1.70932	7.80567	0.689314	2.29601	1.30461	1.3078	1.03951	0.69919	2.52914	1.12168	0.589065	6.98062	1.74908	0.977727	2.4718	0.217609	1.1447	1.70461	0.874788	3.99999	17	imTOR	B	4	Hs578T
_d48_Hs578T_A_0_HCC70_singlets_HCC70.fcs.fcs_0	0.967396	0.93459	0.737857	0.714284	0.852638	0.9105	0.940607	0.600484	0.761038	0.727151	1.69819	0.431121	1.04526	0.952168	0.505394	0.659166	0.497657	3.19251	0.510706	0.50854	1.39301	0.495845	0.76988	2.65989	0.249453	0.808161	0.620876	0.566585	0.307612	0	HCC70	A	0	Hs578T
_d48_Hs578T_A_0_HCC70_singlets_HCC70.fcs.fcs_1	0.949835	0.929068	0.710434	0.671332	0.843044	0.95686	0.915738	0.57436	0.728305	0.706834	1.6427	0.403953	0.979659	0.893071	0.47038	0.657987	0.468921	3.00951	0.464122	0.475155	1.2948	0.461533	0.75566	2.66127	0.180379	0.799177	0.58659	0.566589	0.294556	0	HCC70	A	1	Hs578T
_d48_Hs578T_A_0_HCC70_singlets_HCC70.fcs.fcs_2	0.930237	0.934751	0.73514	0.693041	0.83239	0.960646	0.931282	0.581699	0.699559	0.74454	1.63648	0.386091	0.988228	0.901869	0.47798	0.673536	0.487471	2.99369	0.482045	0.478601	1.40286	0.482417	0.77616	2.66999	0.169505	0.797511	0.599926	0.561134	0.295472	0	HCC70	A	2	Hs578T
_d48_Hs578T_A_0_HCC70_singlets_HCC70.fcs.fcs_3	0.953117	0.931748	0.714533	0.678703	0.820536	0.911027	0.92414	0.580261	0.724939	0.74095	1.68934	0.437821	0.985949	0.899312	0.482772	0.63137	0.467349	3.02755	0.474381	0.469053	1.32315	0.47925	0.805801	2.56699	0.193651	0.816465	0.591554	0.533575	0.29463	0	HCC70	A	3	Hs578T
_d48_Hs578T_A_0_HCC70_singlets_HCC70.fcs.fcs_4	0.93738	0.921423	0.731991	0.696777	0.836297	0.917116	0.944011	0.568208	0.677026	0.734913	1.65105	0.428227	1.01927	0.910479	0.475984	0.646915	0.487773	3.03626	0.482785	0.492764	1.34606	0.498018	0.781074	2.71303	0.161709	0.808011	0.625622	0.570311	0.307822	0	HCC70	A	4	Hs578T
_d63_Hs578T_A_9_imTOR_singlets_imTOR.fcs.fcs_0	1.34295	0.748115	0.341683	0.615631	1.18095	1.39416	0.91548	1.01913	3.91912	1.41389	8.30827	0.843048	3.26754	2.09408	1.50784	1.38588	0.94235	3.97161	1.34985	0.734606	9.60447	1.1592	1.32268	4.26657	0.430019	2.10243	2.25266	1.16482	4.59631	9	imTOR	A	0	Hs578T
_d63_Hs578T_A_9_imTOR_singlets_imTOR.fcs.fcs_1	1.6218	0.767694	0.337292	0.562955	1.23466	2.76642	0.983139	1.00044	5.65577	1.4261	8.42566	1.06153	3.39103	1.94999	1.50472	1.532	0.959126	4.08225	1.14506	0.66115	10.666	1.12763	1.58498	8.01023	0.319776	2.08678	2.11272	2.6593	5.10254	9	imTOR	A	1	Hs578T
_d63_Hs578T_A_9_imTOR_singlets_imTOR.fcs.fcs_2	1.38455	0.778042	0.383881	0.661957	1.27226	1.78494	0.941188	1.01917	4.10268	1.44959	8.4509	0.850211	3.75012	2.09315	1.61626	1.62089	0.918822	4.26227	1.33845	0.700827	10.6685	1.28523	1.64405	5.73187	0.645131	2.43405	2.25395	1.85079	4.72538	9	imTOR	A	2	Hs578T
_d63_Hs578T_A_9_imTOR_singlets_imTOR.fcs.fcs_3	1.53277	0.799375	0.390402	0.701929	1.28524	1.49159	1.11202	1.02813	5.202	1.67487	8.63819	0.6758	3.754	2.25325	1.70541	1.39529	0.95226	4.5187	1.22137	0.74708	11.084	1.21712	1.44162	5.67971	0.203811	2.22556	2.37111	1.19694	5.51101	9	imTOR	A	3	Hs578T
_d63_Hs578T_A_9_imTOR_singlets_imTOR.fcs.fcs_4	1.58978	0.864789	0.351041	0.574305	1.17685	1.80885	0.998306	1.08674	3.67412	1.43247	8.32663	1.36212	3.63865	1.9947	1.58711	1.44667	1.00288	4.26636	1.2939	0.605786	10.9677	1.21265	1.73009	5.92851	0.188491	2.24277	2.13388	2.66559	5.04979	9	imTOR	A	4	Hs578T
_d292_Hs578T_B_0_iEGFR_mixed_singlets_mixed.fcs.fcs_0	0.470367	0.416512	0.278606	0.421374	0.514854	1.02877	0.436085	0.666802	3.73954	0.350247	1.37743	0.648135	0.827527	0.877707	0.957934	0.830951	0.540073	0.635201	0.825251	0.393805	6.57649	0.516319	0.766097	3.32965	0.211216	0.530061	0.711097	1.3165	3.37183	0	iEGFR	B	0	Hs578T
_d292_Hs578T_B_0_iEGFR_mixed_singlets_mixed.fcs.fcs_1	0.426724	0.42378	0.273626	0.486895	0.540062	0.851275	0.477426	0.575529	3.43612	0.370225	1.45569	0.5519	0.883948	0.846895	0.873971	0.782677	0.489654	0.531213	0.699242	0.389852	6.14759	0.472509	0.643966	3.66249	0.613753	0.528195	0.633854	0.994071	3.33323	0	iEGFR	B	1	Hs578T
_d292_Hs578T_B_0_iEGFR_mixed_singlets_mixed.fcs.fcs_2	0.338338	0.407328	0.247176	0.399889	0.489896	0.763945	0.418151	0.551068	3.74825	0.304154	1.15869	0.40478	0.720537	0.833563	0.755633	0.673645	0.445021	0.48357	0.711107	0.385693	6.28011	0.544908	0.723835	3.93235	0.13216	0.455706	0.574569	0.904784	2.83288	0	iEGFR	B	2	Hs578T
_d292_Hs578T_B_0_iEGFR_mixed_singlets_mixed.fcs.fcs_3	0.433129	0.390873	0.23742	0.42589	0.499442	0.746899	0.390523	0.546848	4.50568	0.304766	1.29181	0.63228	0.804628	0.917353	0.933633	0.798405	0.555719	0.618684	0.78443	0.422123	5.92153	0.527025	0.808321	3.25364	0.297509	0.549876	0.799091	1.20847	3.15152	0	iEGFR	B	3	Hs578T
_d292_Hs578T_B_0_iEGFR_mixed_singlets_mixed.fcs.fcs_4	0.522521	0.413272	0.262697	0.386004	0.509076	0.630722	0.419827	0.663025	5.75541	0.347369	1.30077	0.425146	0.669866	0.914845	0.848581	0.788989	0.562238	0.464421	0.755325	0.391734	5.63069	0.497979	0.730238	3.10558	0.703542	0.458846	0.814206	0.7204	3.09678	0	iEGFR	B	4	Hs578T
_d298_Hs578T_B_30_egf_singlets_egf.fcs.fcs_0	1.45306	0.717328	0.509325	0.77046	1.10124	2.02112	1.23672	1.28874	7.32195	1.22898	8.45673	0.819208	2.72312	1.80663	2.14817	1.54337	0.850295	2.83347	1.66961	0.707452	9.34301	2.287	1.20477	16.5553	0.713423	1.37245	2.04351	1.47791	5.02795	30	egf	B	0	Hs578T
_d298_Hs578T_B_30_egf_singlets_egf.fcs.fcs_1	1.35738	0.756809	0.510179	0.818004	1.10235	1.94731	1.22222	1.18633	6.06624	1.25162	8.62956	0.942458	2.49055	1.70852	1.77779	1.38411	0.749171	2.61294	1.44196	0.664373	8.88846	1.9468	1.17662	15.7504	0.499667	1.23472	1.86692	1.3052	4.06318	30	egf	B	1	Hs578T
_d298_Hs578T_B_30_egf_singlets_egf.fcs.fcs_2	1.33659	0.745431	0.521925	0.836986	1.10873	2.26706	1.25501	1.25905	5.40324	1.43473	9.35295	0.779959	3.03491	1.97275	2.19753	1.54833	0.83466	3.09985	1.83553	0.686447	10.0492	2.3002	1.12067	18.387	0.448861	1.37133	2.05425	1.36129	5.40188	30	egf	B	2	Hs578T
_d298_Hs578T_B_30_egf_singlets_egf.fcs.fcs_3	1.34493	0.730021	0.511129	0.787771	1.14649	2.07454	1.23095	1.18179	6.02414	1.44827	9.43112	0.941819	2.9812	1.95629	2.11616	1.55753	0.848276	2.88013	1.60296	0.669789	9.90293	2.23812	1.44353	18.5031	0.697492	1.50407	2.16271	1.3392	5.43806	30	egf	B	3	Hs578T
_d298_Hs578T_B_30_egf_singlets_egf.fcs.fcs_4	1.43978	0.733577	0.523895	0.757527	1.10196	1.82182	1.19852	1.25762	6.4083	1.4008	8.89942	0.812896	2.86116	1.99207	2.06712	1.4815	0.837627	2.94048	1.64262	0.695601	10.7499	2.11645	1.20733	17.3489	0.565709	1.36284	2.09127	0.882233	4.96476	30	egf	B	4	Hs578T
_d289_Hs578T_B_10_HCC70_singlets_HCC70.fcs.fcs_0	1.04711	0.760932	0.552293	0.535326	0.955824	1.44451	1.37899	0.575573	0.496775	1.84864	3.14461	0.473171	0.910295	0.810868	0.64798	1.05406	0.520724	5.11054	0.609564	0.467115	1.01064	0.708003	0.819867	6.96848	0.215847	0.888182	0.84816	0.776985	0.222713	10	HCC70	B	0	Hs578T
_d289_Hs578T_B_10_HCC70_singlets_HCC70.fcs.fcs_1	1.03141	0.748781	0.542048	0.537562	0.947236	1.41153	1.35554	0.564047	0.471094	1.80868	3.04914	0.474221	0.874184	0.766127	0.634331	0.995123	0.503207	5.00617	0.596444	0.450819	0.952141	0.693724	0.782187	6.8555	0.155956	0.888861	0.806154	0.747886	0.21475	10	HCC70	B	1	Hs578T
_d289_Hs578T_B_10_HCC70_singlets_HCC70.fcs.fcs_2	1.04819	0.753183	0.550492	0.524653	0.951631	1.43297	1.36568	0.56394	0.485631	1.82442	3.07836	0.50442	0.884105	0.777547	0.62892	1.01598	0.50727	5.08171	0.610631	0.457443	0.973265	0.684092	0.819346	6.84778	0.163396	0.913698	0.825581	0.769595	0.206487	10	HCC70	B	2	Hs578T
_d289_Hs578T_B_10_HCC70_singlets_HCC70.fcs.fcs_3	1.0266	0.747405	0.547265	0.525164	0.946862	1.43837	1.35813	0.570645	0.471071	1.78028	3.04329	0.499397	0.887221	0.783017	0.656737	1.02645	0.520047	5.11645	0.608968	0.482238	0.99663	0.71439	0.828765	6.78764	0.166007	0.91046	0.817067	0.782374	0.213885	10	HCC70	B	3	Hs578T
_d289_Hs578T_B_10_HCC70_singlets_HCC70.fcs.fcs_4	1.08315	0.758273	0.542708	0.532814	0.95656	1.47382	1.38278	0.584691	0.508505	1.85389	3.11985	0.479347	0.902744	0.803474	0.637467	1.04794	0.513338	5.04777	0.612491	0.471737	0.991486	0.710735	0.830566	7.01323	0.214124	0.904259	0.828893	0.783484	0.223203	10	HCC70	B	4	Hs578T
_d276_Hs578T_B_7_imTOR_singlets_imTOR.fcs.fcs_0	1.48932	0.803281	0.47073	0.747604	1.42869	1.61428	1.03161	1.14556	4.07015	1.56642	9.15912	0.660858	2.95046	1.52166	1.52425	1.25664	0.801747	3.17277	1.19461	0.636791	9.23366	1.14711	1.03129	4.27044	0.226357	2.25982	1.9738	1.15793	4.93282	7	imTOR	B	0	Hs578T
_d276_Hs578T_B_7_imTOR_singlets_imTOR.fcs.fcs_1	1.51828	0.798906	0.446804	0.686102	1.37662	1.69455	1.05034	1.03742	4.78689	1.53197	9.12476	0.530721	2.63065	1.46819	1.35119	1.15956	0.714464	2.70597	1.0021	0.586145	8.09476	0.958396	1.03939	3.08413	0.15729	2.0091	1.63168	1.05218	4.29308	7	imTOR	B	1	Hs578T
_d276_Hs578T_B_7_imTOR_singlets_imTOR.fcs.fcs_2	1.32983	0.779094	0.429316	0.620829	1.39074	1.63902	0.990362	0.967822	3.81283	1.45041	8.33654	0.656229	2.51066	1.4521	1.4854	1.11478	0.681025	2.67083	1.128	0.545632	7.64538	0.897362	1.03152	2.59915	0.299899	1.95617	1.69903	1.11332	4.45944	7	imTOR	B	2	Hs578T
_d276_Hs578T_B_7_imTOR_singlets_imTOR.fcs.fcs_3	1.53938	0.805357	0.45162	0.656155	1.33678	1.54578	0.962665	1.02777	6.36315	1.5145	8.36168	0.655077	2.65363	1.35558	1.34106	1.181	0.720903	3.02734	1.18588	0.572523	8.27757	1.07408	0.889397	3.55237	0.19515	1.87324	1.61582	1.05352	4.08892	7	imTOR	B	3	Hs578T
_d276_Hs578T_B_7_imTOR_singlets_imTOR.fcs.fcs_4	1.45525	0.778682	0.453336	0.656751	1.33316	1.58783	0.912358	1.04127	4.96011	1.39608	8.71278	0.670889	2.50056	1.52468	1.35776	1.17231	0.722051	2.8429	1.15034	0.550895	8.28105	0.944789	0.882417	3.12354	0.157519	1.95589	1.68853	1.01193	4.04535	7	imTOR	B	4	Hs578T
_d51_Hs578T_A_0_egf_singlets_egf.fcs.fcs_0	0.513264	0.600748	0.251591	0.347521	0.623069	0.63482	0.805858	0.38452	0.384208	0.930044	1.35255	0.936245	0.425912	0.67602	0.606465	0.442104	0.224963	1.89017	0.374728	0.25321	2.13332	0.47733	0.778761	4.50478	0.0950686	0.601943	0.32937	0.998211	0.566456	0	egf	A	0	Hs578T
_d51_Hs578T_A_0_egf_singlets_egf.fcs.fcs_1	0.682818	0.845881	0.324046	0.490122	0.670802	2.94669	0.64174	0.497051	0.185795	1.06043	2.27119	1.72183	0.659905	1.05008	0.579078	0.622391	0.419238	1.84088	0.688	0.298845	2.25352	0.8492	0.438508	7.92754	0.0668771	0.446223	1.01487	1.19186	0.557269	0	egf	A	1	Hs578T
_d51_Hs578T_A_0_egf_singlets_egf.fcs.fcs_2	1.10286	0.69636	0.508809	0.577105	0.65653	1.56708	0.728252	0.798944	0.594152	0.936195	1.67192	0.609676	0.832366	0.928207	0.572869	0.759023	0.564812	2.60476	0.606327	0.25419	0.744731	0.642451	0.932966	3.74315	0.151145	1.20959	0.761093	1.55165	0.904043	0	egf	A	2	Hs578T
_d51_Hs578T_A_0_egf_singlets_egf.fcs.fcs_3	0.63988	0.642296	0.476178	0.387668	0.621939	1.08356	1.06124	0.492355	2.50028	0.885502	1.91789	0.307407	0.798719	0.963987	0.670244	0.488347	0.541958	1.39327	0.853311	0.525041	3.7843	0.64485	0.705887	6.3989	0.0739545	0.428548	0.924603	1.15161	1.23379	0	egf	A	3	Hs578T
_d51_Hs578T_A_0_egf_singlets_egf.fcs.fcs_4	0.851857	0.772293	0.356709	0.331929	0.698303	0.739739	1.21874	0.386706	0.326959	1.46975	2.4942	0.242355	0.557364	0.857373	0.258684	0.979545	0.406039	1.84236	0.222948	0.291463	1.27487	0.557157	0.481534	4.25407	0.0798063	0.261479	0.766661	0.471633	0.676894	0	egf	A	4	Hs578T
_d279_Hs578T_B_17_iEGFR_singlets_iEGFR.fcs.fcs_0	1.0768	0.404957	0.22888	0.372818	0.529616	1.33546	0.59967	0.568484	4.58167	0.923828	4.33282	0.350507	1.25658	0.795342	0.811399	0.849624	0.382914	1.11048	0.65295	0.33879	4.82327	0.60909	0.657946	15.5157	0.427186	0.465471	0.620962	0.941598	1.64698	17	iEGFR	B	0	Hs578T
_d279_Hs578T_B_17_iEGFR_singlets_iEGFR.fcs.fcs_1	0.995044	0.375324	0.216152	0.344878	0.492174	1.24738	0.589355	0.536371	3.72404	0.805743	4.20425	0.33419	1.21737	0.882712	0.822145	0.865371	0.373514	1.04188	0.63608	0.334275	4.74657	0.595954	0.678862	14.0595	0.189708	0.478782	0.642257	0.984946	1.54189	17	iEGFR	B	1	Hs578T
_d279_Hs578T_B_17_iEGFR_singlets_iEGFR.fcs.fcs_2	0.940186	0.385982	0.23483	0.341966	0.489033	1.16239	0.564603	0.597199	4.15588	0.85056	4.16875	0.363664	1.27747	0.889486	0.765129	0.802039	0.354479	1.08332	0.707226	0.353858	4.98821	0.684902	0.702772	15.6819	0.178903	0.485489	0.663196	0.982829	1.57909	17	iEGFR	B	2	Hs578T
_d279_Hs578T_B_17_iEGFR_singlets_iEGFR.fcs.fcs_3	0.993708	0.412918	0.228674	0.34196	0.503898	1.24073	0.572347	0.60865	2.90962	0.936662	4.42952	0.520279	1.29917	0.833065	0.839253	0.813278	0.395294	1.12451	0.629119	0.362543	4.82283	0.661041	0.724974	15.4854	0.17459	0.474893	0.639006	0.748693	1.69378	17	iEGFR	B	3	Hs578T
_d279_Hs578T_B_17_iEGFR_singlets_iEGFR.fcs.fcs_4	1.03314	0.389232	0.238305	0.352093	0.536236	1.1055	0.584744	0.574529	3.64156	0.852703	4.29638	0.279964	1.37091	0.867943	0.830708	0.86834	0.76643	1.01447	0.618089	0.406205	4.99061	0.664094	0.678605	14.9348	0.319556	0.472513	0.68982	0.644474	1.49155	17	iEGFR	B	4	Hs578T
_d297_Hs578T_B_17_egf_singlets_egf.fcs.fcs_0	1.45446	0.725423	0.446627	0.692161	0.979636	2.09659	1.0409	1.1274	4.3191	1.46822	6.19014	0.929381	2.018	1.3297	1.47487	1.1711	0.736651	2.23935	1.28559	0.614669	8.70255	1.77891	1.14901	9.08051	0.29126	1.12141	1.56245	1.47872	4.25097	17	egf	B	0	Hs578T
_d297_Hs578T_B_17_egf_singlets_egf.fcs.fcs_1	1.36481	0.715732	0.427618	0.66867	0.950023	1.84575	0.994213	1.03541	4.31464	1.498	6.09084	0.986806	1.87818	1.31683	1.44488	1.15024	0.671612	2.13318	1.23657	0.679684	8.33274	1.74475	1.0932	8.7206	0.362602	1.05957	1.49847	1.31826	3.8609	17	egf	B	1	Hs578T
_d297_Hs578T_B_17_egf_singlets_egf.fcs.fcs_2	1.41322	0.725776	0.59624	0.69118	0.938909	1.92311	1.01268	1.09789	5.34334	1.46252	6.17143	0.806901	1.90544	1.36521	1.48032	1.17213	0.721262	2.20237	1.22208	0.644342	8.59256	1.65893	1.10539	8.70032	0.589269	1.0146	1.58447	1.17645	3.96203	17	egf	B	2	Hs578T
_d297_Hs578T_B_17_egf_singlets_egf.fcs.fcs_3	1.43177	0.737264	0.455948	0.697033	0.960719	1.80366	1.04633	1.096	5.19457	1.4981	6.17948	1.12117	1.87534	1.35984	1.43297	1.11768	0.719266	2.10073	1.25313	0.604112	7.9931	1.69157	1.07896	8.32701	0.549323	1.04851	1.54854	1.28323	3.95457	17	egf	B	3	Hs578T
_d297_Hs578T_B_17_egf_singlets_egf.fcs.fcs_4	1.33901	0.717852	0.443115	0.662853	0.965194	1.91579	1.02202	1.08437	4.81571	1.48545	6.02977	0.742105	1.89492	1.35175	1.41904	1.1699	0.728081	2.19749	1.30064	0.626363	8.45206	1.79053	1.14739	8.74939	0.69287	1.03188	1.52111	1.30436	4.17242	17	egf	B	4	Hs578T
_d44_Hs578T_A_0_imTOR_singlets_imTOR.fcs.fcs_0	0.388194	0.334619	0.230938	0.36166	0.500997	0.748699	0.328313	0.506539	2.6418	0.281387	0.710064	0.27935	0.360254	0.856825	0.708309	0.614794	0.406472	0.446697	0.687847	0.34863	3.31931	0.377652	0.537562	2.43481	0.122872	0.33692	0.534671	0.60698	1.96084	0	imTOR	A	0	Hs578T
_d44_Hs578T_A_0_imTOR_singlets_imTOR.fcs.fcs_1	0.415235	0.348819	0.21342	0.390913	0.509376	0.72156	0.381453	0.599139	2.82629	0.340325	0.865644	0.400827	0.429004	0.924389	0.882517	0.772479	0.464892	0.514003	0.771391	0.350965	4.27722	0.491828	0.544121	2.8108	0.268788	0.456149	0.487349	0.929221	2.12142	0	imTOR	A	1	Hs578T
_d44_Hs578T_A_0_imTOR_singlets_imTOR.fcs.fcs_2	0.364105	0.324172	0.217801	0.366773	0.513338	0.693272	0.35391	0.592868	2.1573	0.294115	0.758083	0.396329	0.434145	0.883187	0.83051	0.721896	0.424846	0.412295	0.711821	0.337548	3.81826	0.440163	0.665095	3.06175	0.151698	0.447114	0.532281	1.00093	2.061	0	imTOR	A	2	Hs578T
_d44_Hs578T_A_0_imTOR_singlets_imTOR.fcs.fcs_3	0.339702	0.357657	0.214383	0.375292	0.541522	0.998283	0.377567	0.540934	2.25736	0.300009	0.763589	0.531017	0.43476	0.900404	0.755295	0.732592	0.441039	0.479415	0.739825	0.357928	3.62361	0.471021	0.720116	3.13571	0.154276	0.425039	0.529499	1.01644	1.94366	0	imTOR	A	3	Hs578T
_d44_Hs578T_A_0_imTOR_singlets_imTOR.fcs.fcs_4	0.351203	0.342897	0.24189	0.387004	0.547035	0.714179	0.365692	0.616141	2.46098	0.30804	0.836571	0.449467	0.419136	0.923734	0.809056	0.742862	0.4591	0.44929	0.695985	0.350201	3.63183	0.539332	0.720977	2.92971	0.20159	0.445835	0.595367	1.1182	2.15575	0	imTOR	A	4	Hs578T
_d55_Hs578T_A_13_egf_singlets_egf.fcs.fcs_0	1.92306	0.901673	0.358813	0.570075	0.935794	1.68384	1.01506	0.915332	3.78708	1.83246	7.94126	0.622911	3.12283	1.86417	1.41843	1.03382	0.560991	3.2919	0.930192	0.612536	10.0017	1.26918	1.55696	15.455	0.303613	1.23668	1.53305	1.39287	2.54464	13	egf	A	0	Hs578T
_d55_Hs578T_A_13_egf_singlets_egf.fcs.fcs_1	1.68093	0.869645	0.368453	0.577297	1.01573	1.80248	1.04117	0.93146	3.05067	1.88406	8.3959	0.534426	3.0802	1.95752	1.45517	0.975657	0.620879	3.30642	0.870414	0.672693	9.77948	1.18381	1.1186	14.8654	0.258732	1.2468	1.47058	1.11845	2.6394	13	egf	A	1	Hs578T
_d55_Hs578T_A_13_egf_singlets_egf.fcs.fcs_2	1.78534	0.91507	0.362425	0.597811	1.05183	2.25239	1.09538	1.00457	3.03366	1.89623	8.58292	0.925255	3.13632	2.13	1.46068	1.16242	0.654464	3.53811	1.02507	0.586893	10.4891	1.14615	1.53875	18.469	0.79043	1.44827	1.52715	1.9676	2.63999	13	egf	A	2	Hs578T
_d55_Hs578T_A_13_egf_singlets_egf.fcs.fcs_3	1.88751	0.834749	0.333791	0.586883	0.945592	1.87715	1.08129	0.9089	7.03736	1.86699	8.25193	0.660441	3.16705	1.96007	1.43885	1.12822	0.651538	3.56894	0.94041	0.700103	11.1264	1.19634	1.23346	16.3545	0.178943	1.24898	1.36932	1.02251	2.57017	13	egf	A	3	Hs578T
_d55_Hs578T_A_13_egf_singlets_egf.fcs.fcs_4	1.94279	0.875834	0.392469	0.596449	0.990064	2.1214	1.12426	1.10047	5.01107	1.98723	8.45425	0.758119	3.15044	2.00519	1.55347	1.11886	0.666461	3.51037	0.985992	0.642304	10.6378	1.08895	1.56665	16.5987	0.661814	1.31045	1.5521	1.66268	2.66916	13	egf	A	4	Hs578T
_d287_Hs578T_B_0_egf_singlets_egf.fcs.fcs_0	0.857557	0.555427	0.433496	0.684154	0.717436	1.25913	0.701275	0.956917	6.63473	0.56929	1.52271	0.856297	1.05187	1.07976	1.20628	0.907382	0.722101	0.651524	1.06281	0.667423	7.97419	0.757679	0.974516	8.6504	0.309504	0.605	0.831861	1.08736	3.75103	0	egf	B	0	Hs578T
_d287_Hs578T_B_0_egf_singlets_egf.fcs.fcs_1	0.814969	0.525268	0.41844	0.63957	0.623391	1.18851	0.63721	0.873163	5.25965	0.548389	1.48068	0.555544	0.956604	1.06355	1.14458	0.857938	0.683283	0.623598	0.974852	0.606439	7.82928	0.739299	1.01798	8.68206	0.330789	0.575475	0.794535	1.33051	3.54011	0	egf	B	1	Hs578T
_d287_Hs578T_B_0_egf_singlets_egf.fcs.fcs_2	0.829246	0.527261	0.397723	0.623604	0.62086	1.22264	0.646302	0.815855	5.20721	0.517159	1.42813	0.76281	1.01588	1.15438	1.28141	0.899216	0.697229	0.667184	1.10409	0.634542	8.34907	0.794514	1.00937	8.91417	0.290954	0.626081	0.794172	1.61365	3.80755	0	egf	B	2	Hs578T
_d287_Hs578T_B_0_egf_singlets_egf.fcs.fcs_3	0.896242	0.553857	0.403489	0.650082	0.671141	1.08486	0.668839	0.878222	5.42503	0.581668	1.49705	0.606401	1.0384	1.24294	1.28947	1.01535	0.72008	0.691555	1.12504	0.63342	8.37679	0.803126	0.968608	9.34052	0.285916	0.624629	0.946526	1.22101	3.8628	0	egf	B	3	Hs578T
_d287_Hs578T_B_0_egf_singlets_egf.fcs.fcs_4	0.763409	0.508651	0.412308	0.599096	0.629804	1.01458	0.608558	0.893765	4.63198	0.652847	1.52317	0.637311	0.93962	1.10982	1.22409	0.928456	0.641529	0.648283	1.04567	0.664872	7.84685	0.818179	0.950699	8.69427	0.23277	0.55897	0.787052	1.15108	3.7225	0	egf	B	4	Hs578T
_d285_Hs578T_B_7_iEGFR_singlets_iEGFR.fcs.fcs_0	0.782794	0.45204	0.272508	0.459065	0.847588	1.12285	0.667271	0.83624	3.03378	1.02684	5.26285	0.551078	1.81054	1.34024	1.14692	1.10495	0.577076	2.25149	0.814984	0.398907	6.53359	0.562186	0.882478	8.26187	0.300368	1.02602	1.10152	1.26357	3.81698	7	iEGFR	B	0	Hs578T
_d285_Hs578T_B_7_iEGFR_singlets_iEGFR.fcs.fcs_1	0.790651	0.461041	0.299885	0.468587	0.864452	1.25433	0.687104	0.748499	3.74892	1.10944	5.39844	0.595772	1.95318	1.37796	1.21951	1.13425	0.589549	2.49044	0.843548	0.437266	7.40565	0.626161	0.868977	9.4662	0.1592	1.09643	1.05236	1.2	4.06872	7	iEGFR	B	1	Hs578T
_d285_Hs578T_B_7_iEGFR_singlets_iEGFR.fcs.fcs_2	0.88246	0.474578	0.303214	0.496636	0.907605	1.45937	0.767697	0.812342	4.37062	1.11547	5.72105	0.732381	2.0476	1.34176	1.18612	1.19526	0.586252	2.48863	0.822524	0.437561	6.88988	0.653985	1.04149	9.10688	0.246162	1.19033	1.13608	1.39288	4.04388	7	iEGFR	B	2	Hs578T
_d285_Hs578T_B_7_iEGFR_singlets_iEGFR.fcs.fcs_3	0.868012	0.455632	0.288132	0.418056	0.871403	1.4108	0.675676	0.716567	4.32742	1.04482	5.04674	0.57812	1.79817	1.23416	1.08598	1.12323	0.559313	2.20387	0.810177	0.467928	6.62444	0.567391	0.993488	7.31594	0.220739	1.02839	1.0553	1.60107	3.73052	7	iEGFR	B	3	Hs578T
_d285_Hs578T_B_7_iEGFR_singlets_iEGFR.fcs.fcs_4	0.809412	0.455986	0.280447	0.467808	0.856946	1.20649	0.655475	0.68215	3.54029	1.07858	5.28393	0.471555	1.81274	1.30652	1.14931	1.09897	0.541045	2.26128	0.830903	0.381453	7.01863	0.636404	0.777504	8.00465	0.304706	1.03947	1.08399	1.19753	3.90005	7	iEGFR	B	4	Hs578T
_d112_BT474_A_9_egf_singlets_egf.fcs.fcs_0	0.498559	0.371733	0.350566	0.501897	0.904565	0.89257	0.729616	0.407383	0.103722	0.475899	2.79152	0.196751	1.50781	0.362169	0.492798	0.886145	0.371542	0.902253	0.506625	0.540592	0.0445982	0.663387	0.166203	4.70723	0.252125	0.887207	0.872916	1.10157	0.363668	9	egf	A	0	BT474
_d112_BT474_A_9_egf_singlets_egf.fcs.fcs_1	0.495348	0.385688	0.340691	0.490796	0.915444	0.917265	0.701946	0.426126	0.110348	0.477857	3.03071	0.28809	1.53615	0.331636	0.494631	0.90163	0.389469	0.847819	0.470886	0.495108	0.0403011	0.610512	0.155852	4.90273	0.205069	0.889584	0.834942	1.20147	0.33558	9	egf	A	1	BT474
_d112_BT474_A_9_egf_singlets_egf.fcs.fcs_2	0.469912	0.387675	0.343409	0.492916	0.905158	0.914963	0.742823	0.393795	0.116045	0.503213	2.78473	0.158664	1.45306	0.346496	0.541089	0.875777	0.399534	0.88958	0.493266	0.494044	0.0433884	0.631649	0.120621	4.59495	0.21473	0.872386	0.823652	1.06897	0.364	9	egf	A	2	BT474
_d112_BT474_A_9_egf_singlets_egf.fcs.fcs_3	0.487643	0.377392	0.350858	0.523913	0.916016	0.899876	0.732035	0.424592	0.109793	0.490598	2.90389	0.163798	1.46606	0.316866	0.486745	0.893094	0.387104	0.895347	0.471053	0.47299	0.0388129	0.646879	0.131352	4.71294	0.283538	0.839102	0.825594	1.15626	0.323912	9	egf	A	3	BT474
_d112_BT474_A_9_egf_singlets_egf.fcs.fcs_4	0.477569	0.393354	0.354589	0.519514	0.932012	0.952232	0.736753	0.450333	0.100513	0.513075	3.00201	0.165173	1.57892	0.354317	0.549069	0.922675	0.398918	0.904493	0.521689	0.5285	0.0471775	0.690075	0.153235	4.9155	0.223843	0.930692	0.898457	1.24066	0.382419	9	egf	A	4	BT474
_d217_BT474_B_7_iPI3K_singlets_iPI3K.fcs.fcs_0	0.640494	0.457143	0.504716	0.805598	1.11019	1.26809	1.01349	0.676928	0.167624	0.564348	1.04533	0.345729	1.46513	0.440575	0.870343	1.14114	0.647188	1.26797	0.900393	0.784156	0.0758877	1.09767	0.178926	2.45781	0.315289	1.33142	1.07986	1.55978	0.662653	7	iPI3K	B	0	BT474
_d217_BT474_B_7_iPI3K_singlets_iPI3K.fcs.fcs_1	0.653171	0.467442	0.519477	0.813603	1.12672	1.35313	1.03209	0.696642	0.16261	0.591692	1.08785	0.411877	1.51523	0.434966	0.838752	1.18039	0.655905	1.27655	0.888328	0.809629	0.076284	1.10496	0.195482	2.59802	0.347664	1.37083	1.09392	1.58533	0.65571	7	iPI3K	B	1	BT474
_d217_BT474_B_7_iPI3K_singlets_iPI3K.fcs.fcs_2	0.603749	0.457281	0.513631	0.797214	1.08965	1.28688	0.982422	0.668859	0.167978	0.566436	1.0593	0.424538	1.48344	0.427042	0.824661	1.12045	0.636941	1.2231	0.890538	0.782475	0.074593	1.11739	0.22093	2.36448	0.334652	1.34028	1.06493	1.61076	0.642085	7	iPI3K	B	2	BT474
_d217_BT474_B_7_iPI3K_singlets_iPI3K.fcs.fcs_3	0.626799	0.462729	0.514169	0.820198	1.11333	1.30235	0.988543	0.688522	0.161288	0.576178	1.06641	0.370017	1.48166	0.428871	0.842911	1.12614	0.652616	1.2024	0.88012	0.757322	0.074869	1.12039	0.177123	2.37271	0.306076	1.34432	1.05595	1.4844	0.625426	7	iPI3K	B	3	BT474
_d217_BT474_B_7_iPI3K_singlets_iPI3K.fcs.fcs_4	0.650106	0.470769	0.528592	0.839588	1.10767	1.29774	1.01064	0.693747	0.173156	0.581544	1.0914	0.312121	1.50938	0.428219	0.826158	1.1033	0.653269	1.22898	0.855919	0.800155	0.0816913	1.08238	0.195632	2.44329	0.294599	1.32763	1.05576	1.40557	0.631867	7	iPI3K	B	4	BT474
_d121_BT474_A_9_imTOR_singlets_imTOR.fcs.fcs_0	0.669066	0.481577	0.570274	0.726831	1.24384	1.26457	1.09145	0.637481	0.161217	0.722813	3.31336	0.380044	1.42811	0.401369	0.782053	1.27077	0.602146	1.15001	0.819789	0.68714	0.0670164	1.2162	0.177475	1.61704	0.409007	1.20583	1.45572	1.98095	0.608369	9	imTOR	A	0	BT474
_d121_BT474_A_9_imTOR_singlets_imTOR.fcs.fcs_1	0.628597	0.482624	0.542524	0.722722	1.20034	1.24374	1.08168	0.639201	0.161752	0.698185	3.27824	0.3475	1.36587	0.380845	0.760021	1.22212	0.573274	1.12419	0.786897	0.662248	0.0633201	1.12362	0.152179	1.58061	0.379613	1.13636	1.38518	1.86027	0.571872	9	imTOR	A	1	BT474
_d121_BT474_A_9_imTOR_singlets_imTOR.fcs.fcs_2	0.652096	0.474046	0.556202	0.723581	1.19931	1.24718	1.0702	0.64496	0.161931	0.699949	3.33788	0.378467	1.37895	0.39746	0.768493	1.25928	0.594808	1.08547	0.798375	0.702027	0.0673372	1.17389	0.156674	1.55578	0.384081	1.1664	1.43719	1.69873	0.592267	9	imTOR	A	2	BT474
_d121_BT474_A_9_imTOR_singlets_imTOR.fcs.fcs_3	0.65927	0.48318	0.56063	0.734692	1.2166	1.33049	1.06958	0.639558	0.16346	0.718438	3.38141	0.451535	1.41849	0.392715	0.762392	1.28307	0.58968	1.11839	0.814332	0.693169	0.0683509	1.14817	0.168943	1.65063	0.393318	1.1736	1.41868	1.91762	0.598549	9	imTOR	A	3	BT474
_d121_BT474_A_9_imTOR_singlets_imTOR.fcs.fcs_4	0.656381	0.477224	0.576328	0.7391	1.21681	1.27328	1.0909	0.626338	0.160281	0.744484	3.38084	0.390912	1.40465	0.398607	0.766238	1.26299	0.600751	1.12759	0.817235	0.72266	0.0667496	1.18554	0.163669	1.72007	0.406213	1.18224	1.43628	1.97591	0.585838	9	imTOR	A	4	BT474
_d106_BT474_A_0_HCC70_singlets_HCC70.fcs.fcs_0	0.521228	0.638622	0.524878	0.55694	0.782253	0.68669	0.952052	0.565496	0.486262	0.540854	1.27943	0.363263	0.73553	0.803917	0.58385	0.714671	0.603607	2.09868	0.730038	0.662703	0.917738	0.774346	0.751648	0.695094	0.261093	0.834872	0.973119	0.56462	0.446995	0	HCC70	A	0	BT474
_d106_BT474_A_0_HCC70_singlets_HCC70.fcs.fcs_1	0.526496	0.668264	0.576835	0.591434	0.793368	0.77036	0.977711	0.590567	0.501766	0.553409	1.33416	0.454003	0.776135	0.844472	0.592816	0.765799	0.612338	1.99524	0.789639	0.678096	0.973628	0.78714	0.875996	1.03037	0.315515	0.988041	1.02548	0.621058	0.478603	0	HCC70	A	1	BT474
_d106_BT474_A_0_HCC70_singlets_HCC70.fcs.fcs_2	0.532773	0.660865	0.551317	0.553797	0.784356	0.771059	0.931314	0.578855	0.507944	0.575394	1.32805	0.438952	0.742574	0.803662	0.559693	0.731046	0.579503	2.12957	0.74345	0.660013	0.969494	0.80736	0.766891	0.883514	0.362955	0.975597	0.976155	0.53412	0.486883	0	HCC70	A	2	BT474
_d106_BT474_A_0_HCC70_singlets_HCC70.fcs.fcs_3	0.521104	0.678391	0.558307	0.621331	0.779572	0.768663	0.949547	0.589441	0.517072	0.563673	1.26868	0.592618	0.770469	0.800684	0.576852	0.737162	0.620854	2.0025	0.762011	0.673616	1.04398	0.786168	0.778565	0.821951	0.272868	0.951605	0.971908	0.653107	0.483062	0	HCC70	A	3	BT474
_d106_BT474_A_0_HCC70_singlets_HCC70.fcs.fcs_4	0.500295	0.661748	0.565079	0.592233	0.812875	0.746897	0.978055	0.630075	0.481312	0.556295	1.25248	0.483381	0.759343	0.859618	0.663329	0.771909	0.641135	1.90457	0.798838	0.735186	0.987775	0.837015	0.8392	1.07229	0.236682	1.00821	1.05138	0.569347	0.483694	0	HCC70	A	4	BT474
_d224_BT474_B_60_iEGFR_singlets_iEGFR.fcs.fcs_0	0.282489	0.536376	0.575567	0.913576	1.01084	1.16801	0.662033	0.758151	0.192258	0.432171	0.3529	0.343132	0.477723	0.585514	1.17787	1.33473	0.818256	0.488622	1.05966	0.972078	0.0954636	1.09074	0.22753	0.599464	0.429531	0.691567	0.95931	1.51937	0.35467	60	iEGFR	B	0	BT474
_d224_BT474_B_60_iEGFR_singlets_iEGFR.fcs.fcs_1	0.291351	0.541703	0.604418	0.882929	1.00778	1.18657	0.668032	0.757147	0.185838	0.419648	0.357641	0.350483	0.487393	0.578342	1.12486	1.34996	0.806558	0.472974	1.00828	0.972227	0.092783	1.03999	0.230522	0.610228	0.346145	0.666663	0.943569	1.59417	0.3425	60	iEGFR	B	1	BT474
_d224_BT474_B_60_iEGFR_singlets_iEGFR.fcs.fcs_2	0.275554	0.530907	0.585385	0.883547	0.995244	1.17239	0.654023	0.750223	0.182711	0.443162	0.355346	0.383373	0.515882	0.589935	1.19949	1.40256	0.836304	0.468277	1.07314	0.993063	0.094522	1.09517	0.24474	0.781672	0.529141	0.696442	0.956799	1.69283	0.366004	60	iEGFR	B	2	BT474
_d224_BT474_B_60_iEGFR_singlets_iEGFR.fcs.fcs_3	0.28059	0.523969	0.569109	0.895702	0.97033	1.10339	0.64431	0.721235	0.178105	0.42094	0.358827	0.316962	0.460187	0.567436	1.18064	1.30209	0.776334	0.469169	1.01479	0.951329	0.0893949	1.05123	0.198682	0.600223	0.420263	0.658954	0.909119	1.51875	0.327416	60	iEGFR	B	3	BT474
_d224_BT474_B_60_iEGFR_singlets_iEGFR.fcs.fcs_4	0.268861	0.529634	0.577481	0.87465	1.00226	1.15689	0.659481	0.734548	0.183349	0.426474	0.356157	0.378002	0.465488	0.562235	1.10794	1.34053	0.79162	0.464334	0.994032	0.893256	0.08968	1.00918	0.228361	0.585167	0.340992	0.674182	0.928223	1.45488	0.340299	60	iEGFR	B	4	BT474
_d223_BT474_B_60_imTOR_singlets_imTOR.fcs.fcs_0	0.308374	0.376307	0.395149	0.627656	0.950603	1.16654	0.699915	0.531786	0.138924	0.467534	4.10253	0.332775	2.66956	0.664897	0.911235	1.29695	0.727381	1.13538	0.753703	0.66925	0.0527925	1.0902	0.211126	2.82003	0.465224	1.19595	1.69029	1.65987	0.691537	60	imTOR	B	0	BT474
_d223_BT474_B_60_imTOR_singlets_imTOR.fcs.fcs_1	0.307262	0.38885	0.395809	0.66745	0.913372	1.21439	0.697438	0.542717	0.127799	0.457668	4.31296	0.401809	2.60691	0.669806	0.872716	1.25293	0.706848	1.16595	0.805671	0.667081	0.0561609	1.15218	0.229482	3.00771	0.311108	1.23561	1.62501	1.32429	0.6374	60	imTOR	B	1	BT474
_d223_BT474_B_60_imTOR_singlets_imTOR.fcs.fcs_2	0.30704	0.391098	0.400604	0.614299	0.968482	1.1956	0.720687	0.547114	0.131846	0.443732	4.2788	0.293377	2.56518	0.611287	0.893162	1.21363	0.703529	1.18679	0.707511	0.659139	0.0511917	1.01077	0.205185	2.67625	0.299922	1.18124	1.76518	1.46133	0.64698	60	imTOR	B	2	BT474
_d223_BT474_B_60_imTOR_singlets_imTOR.fcs.fcs_3	0.311975	0.40342	0.416403	0.668794	0.996951	1.24665	0.718451	0.549857	0.134639	0.4661	4.41341	0.219304	2.67273	0.637672	0.854457	1.22845	0.688158	1.14841	0.787185	0.621485	0.0549677	1.05193	0.198669	2.94133	0.340893	1.21573	1.61406	1.17655	0.647371	60	imTOR	B	3	BT474
_d223_BT474_B_60_imTOR_singlets_imTOR.fcs.fcs_4	0.316412	0.394419	0.434893	0.642614	0.999454	1.3659	0.729073	0.555494	0.142693	0.483238	4.39916	0.373031	2.7952	0.660984	0.958042	1.28946	0.745259	1.11266	0.793778	0.631602	0.0565428	1.11125	0.272687	3.39452	0.32236	1.31632	1.71064	1.63107	0.702	60	imTOR	B	4	BT474
_d127_BT474_A_9_iMEK_singlets_iMEK.fcs.fcs_0	0.269311	0.393576	0.401681	0.528115	1.11785	0.902278	0.584317	0.461598	0.125184	0.457929	2.96235	0.271893	1.2898	0.392741	0.613369	1.07796	0.509646	0.308828	0.641448	0.5559	0.051643	0.782832	0.145593	3.25076	0.474713	0.607384	1.27316	1.81683	0.499029	9	iMEK	A	0	BT474
_d127_BT474_A_9_iMEK_singlets_iMEK.fcs.fcs_1	0.275762	0.394654	0.394919	0.524929	1.08659	0.86971	0.600018	0.454161	0.120072	0.453222	2.92766	0.234938	1.28648	0.391155	0.617475	1.04309	0.503876	0.294774	0.615214	0.567278	0.0509583	0.777956	0.151756	3.14166	0.405295	0.609183	1.24124	1.71155	0.489527	9	iMEK	A	1	BT474
_d127_BT474_A_9_iMEK_singlets_iMEK.fcs.fcs_2	0.263669	0.399515	0.408039	0.541877	1.14302	0.924225	0.60926	0.47795	0.125669	0.463312	2.94612	0.279728	1.35559	0.394995	0.650232	1.09602	0.529594	0.31842	0.647441	0.578522	0.05448	0.808257	0.163017	3.28658	0.38613	0.637155	1.32716	1.77877	0.509352	9	iMEK	A	2	BT474
_d127_BT474_A_9_iMEK_singlets_iMEK.fcs.fcs_3	0.288609	0.398527	0.404398	0.53927	1.12976	0.920292	0.614212	0.490507	0.124802	0.466563	3.00329	0.324432	1.31876	0.39732	0.638467	1.05694	0.51979	0.301785	0.64125	0.584586	0.0541865	0.804735	0.170269	3.29735	0.376562	0.629559	1.30452	1.87641	0.508535	9	iMEK	A	3	BT474
_d127_BT474_A_9_iMEK_singlets_iMEK.fcs.fcs_4	0.274635	0.396665	0.395213	0.520865	1.13529	0.941273	0.606878	0.447331	0.125741	0.459389	3.01519	0.29809	1.34536	0.39637	0.632209	1.08803	0.516441	0.324973	0.640958	0.564277	0.0565725	0.790875	0.151661	3.39715	0.423574	0.648883	1.27842	1.82873	0.501964	9	iMEK	A	4	BT474
_d245_BT474_B_17_iMEK_singlets_iMEK.fcs.fcs_0	0.612172	0.442738	0.433582	0.706635	1.17345	1.2372	0.783083	0.502306	0.110356	0.614603	2.94222	0.281383	1.60367	0.370191	0.584928	0.900525	0.410489	0.487932	0.539475	0.477255	0.0527546	1.2248	0.144402	5.5647	0.206707	0.561778	0.83441	1.25654	0.41832	17	iMEK	B	0	BT474
_d245_BT474_B_17_iMEK_singlets_iMEK.fcs.fcs_1	0.578358	0.445912	0.42734	0.693268	1.15173	1.13156	0.786447	0.51931	0.109092	0.603284	2.93445	0.204147	1.57462	0.381698	0.58337	0.86558	0.426322	0.469562	0.526979	0.480488	0.0497415	1.19932	0.15705	5.33018	0.238897	0.561825	0.837679	1.09913	0.391625	17	iMEK	B	1	BT474
_d245_BT474_B_17_iMEK_singlets_iMEK.fcs.fcs_2	0.590531	0.438648	0.415395	0.719775	1.18089	1.13339	0.76014	0.509652	0.108966	0.593863	2.96825	0.208913	1.61825	0.382155	0.569153	0.902759	0.419486	0.474091	0.552941	0.482659	0.0475697	1.2236	0.162755	5.49586	0.212569	0.567985	0.855211	1.21725	0.404495	17	iMEK	B	2	BT474
_d245_BT474_B_17_iMEK_singlets_iMEK.fcs.fcs_3	0.578007	0.43739	0.435113	0.714899	1.15697	1.1638	0.806383	0.533411	0.113227	0.604312	2.85804	0.21885	1.60771	0.395426	0.615354	0.915927	0.437942	0.506331	0.546627	0.466323	0.0507	1.23127	0.159967	5.44216	0.202889	0.552692	0.870776	1.19892	0.418749	17	iMEK	B	3	BT474
_d245_BT474_B_17_iMEK_singlets_iMEK.fcs.fcs_4	0.601193	0.43697	0.432799	0.697891	1.21031	1.14957	0.789531	0.526109	0.113609	0.635594	2.87972	0.225931	1.56172	0.398662	0.620562	0.947248	0.445211	0.537596	0.561643	0.521341	0.0505313	1.30377	0.169299	5.61383	0.207927	0.605696	0.88734	1.18591	0.426795	17	iMEK	B	4	BT474
_d107_BT474_A_15_HCC70_singlets_HCC70.fcs.fcs_0	1.07614	0.782311	0.453997	0.488118	0.697183	0.972498	1.27093	0.517858	0.370726	1.75216	2.46408	0.369318	0.73743	0.614621	0.60637	0.710157	0.421649	3.11838	0.542638	0.45219	0.616716	0.739242	0.60484	4.03805	0.280631	0.693131	0.704289	0.45306	0.269132	15	HCC70	A	0	BT474
_d107_BT474_A_15_HCC70_singlets_HCC70.fcs.fcs_1	1.11058	0.790922	0.444042	0.499197	0.70797	0.995628	1.27606	0.520802	0.349516	1.72234	2.48712	0.383883	0.741134	0.636464	0.603492	0.738963	0.423601	3.17664	0.550943	0.45973	0.659174	0.736908	0.614791	4.12748	0.289819	0.684528	0.715634	0.460833	0.280823	15	HCC70	A	1	BT474
_d107_BT474_A_15_HCC70_singlets_HCC70.fcs.fcs_2	1.07874	0.794483	0.441189	0.497298	0.703432	0.967865	1.25609	0.507155	0.36192	1.73296	2.49802	0.316821	0.720218	0.611242	0.577207	0.704366	0.41514	3.15941	0.531593	0.4226	0.624437	0.721659	0.611721	4.20946	0.286228	0.7097	0.70205	0.469288	0.252528	15	HCC70	A	2	BT474
_d107_BT474_A_15_HCC70_singlets_HCC70.fcs.fcs_3	1.0836	0.798854	0.442719	0.48174	0.699861	0.997871	1.28326	0.511504	0.36596	1.76011	2.5063	0.370588	0.734692	0.615717	0.571217	0.698076	0.414493	3.17262	0.529761	0.432642	0.646028	0.715311	0.61756	4.1875	0.281492	0.699637	0.714838	0.499434	0.273178	15	HCC70	A	3	BT474
_d107_BT474_A_15_HCC70_singlets_HCC70.fcs.fcs_4	1.10067	0.788996	0.442355	0.492039	0.699716	0.96667	1.2745	0.508384	0.36083	1.73414	2.53297	0.32829	0.740474	0.620548	0.577602	0.702326	0.417504	3.22597	0.545031	0.453669	0.663209	0.748852	0.613431	4.25376	0.260318	0.660464	0.723457	0.459994	0.27021	15	HCC70	A	4	BT474
_d243_BT474_B_7_iMEK_singlets_iMEK.fcs.fcs_0	0.49658	0.517915	0.547589	0.867802	1.35761	1.05982	0.83155	0.64706	0.140312	0.534025	3.60554	0.392323	1.69585	0.452451	0.741621	1.10094	0.609337	0.425443	0.797157	0.616146	0.0638811	1.01087	0.227412	2.17542	0.276592	0.72218	1.48821	1.57278	0.715886	7	iMEK	B	0	BT474
_d243_BT474_B_7_iMEK_singlets_iMEK.fcs.fcs_1	0.489276	0.533958	0.554879	0.920003	1.37704	1.08339	0.868079	0.644888	0.138974	0.53975	3.88415	0.281453	1.80033	0.466391	0.747939	1.13712	0.6183	0.435238	0.77317	0.62687	0.0673555	1.03055	0.165255	2.41627	0.259283	0.765336	1.56395	1.41536	0.739332	7	iMEK	B	1	BT474
_d243_BT474_B_7_iMEK_singlets_iMEK.fcs.fcs_2	0.486858	0.511506	0.535223	0.841023	1.28607	1.05485	0.795313	0.601003	0.131773	0.523686	3.45363	0.350965	1.57191	0.418924	0.739246	1.05148	0.569534	0.389587	0.777261	0.592051	0.0580516	0.982753	0.187093	1.91421	0.241579	0.682621	1.42959	1.25981	0.668562	7	iMEK	B	2	BT474
_d243_BT474_B_7_iMEK_singlets_iMEK.fcs.fcs_3	0.487076	0.52208	0.532676	0.866101	1.33702	1.03524	0.844493	0.623073	0.135186	0.529339	3.6672	0.355317	1.6715	0.436292	0.720714	1.0802	0.573208	0.412617	0.740542	0.578364	0.0604017	0.966014	0.179712	2.21866	0.270046	0.728084	1.46765	1.53112	0.664444	7	iMEK	B	3	BT474
_d243_BT474_B_7_iMEK_singlets_iMEK.fcs.fcs_4	0.481	0.521408	0.540364	0.881813	1.30448	1.06974	0.815428	0.618869	0.136086	0.538499	3.6833	0.327375	1.64348	0.432049	0.695138	1.05563	0.567846	0.411802	0.715654	0.571166	0.0612872	0.994679	0.1855	2.11799	0.237624	0.688025	1.41336	1.33039	0.695489	7	iMEK	B	4	BT474
_d113_BT474_A_13_egf_singlets_egf.fcs.fcs_0	0.719485	0.493849	0.571218	0.721075	1.23901	1.43345	1.19018	0.696429	0.184772	0.749305	3.2397	0.443763	1.8753	0.514089	0.89535	1.42229	0.696917	1.47888	0.970983	0.911441	0.0760767	1.65238	0.219443	3.69325	0.476007	1.2951	1.64107	2.23152	0.719338	13	egf	A	0	BT474
_d113_BT474_A_13_egf_singlets_egf.fcs.fcs_1	0.698866	0.488211	0.56434	0.760101	1.23274	1.45266	1.16983	0.719954	0.18004	0.739055	3.25946	0.632144	1.93238	0.530682	0.927927	1.48215	0.71904	1.42916	0.978947	0.900875	0.0829568	1.67007	0.214648	3.98024	0.467198	1.31613	1.67616	2.40751	0.747682	13	egf	A	1	BT474
_d113_BT474_A_13_egf_singlets_egf.fcs.fcs_2	0.685658	0.484962	0.56863	0.742243	1.18696	1.3572	1.15155	0.67854	0.17947	0.754007	3.25431	0.4084	1.83797	0.526933	0.901237	1.40167	0.695924	1.47723	0.968671	0.91827	0.082324	1.65096	0.204791	3.66155	0.473224	1.27745	1.61004	2.37454	0.705624	13	egf	A	2	BT474
_d113_BT474_A_13_egf_singlets_egf.fcs.fcs_3	0.730115	0.499715	0.568159	0.743505	1.24007	1.41738	1.16874	0.691141	0.183354	0.763608	3.23894	0.525023	1.91209	0.511093	0.911301	1.42715	0.70296	1.45964	0.988635	0.903601	0.0817536	1.65586	0.1829	3.91886	0.485466	1.30276	1.62324	2.37992	0.715712	13	egf	A	3	BT474
_d113_BT474_A_13_egf_singlets_egf.fcs.fcs_4	0.713544	0.490943	0.562781	0.738541	1.21943	1.43118	1.17996	0.696459	0.178357	0.746041	3.14985	0.518809	1.88336	0.527731	0.912368	1.45003	0.703488	1.45408	0.959916	0.927715	0.0852677	1.65242	0.205808	3.8921	0.49385	1.29276	1.62841	2.32439	0.735479	13	egf	A	4	BT474
_d242_BT474_B_7_iPKC_singlets_iPKC.fcs.fcs_0	0.468306	0.485859	0.57818	0.878515	1.36738	1.36506	1.26795	0.71038	0.157427	0.741993	3.80791	0.382805	1.04592	0.471459	0.932668	1.53863	0.742612	1.6122	0.95112	0.713814	0.070905	1.34256	0.207175	2.45796	0.33796	1.81003	1.95669	1.87752	0.956592	7	iPKC	B	0	BT474
_d242_BT474_B_7_iPKC_singlets_iPKC.fcs.fcs_1	0.485828	0.480681	0.571312	0.848377	1.38233	1.26439	1.27259	0.697007	0.149715	0.751715	3.84229	0.346584	1.04255	0.478302	0.907743	1.50309	0.749781	1.7024	0.984183	0.726601	0.0627252	1.38323	0.228793	2.2043	0.37641	1.87215	1.9766	1.83082	0.989592	7	iPKC	B	1	BT474
_d242_BT474_B_7_iPKC_singlets_iPKC.fcs.fcs_2	0.442704	0.474846	0.553639	0.804674	1.36588	1.26478	1.21688	0.729467	0.148882	0.753381	3.67085	0.48396	0.993026	0.467442	0.958085	1.48554	0.725894	1.55325	0.975215	0.691649	0.0652069	1.35819	0.266255	2.0927	0.34922	1.83769	1.98008	1.60423	0.92431	7	iPKC	B	2	BT474
_d242_BT474_B_7_iPKC_singlets_iPKC.fcs.fcs_3	0.475809	0.491276	0.570495	0.848226	1.3734	1.2648	1.28324	0.753812	0.141199	0.790331	3.88774	0.472142	1.04792	0.484385	0.894367	1.49537	0.73575	1.72127	0.974433	0.710237	0.0665223	1.38128	0.280661	2.08258	0.347701	1.88417	1.97706	1.73687	0.979296	7	iPKC	B	3	BT474
_d242_BT474_B_7_iPKC_singlets_iPKC.fcs.fcs_4	0.465978	0.481661	0.578354	0.801181	1.36849	1.38159	1.29733	0.728539	0.142919	0.742577	3.86426	0.520788	1.053	0.489019	0.916958	1.56767	0.763413	1.72749	0.945073	0.736043	0.0710228	1.35617	0.216521	2.47902	0.366845	1.84851	1.97994	1.85606	0.919316	7	iPKC	B	4	BT474
_d220_BT474_B_17_imTOR_singlets_imTOR.fcs.fcs_0	0.704246	0.463634	0.455024	0.653761	0.960039	1.2735	0.937756	0.516625	0.142339	0.618516	3.22691	0.305435	1.63449	0.36267	0.628113	0.924308	0.515871	1.04465	0.65954	0.605367	0.0550207	1.26441	0.162228	1.40857	0.238569	0.896097	1.18634	1.46812	0.422372	17	imTOR	B	0	BT474
_d220_BT474_B_17_imTOR_singlets_imTOR.fcs.fcs_1	0.720299	0.455689	0.485178	0.626841	0.963086	1.25608	0.961571	0.553322	0.145159	0.6477	3.2365	0.251313	1.59394	0.369089	0.647836	0.953877	0.528893	1.04796	0.694725	0.623905	0.0565953	1.31379	0.14916	1.31825	0.257862	0.886334	1.19274	1.2448	0.432258	17	imTOR	B	1	BT474
_d220_BT474_B_17_imTOR_singlets_imTOR.fcs.fcs_2	0.723912	0.450647	0.472505	0.652696	0.949948	1.26906	0.944816	0.52355	0.141208	0.635786	3.14858	0.374325	1.628	0.355063	0.613727	0.886498	0.514951	1.10925	0.640073	0.574419	0.0555004	1.22393	0.181803	1.28807	0.244493	0.873421	1.1513	1.426	0.422603	17	imTOR	B	2	BT474
_d220_BT474_B_17_imTOR_singlets_imTOR.fcs.fcs_3	0.717693	0.451321	0.464671	0.654865	0.957515	1.26536	0.952683	0.564639	0.142674	0.637466	3.25798	0.293756	1.64558	0.368181	0.673376	0.919554	0.522868	1.07557	0.674789	0.618937	0.0574844	1.23801	0.155309	1.36561	0.226308	0.914232	1.17997	1.40734	0.432642	17	imTOR	B	3	BT474
_d220_BT474_B_17_imTOR_singlets_imTOR.fcs.fcs_4	0.728399	0.456418	0.484377	0.643055	0.950118	1.22634	0.960292	0.548681	0.138035	0.65188	3.25327	0.398623	1.60484	0.353645	0.63111	0.957428	0.514304	1.08869	0.659762	0.667776	0.0591439	1.21771	0.157769	1.48431	0.233082	0.889335	1.17686	1.44382	0.433028	17	imTOR	B	4	BT474
_d122_BT474_A_9_iEGFR_singlets_iEGFR.fcs.fcs_0	0.573577	0.408835	0.489945	0.595231	1.0752	1.0518	0.873197	0.52293	0.133738	0.631376	1.91961	0.278322	0.928417	0.308417	0.677415	1.11899	0.460601	0.792942	0.719397	0.575328	0.0564678	0.91851	0.127233	1.93162	0.330433	0.916827	1.04749	1.51128	0.531583	9	iEGFR	A	0	BT474
_d122_BT474_A_9_iEGFR_singlets_iEGFR.fcs.fcs_1	0.543177	0.410538	0.480408	0.57623	1.06369	1.05737	0.872051	0.526688	0.131417	0.62733	1.87989	0.2806	0.903297	0.306125	0.660881	1.098	0.456594	0.77016	0.705147	0.574135	0.0537317	0.899512	0.126722	1.8946	0.332352	0.908976	1.03232	1.49764	0.518182	9	iEGFR	A	1	BT474
_d122_BT474_A_9_iEGFR_singlets_iEGFR.fcs.fcs_2	0.53595	0.413307	0.482618	0.583854	1.06691	1.05606	0.880529	0.531934	0.130176	0.623707	1.87624	0.268466	0.905655	0.307839	0.66211	1.11114	0.460244	0.77523	0.712563	0.583734	0.0537527	0.884605	0.127016	1.88986	0.335424	0.904296	1.05641	1.57371	0.514357	9	iEGFR	A	2	BT474
_d122_BT474_A_9_iEGFR_singlets_iEGFR.fcs.fcs_3	0.555393	0.412961	0.488526	0.57933	1.06323	1.06251	0.863459	0.519577	0.133466	0.62906	1.89865	0.292882	0.907957	0.300847	0.648953	1.11109	0.458396	0.76833	0.699621	0.583499	0.0544002	0.890466	0.12963	1.91939	0.37077	0.88975	1.03814	1.47681	0.509541	9	iEGFR	A	3	BT474
_d122_BT474_A_9_iEGFR_singlets_iEGFR.fcs.fcs_4	0.546666	0.416194	0.4921	0.593985	1.07854	1.08855	0.89344	0.53093	0.133793	0.630503	1.8987	0.259493	0.926679	0.307481	0.678226	1.1423	0.468013	0.804038	0.701976	0.58143	0.0565311	0.902586	0.128444	1.97919	0.330851	0.901084	1.06017	1.4475	0.513248	9	iEGFR	A	4	BT474
_d231_BT474_B_10_HCC70_singlets_HCC70.fcs.fcs_0	0.894074	0.8459	0.539005	0.551507	0.779787	1.05129	1.22954	0.491086	0.414359	1.85767	2.89486	0.259382	0.845472	0.640055	0.591944	0.839179	0.481705	4.11226	0.538493	0.386182	0.789279	0.58888	0.652943	7.21998	0.285572	0.834167	0.700684	0.44792	0.208712	10	HCC70	B	0	BT474
_d231_BT474_B_10_HCC70_singlets_HCC70.fcs.fcs_1	0.886571	0.832558	0.520281	0.529924	0.774416	1.055	1.23859	0.488225	0.395866	1.7747	2.904	0.259841	0.840058	0.62924	0.586036	0.865163	0.467294	4.07618	0.522956	0.363067	0.720626	0.569374	0.622636	6.97479	0.207287	0.788582	0.700382	0.480438	0.207529	10	HCC70	B	1	BT474
_d231_BT474_B_10_HCC70_singlets_HCC70.fcs.fcs_2	0.862594	0.839998	0.519567	0.539209	0.787403	1.10263	1.22988	0.468142	0.409507	1.79523	2.84022	0.259184	0.808638	0.630449	0.552382	0.844412	0.472341	4.07546	0.515786	0.36198	0.737953	0.586179	0.621557	7.2057	0.247038	0.840973	0.676915	0.514285	0.21535	10	HCC70	B	2	BT474
_d231_BT474_B_10_HCC70_singlets_HCC70.fcs.fcs_3	1.09877	0.843216	0.593115	0.549197	0.778844	1.02622	1.23355	0.453113	0.395088	1.79046	2.86835	0.309874	0.827969	0.600236	0.565737	0.816399	0.458767	4.08777	0.503873	0.347031	0.750227	0.596125	0.617835	6.96033	0.212105	0.7777	0.691219	0.457507	0.204325	10	HCC70	B	3	BT474
_d231_BT474_B_10_HCC70_singlets_HCC70.fcs.fcs_4	0.876938	0.844736	0.519753	0.526619	0.784395	1.07523	1.26096	0.485881	0.387311	1.83373	2.91377	0.265751	0.846384	0.625984	0.592015	0.872034	0.47073	4.19323	0.515267	0.397028	0.760079	0.587147	0.657254	6.98139	0.210019	0.924046	0.690435	0.460094	0.218988	10	HCC70	B	4	BT474
_d104_BT474_A_0_iPKC_singlets_iPKC.fcs.fcs_0	0.516449	0.436429	0.395826	0.571956	0.871218	1.05664	0.689841	0.545484	0.137906	0.362453	2.57583	0.293574	0.969625	0.405276	0.591646	0.852937	0.492852	0.665064	0.579933	0.675493	0.05642	0.669375	0.181857	3.56417	0.310367	0.582329	0.944627	1.53009	0.470524	0	iPKC	A	0	BT474
_d104_BT474_A_0_iPKC_singlets_iPKC.fcs.fcs_1	0.524371	0.431586	0.384744	0.55457	0.861663	1.05775	0.683871	0.54504	0.138435	0.354905	2.60014	0.25305	0.986053	0.412145	0.562742	0.861444	0.48738	0.657483	0.588561	0.646909	0.0579104	0.664717	0.175565	3.55436	0.293091	0.586229	0.931412	1.49439	0.460565	0	iPKC	A	1	BT474
_d104_BT474_A_0_iPKC_singlets_iPKC.fcs.fcs_2	0.513782	0.432197	0.384967	0.564307	0.85517	1.08658	0.672206	0.547204	0.141329	0.362986	2.58514	0.27587	0.97213	0.410629	0.572297	0.877289	0.491665	0.649321	0.579522	0.64749	0.0542329	0.672265	0.174013	3.65139	0.310749	0.587295	0.936179	1.52814	0.467617	0	iPKC	A	2	BT474
_d104_BT474_A_0_iPKC_singlets_iPKC.fcs.fcs_3	0.524678	0.439982	0.38799	0.562786	0.867461	1.10885	0.703017	0.539133	0.13677	0.365097	2.69765	0.328474	0.99768	0.424547	0.575481	0.876414	0.494837	0.653137	0.594632	0.659688	0.0587685	0.666806	0.183518	3.66168	0.367469	0.606128	0.966845	1.48079	0.46819	0	iPKC	A	3	BT474
_d104_BT474_A_0_iPKC_singlets_iPKC.fcs.fcs_4	0.499924	0.425123	0.385927	0.543881	0.849713	1.08521	0.685428	0.53633	0.129559	0.380648	2.54014	0.27189	0.92284	0.402653	0.539785	0.855979	0.468501	0.629425	0.570517	0.698483	0.0541441	0.644239	0.158908	3.45611	0.282262	0.58053	0.900955	1.39366	0.435847	0	iPKC	A	4	BT474
_d218_BT474_B_7_imTOR_singlets_imTOR.fcs.fcs_0	0.638981	0.44329	0.514683	0.724685	1.05655	1.0622	0.925601	0.530109	0.136588	0.543866	3.22777	0.294803	1.34158	0.329134	0.624586	1.00395	0.520949	0.998322	0.686831	0.570301	0.0512306	0.880648	0.143822	1.24322	0.242512	1.24516	1.3285	1.32138	0.481374	7	imTOR	B	0	BT474
_d218_BT474_B_7_imTOR_singlets_imTOR.fcs.fcs_1	0.644991	0.450157	0.513422	0.725284	1.09218	1.08941	0.934812	0.541134	0.142598	0.548568	3.29224	0.274597	1.39313	0.340362	0.645657	1.03919	0.526575	1.01261	0.715002	0.600816	0.0536551	0.896913	0.141056	1.28847	0.231328	1.26588	1.37046	1.532	0.498934	7	imTOR	B	1	BT474
_d218_BT474_B_7_imTOR_singlets_imTOR.fcs.fcs_2	0.657648	0.450417	0.501192	0.711081	1.05511	1.05703	0.9215	0.525777	0.134285	0.535023	3.20076	0.313464	1.32276	0.328053	0.61785	1.02356	0.51912	0.966876	0.671622	0.573433	0.0549474	0.866573	0.138272	1.26189	0.229014	1.22392	1.2706	1.36959	0.491653	7	imTOR	B	2	BT474
_d218_BT474_B_7_imTOR_singlets_imTOR.fcs.fcs_3	0.665565	0.447468	0.518741	0.723564	1.08508	1.05742	0.939375	0.560763	0.137641	0.547298	3.29573	0.356897	1.36397	0.32044	0.634265	1.01427	0.519771	0.989158	0.710381	0.570055	0.0541702	0.894974	0.146283	1.2498	0.236477	1.25064	1.31359	1.53944	0.474149	7	imTOR	B	3	BT474
_d218_BT474_B_7_imTOR_singlets_imTOR.fcs.fcs_4	0.655554	0.450575	0.517774	0.713689	1.04454	1.09602	0.918728	0.509408	0.15547	0.56569	3.18507	0.327293	1.32488	0.322835	0.615268	1.02137	0.51528	0.946566	0.68556	0.589824	0.0530746	0.864473	0.138039	1.3238	0.249533	1.20994	1.33776	1.45159	0.481145	7	imTOR	B	4	BT474
_d225_BT474_B_60_iPKC_singlets_iPKC.fcs.fcs_0	0.289065	0.377536	0.29972	0.465475	0.7739	1.0919	0.669203	0.366856	0.0908211	0.372078	2.22501	0.192625	0.704845	0.307015	0.538599	0.734958	0.358008	0.796468	0.43034	0.400516	0.0384125	0.553669	0.133402	6.7951	0.190431	0.649057	0.596137	0.845896	0.280109	60	iPKC	B	0	BT474
_d225_BT474_B_60_iPKC_singlets_iPKC.fcs.fcs_1	0.276638	0.382601	0.315619	0.46893	0.795635	1.11292	0.684987	0.39341	0.0934513	0.364122	2.30833	0.222462	0.716057	0.309376	0.516426	0.719735	0.358487	0.82692	0.415458	0.382388	0.0368544	0.554764	0.139179	6.98209	0.245883	0.636719	0.567764	0.977107	0.264679	60	iPKC	B	1	BT474
_d225_BT474_B_60_iPKC_singlets_iPKC.fcs.fcs_2	0.280389	0.379636	0.288594	0.455229	0.772764	1.04429	0.656119	0.388309	0.0880264	0.377997	2.25423	0.155164	0.704414	0.294845	0.502716	0.719868	0.357849	0.738903	0.410834	0.391988	0.0344444	0.537326	0.130531	6.60234	0.183296	0.604834	0.575142	0.826063	0.273618	60	iPKC	B	2	BT474
_d225_BT474_B_60_iPKC_singlets_iPKC.fcs.fcs_3	0.286154	0.380387	0.30334	0.465756	0.778214	1.10359	0.674003	0.372523	0.0901445	0.372303	2.30924	0.151489	0.713546	0.310201	0.498752	0.726586	0.351156	0.821991	0.419652	0.38916	0.0343272	0.549483	0.115481	6.81191	0.255286	0.627397	0.561955	0.828433	0.272104	60	iPKC	B	3	BT474
_d225_BT474_B_60_iPKC_singlets_iPKC.fcs.fcs_4	0.282208	0.379726	0.296128	0.464824	0.755112	1.07991	0.66085	0.367981	0.0867528	0.354886	2.23378	0.235707	0.708651	0.305905	0.532406	0.720528	0.353922	0.783097	0.423532	0.379146	0.0351095	0.521892	0.130646	6.81395	0.182047	0.635398	0.55554	0.941627	0.262247	60	iPKC	B	4	BT474
_d235_BT474_B_0_iPKC_singlets_iPKC.fcs.fcs_0	0.49631	0.517614	0.530735	0.831024	1.00211	1.26119	0.826575	0.71828	0.179835	0.412901	2.88819	0.358823	1.16041	0.541825	0.876295	1.26352	0.742286	0.656767	0.950214	0.921828	0.0877084	1.09105	0.27706	3.92786	0.316322	0.698971	1.52864	1.78965	0.857346	0	iPKC	B	0	BT474
_d235_BT474_B_0_iPKC_singlets_iPKC.fcs.fcs_1	0.477679	0.512946	0.499346	0.785922	0.999022	1.27907	0.791924	0.716954	0.17865	0.398158	2.80883	0.469142	1.10238	0.535371	0.880886	1.19717	0.712871	0.635374	0.926658	0.928451	0.0811435	1.05311	0.257674	3.61654	0.312945	0.666115	1.48068	1.70268	0.861133	0	iPKC	B	1	BT474
_d235_BT474_B_0_iPKC_singlets_iPKC.fcs.fcs_2	0.442276	0.517836	0.512405	0.802218	0.975321	1.22202	0.785737	0.727834	0.174311	0.399606	2.78128	0.34038	1.06858	0.523961	0.831431	1.17763	0.704197	0.60502	0.911361	0.954909	0.0793105	1.0327	0.230041	3.621	0.302602	0.624225	1.42684	1.73683	0.816451	0	iPKC	B	2	BT474
_d235_BT474_B_0_iPKC_singlets_iPKC.fcs.fcs_3	0.459934	0.508836	0.514169	0.834686	0.971562	1.20218	0.76912	0.749985	0.16458	0.39295	2.82774	0.29903	1.12193	0.532207	0.864288	1.19108	0.725212	0.677453	0.877389	0.905041	0.0819805	1.03837	0.228928	3.45856	0.326305	0.674857	1.46455	1.50676	0.842881	0	iPKC	B	3	BT474
_d235_BT474_B_0_iPKC_singlets_iPKC.fcs.fcs_4	0.47068	0.519604	0.526881	0.815657	0.986041	1.24888	0.816874	0.714723	0.166487	0.399655	2.77791	0.300948	1.07692	0.524038	0.858456	1.15126	0.677964	0.617426	0.897077	0.920283	0.0776998	1.04511	0.260275	3.43455	0.346183	0.635828	1.44052	1.47594	0.859864	0	iPKC	B	4	BT474
_d103_BT474_A_0_iEGFR_singlets_iEGFR.fcs.fcs_0	0.287514	0.376023	0.361677	0.480163	0.797407	0.843841	0.500942	0.419782	0.110003	0.263443	1.10379	0.267966	0.82281	0.287657	0.473808	0.809177	0.409677	0.314207	0.527843	0.493089	0.0467217	0.507969	0.134228	2.85715	0.295625	0.394471	0.674172	1.29151	0.309281	0	iEGFR	A	0	BT474
_d103_BT474_A_0_iEGFR_singlets_iEGFR.fcs.fcs_1	0.272615	0.369101	0.365046	0.467256	0.777586	0.843943	0.478005	0.408379	0.103574	0.260917	1.0353	0.259459	0.775972	0.289418	0.45951	0.794249	0.411835	0.31372	0.484603	0.492258	0.0460635	0.512565	0.128039	2.71331	0.258828	0.380038	0.637531	1.22833	0.313623	0	iEGFR	A	1	BT474
_d103_BT474_A_0_iEGFR_singlets_iEGFR.fcs.fcs_2	0.296865	0.375735	0.36122	0.478591	0.798877	0.881206	0.498565	0.42548	0.106293	0.309212	1.1196	0.280173	0.846497	0.296357	0.477823	0.790526	0.422835	0.322747	0.523444	0.553558	0.0427578	0.50617	0.132344	2.94948	0.272683	0.386439	0.655295	1.22693	0.306389	0	iEGFR	A	2	BT474
_d103_BT474_A_0_iEGFR_singlets_iEGFR.fcs.fcs_3	0.292613	0.37753	0.36762	0.494576	0.796201	0.829197	0.522548	0.431524	0.11519	0.268975	1.14187	0.261157	0.855487	0.313811	0.482825	0.817899	0.437412	0.353247	0.522708	0.517735	0.0510509	0.52163	0.136342	2.90125	0.28256	0.409985	0.689824	1.24848	0.339546	0	iEGFR	A	3	BT474
_d103_BT474_A_0_iEGFR_singlets_iEGFR.fcs.fcs_4	0.283905	0.381048	0.368428	0.473082	0.79728	0.902041	0.509811	0.44867	0.114742	0.270529	1.09754	0.34822	0.854649	0.311383	0.492933	0.858697	0.441223	0.339367	0.533302	0.513524	0.0498974	0.523211	0.135235	3.0228	0.279862	0.405248	0.69505	1.37997	0.345789	0	iEGFR	A	4	BT474
_d244_BT474_B_17_iPKC_singlets_iPKC.fcs.fcs_0	0.529005	0.397755	0.383397	0.623753	0.909315	1.27146	1.03488	0.457162	0.0957235	0.665228	2.6647	0.169854	0.794667	0.316208	0.559014	0.957175	0.404895	1.31764	0.5225	0.461098	0.0413468	1.14117	0.141226	5.36458	0.402968	0.788236	0.725863	1.1914	0.421417	17	iPKC	B	0	BT474
_d244_BT474_B_17_iPKC_singlets_iPKC.fcs.fcs_1	0.536485	0.387766	0.398966	0.592308	0.875693	1.30892	1.01667	0.43559	0.096216	0.701624	2.48115	0.202512	0.783007	0.313216	0.535609	0.887559	0.405992	1.36408	0.496254	0.496722	0.0407652	1.18428	0.167536	5.06227	0.202422	0.815699	0.728827	1.12402	0.458111	17	iPKC	B	1	BT474
_d244_BT474_B_17_iPKC_singlets_iPKC.fcs.fcs_2	0.530209	0.392555	0.377517	0.586182	0.878801	1.28816	1.04619	0.430782	0.10108	0.655578	2.5452	0.231142	0.805831	0.307125	0.562453	0.853175	0.394222	1.39568	0.501694	0.445161	0.0399434	1.18653	0.141772	5.23037	0.192769	0.805981	0.715953	1.24048	0.406856	17	iPKC	B	2	BT474
_d244_BT474_B_17_iPKC_singlets_iPKC.fcs.fcs_3	0.541852	0.407947	0.387819	0.610692	0.906963	1.26709	1.05556	0.434932	0.0979682	0.682166	2.6534	0.197075	0.784287	0.322348	0.536243	0.927092	0.397979	1.33754	0.49334	0.441285	0.0399993	1.19002	0.155188	5.2455	0.194339	0.811515	0.751598	1.1904	0.427667	17	iPKC	B	3	BT474
_d244_BT474_B_17_iPKC_singlets_iPKC.fcs.fcs_4	0.573738	0.402066	0.399983	0.623088	0.928544	1.29415	1.04424	0.451756	0.0952732	0.698546	2.59657	0.186201	0.807388	0.323371	0.558623	0.927525	0.406117	1.39363	0.50309	0.472234	0.0430763	1.22767	0.162026	5.42443	0.209938	0.84459	0.711879	1.18273	0.436755	17	iPKC	B	4	BT474
_d229_BT474_B_0_egf_singlets_egf.fcs.fcs_0	0.421282	0.563656	0.530227	1.02676	0.891808	1.15181	0.737274	0.627127	0.14235	0.369759	2.47432	0.323072	1.99271	0.483737	0.62111	0.835042	0.520784	0.624403	0.63201	0.626426	0.0668203	0.634421	0.177771	5.2607	0.224586	0.592612	0.924171	1.30917	0.491705	0	egf	B	0	BT474
_d229_BT474_B_0_egf_singlets_egf.fcs.fcs_1	0.464819	0.573603	0.549813	1.04774	0.916466	1.15522	0.749499	0.622575	0.152527	0.376119	2.53123	0.328348	2.06044	0.500563	0.660884	0.849986	0.513794	0.652743	0.644258	0.659474	0.0647868	0.624279	0.177789	5.1312	0.356061	0.637023	0.984377	1.50144	0.486632	0	egf	B	1	BT474
_d229_BT474_B_0_egf_singlets_egf.fcs.fcs_2	0.440698	0.573949	0.553709	1.03649	0.903313	1.08486	0.729887	0.615959	0.147526	0.398294	2.52947	0.330638	2.01066	0.482689	0.663898	0.834265	0.518761	0.635746	0.642623	0.626073	0.0646063	0.633132	0.19491	4.97766	0.22038	0.640522	0.954103	1.4973	0.499168	0	egf	B	2	BT474
_d229_BT474_B_0_egf_singlets_egf.fcs.fcs_3	0.43101	0.576028	0.557474	1.02243	0.896484	1.12242	0.750668	0.65816	0.152265	0.383608	2.53312	0.26023	2.07716	0.517879	0.660265	0.85947	0.525095	0.644672	0.674696	0.663251	0.0627409	0.650795	0.168865	5.14647	0.237337	0.599073	0.987237	1.59809	0.499104	0	egf	B	3	BT474
_d229_BT474_B_0_egf_singlets_egf.fcs.fcs_4	0.428113	0.559042	0.540728	1.04977	0.910008	1.13646	0.75175	0.641217	0.147111	0.384519	2.45547	0.327234	2.0287	0.497938	0.675389	0.878207	0.525707	0.645192	0.643414	0.678805	0.0691182	0.650572	0.200196	5.11633	0.225871	0.629944	0.970357	1.60007	0.486796	0	egf	B	4	BT474
_d128_BT474_A_13_iPKC_singlets_iPKC.fcs.fcs_0	0.710216	0.478199	0.48462	0.64065	1.03434	1.36811	1.19883	0.614168	0.141247	0.823468	3.25263	0.276165	1.12871	0.476064	0.770525	1.13607	0.528771	1.47362	0.72789	0.687685	0.0632724	1.43832	0.200712	2.95206	0.364917	0.981827	1.1468	1.64977	0.57416	13	iPKC	A	0	BT474
_d128_BT474_A_13_iPKC_singlets_iPKC.fcs.fcs_1	0.698846	0.478333	0.489037	0.642026	1.04263	1.401	1.20126	0.59591	0.149522	0.810896	3.28467	0.355995	1.13544	0.466069	0.751361	1.17334	0.537067	1.47009	0.722257	0.672958	0.0647736	1.48136	0.217992	3.03659	0.370509	0.992133	1.17663	1.77161	0.583422	13	iPKC	A	1	BT474
_d128_BT474_A_13_iPKC_singlets_iPKC.fcs.fcs_2	0.755316	0.487369	0.504509	0.649674	1.08113	1.50898	1.25331	0.625278	0.153703	0.862071	3.36162	0.360694	1.21791	0.504167	0.818	1.25374	0.55074	1.64515	0.752679	0.725651	0.0693992	1.5392	0.220745	3.23413	0.330179	1.07224	1.24056	1.71858	0.607079	13	iPKC	A	2	BT474
_d128_BT474_A_13_iPKC_singlets_iPKC.fcs.fcs_3	0.710977	0.489794	0.49929	0.663532	1.04821	1.43446	1.20975	0.598747	0.148198	0.857927	3.3936	0.338945	1.15674	0.47487	0.777099	1.18369	0.531999	1.48988	0.721727	0.677388	0.0620679	1.46237	0.200187	3.0811	0.317437	1.0116	1.17492	1.70206	0.596204	13	iPKC	A	3	BT474
_d128_BT474_A_13_iPKC_singlets_iPKC.fcs.fcs_4	0.70377	0.49083	0.48926	0.646892	1.03262	1.39878	1.1929	0.594738	0.150817	0.820894	3.35464	0.323881	1.13985	0.47494	0.761177	1.15065	0.519523	1.44908	0.712548	0.692518	0.0664532	1.4251	0.219527	2.92099	0.391957	0.974035	1.15677	1.6594	0.562927	13	iPKC	A	4	BT474
_d222_BT474_B_60_iPI3K_singlets_iPI3K.fcs.fcs_0	0.330188	0.449518	0.306974	0.692293	0.613997	0.897654	0.409629	0.428659	0.0932004	0.331714	0.584086	0.15244	1.59541	0.578903	0.530247	0.583593	0.447673	0.650032	0.402664	0.504059	0.0476348	0.453872	0.183627	3.50367	0.136036	0.731611	0.447669	0.982462	0.25437	60	iPI3K	B	0	BT474
_d222_BT474_B_60_iPI3K_singlets_iPI3K.fcs.fcs_1	0.297376	0.455624	0.303573	0.665772	0.597166	0.898482	0.400377	0.450246	0.0868098	0.326706	0.546572	0.222045	1.4577	0.5625	0.500084	0.576138	0.44097	0.664905	0.385107	0.471289	0.0460098	0.426972	0.188096	3.21144	0.177641	0.693523	0.445656	1.146	0.235343	60	iPI3K	B	1	BT474
_d222_BT474_B_60_iPI3K_singlets_iPI3K.fcs.fcs_2	0.33336	0.448742	0.310865	0.660203	0.601897	0.95443	0.414694	0.432566	0.0928699	0.340766	0.558465	0.202178	1.62747	0.592571	0.530318	0.603186	0.450561	0.673839	0.424147	0.489471	0.0503743	0.477705	0.197089	3.28008	0.183222	0.707257	0.467912	1.1905	0.260419	60	iPI3K	B	2	BT474
_d222_BT474_B_60_iPI3K_singlets_iPI3K.fcs.fcs_3	0.306348	0.449984	0.312565	0.675707	0.570824	0.887958	0.399686	0.436691	0.107368	0.345161	0.519954	0.162628	1.49036	0.558673	0.521822	0.604999	0.436794	0.634418	0.389365	0.448501	0.0481086	0.414963	0.190451	3.14077	0.371166	0.691673	0.415888	1.03148	0.227611	60	iPI3K	B	3	BT474
_d222_BT474_B_60_iPI3K_singlets_iPI3K.fcs.fcs_4	0.3267	0.455042	0.317905	0.648203	0.616155	0.90837	0.412657	0.441331	0.101618	0.342887	0.591728	0.16619	1.63685	0.578249	0.534941	0.622153	0.466343	0.670536	0.373854	0.496027	0.0491139	0.480123	0.203238	3.20251	0.152153	0.720303	0.467924	1.10434	0.251311	60	iPI3K	B	4	BT474
_d240_BT474_B_30_egf_singlets_egf.fcs.fcs_0	0.616768	0.505552	0.542369	0.784764	1.02004	1.55613	1.06463	0.715659	0.168534	0.54652	2.61997	0.452045	1.86412	0.543532	0.900415	1.25964	0.672074	1.09527	0.934411	0.861972	0.0798907	1.50556	0.194385	5.0441	0.363498	0.700685	1.3708	1.31729	0.653132	30	egf	B	0	BT474
_d240_BT474_B_30_egf_singlets_egf.fcs.fcs_1	0.6215	0.494032	0.545388	0.819683	1.00138	1.54692	1.03383	0.720944	0.167377	0.557922	2.6596	0.450392	1.85646	0.551594	0.908091	1.29683	0.667947	1.12018	0.953778	0.832834	0.0848828	1.46077	0.24505	5.05098	0.407583	0.713329	1.39832	1.2415	0.680728	30	egf	B	1	BT474
_d240_BT474_B_30_egf_singlets_egf.fcs.fcs_2	0.586572	0.482175	0.514659	0.768233	0.996716	1.48297	1.02501	0.716018	0.164056	0.545649	2.57512	0.352766	1.78699	0.545904	0.878942	1.27268	0.643495	1.01592	0.926372	0.801369	0.0790191	1.47622	0.229614	4.73631	0.314944	0.679874	1.34245	1.34511	0.647135	30	egf	B	2	BT474
_d240_BT474_B_30_egf_singlets_egf.fcs.fcs_3	0.623958	0.495171	0.534745	0.796274	1.0359	1.56401	1.09078	0.727675	0.16243	0.583672	2.67933	0.324398	1.97021	0.572105	0.959226	1.33343	0.700575	1.20998	0.925793	0.866522	0.0823293	1.578	0.200328	5.28375	0.341417	0.742568	1.40778	1.37348	0.689267	30	egf	B	3	BT474
_d240_BT474_B_30_egf_singlets_egf.fcs.fcs_4	0.612978	0.502887	0.551271	0.796856	1.0444	1.60444	1.08789	0.730936	0.16401	0.564155	2.68096	0.408269	1.86791	0.541687	0.910441	1.34068	0.681344	1.1422	0.930647	0.836597	0.0833048	1.50218	0.214247	5.24914	0.350469	0.743962	1.37098	1.36122	0.678302	30	egf	B	4	BT474
_d234_BT474_B_0_iEGFR_singlets_iEGFR.fcs.fcs_0	0.27399	0.467625	0.481891	0.732366	0.860054	1.03121	0.575277	0.525547	0.136704	0.266318	0.952242	0.300127	1.06455	0.289235	0.630136	0.947724	0.563622	0.268683	0.681115	0.650725	0.0565684	0.720477	0.148194	2.95407	0.283877	0.352503	0.916268	1.50522	0.590268	0	iEGFR	B	0	BT474
_d234_BT474_B_0_iEGFR_singlets_iEGFR.fcs.fcs_1	0.222328	0.444075	0.469363	0.712323	0.842874	0.967997	0.581463	0.489893	0.1428	0.261577	0.968519	0.303938	1.04296	0.282489	0.585359	0.948156	0.539296	0.255217	0.675511	0.645803	0.0544737	0.725147	0.149519	2.84228	0.267682	0.341142	0.896557	1.69205	0.560606	0	iEGFR	B	1	BT474
_d234_BT474_B_0_iEGFR_singlets_iEGFR.fcs.fcs_2	0.236097	0.456924	0.487126	0.72891	0.867173	0.940339	0.580131	0.515849	0.135002	0.272292	0.947236	0.323322	1.04337	0.284785	0.609141	0.961571	0.54773	0.270619	0.674244	0.621179	0.06017	0.726947	0.162997	2.86345	0.244304	0.342691	0.861638	1.62008	0.575457	0	iEGFR	B	2	BT474
_d234_BT474_B_0_iEGFR_singlets_iEGFR.fcs.fcs_3	0.232977	0.458607	0.48645	0.735986	0.860431	0.952156	0.571336	0.514157	0.140731	0.270458	0.986426	0.252581	1.0844	0.287948	0.6102	0.924099	0.547806	0.269435	0.693698	0.632853	0.0501974	0.702483	0.145797	2.82113	0.247985	0.333996	0.891897	1.52612	0.580663	0	iEGFR	B	3	BT474
_d234_BT474_B_0_iEGFR_singlets_iEGFR.fcs.fcs_4	0.228149	0.45049	0.488069	0.703279	0.855456	0.967163	0.578629	0.538157	0.144027	0.257955	0.947606	0.30801	1.07935	0.292696	0.616771	0.986428	0.568005	0.261871	0.721284	0.670869	0.0614549	0.751223	0.164267	2.80208	0.265743	0.35972	0.941045	1.60779	0.595787	0	iEGFR	B	4	BT474
_d226_BT474_B_60_iMEK_singlets_iMEK.fcs.fcs_0	0.43803	0.556397	0.533021	0.850258	1.34737	1.53703	0.873393	0.729115	0.160607	0.524886	3.84829	0.28939	2.3308	0.62288	1.00252	1.29677	0.684318	0.36443	0.945822	0.947745	0.0891727	1.39361	0.213006	6.41771	0.337855	0.76156	1.51489	1.42842	0.614377	60	iMEK	B	0	BT474
_d226_BT474_B_60_iMEK_singlets_iMEK.fcs.fcs_1	0.413038	0.560435	0.544683	0.878705	1.37261	1.50752	0.863745	0.705816	0.167077	0.521162	3.73864	0.359136	2.3562	0.619624	0.967495	1.27496	0.656166	0.387425	0.931987	0.905161	0.0872732	1.46941	0.208046	6.37793	0.305617	0.755491	1.49399	1.24919	0.61776	60	iMEK	B	1	BT474
_d226_BT474_B_60_iMEK_singlets_iMEK.fcs.fcs_2	0.404945	0.541667	0.545024	0.885585	1.31968	1.57464	0.876908	0.737943	0.168086	0.499949	3.67166	0.363762	2.27975	0.627025	0.975142	1.29128	0.669551	0.403452	0.931361	0.985007	0.0887996	1.48332	0.192125	6.41791	0.307059	0.745785	1.49981	1.25209	0.608275	60	iMEK	B	2	BT474
_d226_BT474_B_60_iMEK_singlets_iMEK.fcs.fcs_3	0.426721	0.55389	0.542395	0.896279	1.34772	1.49624	0.878398	0.734161	0.164821	0.516265	3.76371	0.329682	2.34341	0.643139	0.987121	1.31549	0.667635	0.381346	0.936749	0.959465	0.0879044	1.45625	0.207599	6.39635	0.334084	0.758131	1.53761	1.40432	0.622651	60	iMEK	B	3	BT474
_d226_BT474_B_60_iMEK_singlets_iMEK.fcs.fcs_4	0.478804	0.558184	0.56449	0.910654	1.40674	1.57245	0.900373	0.786149	0.168257	0.520688	3.91396	0.502082	2.46561	0.652203	1.06256	1.34615	0.703417	0.414703	0.962433	0.943289	0.0909423	1.51258	0.227028	6.88152	0.354943	0.818121	1.60538	1.44769	0.62517	60	iMEK	B	4	BT474
_d238_BT474_B_7_egf_singlets_egf.fcs.fcs_0	0.221353	0.281503	0.241142	0.340796	0.725363	0.630008	0.511969	0.267459	0.0612165	0.290497	2.06482	0.143633	0.943614	0.244955	0.34448	0.66578	0.311662	0.683619	0.369448	0.310833	0.0254889	0.435032	0.119646	4.1356	0.164226	0.955731	0.778751	1.00115	0.296611	7	egf	B	0	BT474
_d238_BT474_B_7_egf_singlets_egf.fcs.fcs_1	0.241758	0.283392	0.247516	0.345583	0.763807	0.622188	0.514209	0.281963	0.0878812	0.306532	2.14304	0.12923	1.05991	0.264397	0.354955	0.706236	0.334695	0.760742	0.38963	0.295206	0.0300135	0.480985	0.127932	4.40043	0.174305	1.00736	0.81615	1.212	0.323352	7	egf	B	1	BT474
_d238_BT474_B_7_egf_singlets_egf.fcs.fcs_2	0.220071	0.291917	0.25736	0.38158	0.757616	0.661375	0.503562	0.27091	0.0645573	0.319937	2.20674	0.228552	1.0813	0.255264	0.358799	0.723072	0.318623	0.709388	0.365656	0.311269	0.0287455	0.468601	0.141653	4.30876	0.199215	1.04762	0.820128	1.08543	0.328921	7	egf	B	2	BT474
_d238_BT474_B_7_egf_singlets_egf.fcs.fcs_3	0.205384	0.292926	0.259868	0.3565	0.755182	0.6556	0.521155	0.270518	0.0716619	0.310769	2.26423	0.140369	1.07826	0.238583	0.354959	0.699964	0.318575	0.772188	0.382725	0.30663	0.0298471	0.453348	0.110494	4.40617	0.158064	0.968106	0.796919	1.1551	0.305491	7	egf	B	3	BT474
_d238_BT474_B_7_egf_singlets_egf.fcs.fcs_4	0.237101	0.286587	0.25346	0.349633	0.748563	0.69853	0.498935	0.274456	0.0651387	0.322742	2.13427	0.158337	1.01768	0.252377	0.330501	0.702346	0.320119	0.729125	0.350046	0.313836	0.046495	0.456173	0.111758	4.53033	0.179454	0.998035	0.790042	1.06321	0.306675	7	egf	B	4	BT474
_d129_BT474_A_13_iMEK_singlets_iMEK.fcs.fcs_0	0.419908	0.404092	0.448872	0.613469	1.20764	1.11165	0.764077	0.542536	0.139166	0.614554	2.79148	0.314674	1.26912	0.398605	0.749447	1.22381	0.51754	0.443213	0.789576	0.738522	0.0650614	1.34057	0.17403	2.91036	0.397571	0.657792	1.34485	1.65865	0.582079	13	iMEK	A	0	BT474
_d129_BT474_A_13_iMEK_singlets_iMEK.fcs.fcs_1	0.441586	0.414581	0.471948	0.633252	1.24862	1.13452	0.80383	0.584937	0.147396	0.623461	2.85895	0.355473	1.30999	0.406298	0.795401	1.24977	0.541596	0.472331	0.810132	0.765134	0.0652194	1.43737	0.184784	2.93369	0.467622	0.69407	1.4025	1.70849	0.621519	13	iMEK	A	1	BT474
_d129_BT474_A_13_iMEK_singlets_iMEK.fcs.fcs_2	0.431784	0.408667	0.465728	0.603979	1.19939	1.10894	0.765886	0.559467	0.14242	0.594649	2.78289	0.304521	1.28554	0.402796	0.763296	1.26477	0.534711	0.439125	0.809438	0.737832	0.0645108	1.35916	0.177474	2.842	0.471869	0.658374	1.3749	1.71272	0.617821	13	iMEK	A	2	BT474
_d129_BT474_A_13_iMEK_singlets_iMEK.fcs.fcs_3	0.436067	0.406132	0.467865	0.605812	1.19356	1.09294	0.780062	0.564443	0.140004	0.598492	2.85473	0.302746	1.27278	0.404635	0.766764	1.24159	0.533356	0.433813	0.816216	0.753999	0.0656011	1.34346	0.173317	2.9575	0.445818	0.666478	1.39234	1.64552	0.599493	13	iMEK	A	3	BT474
_d129_BT474_A_13_iMEK_singlets_iMEK.fcs.fcs_4	0.431629	0.41155	0.465618	0.611414	1.21495	1.10256	0.769505	0.560845	0.154612	0.615437	2.88194	0.283456	1.28717	0.395814	0.770376	1.22637	0.542405	0.445429	0.780728	0.752224	0.0653807	1.33843	0.166708	2.96373	0.435638	0.644806	1.3772	1.66208	0.591418	13	iMEK	A	4	BT474
_d126_BT474_A_9_iPKC_singlets_iPKC.fcs.fcs_0	0.521264	0.460648	0.490834	0.619434	1.06122	1.18164	1.0146	0.564474	0.138926	0.67159	3.04637	0.367956	0.90686	0.379211	0.667174	1.10218	0.525875	1.16889	0.696675	0.711198	0.0602025	1.04507	0.16635	2.3507	0.34238	1.10949	1.21117	1.78465	0.539297	9	iPKC	A	0	BT474
_d126_BT474_A_9_iPKC_singlets_iPKC.fcs.fcs_1	0.529287	0.459813	0.48418	0.639119	1.06784	1.1699	1.00116	0.553986	0.138241	0.645892	3.04661	0.267883	0.938347	0.384184	0.665392	1.10082	0.51923	1.15626	0.716704	0.641609	0.061897	1.05145	0.161738	2.37989	0.36632	1.1218	1.244	1.64942	0.547838	9	iPKC	A	1	BT474
_d126_BT474_A_9_iPKC_singlets_iPKC.fcs.fcs_2	0.527193	0.463379	0.495518	0.655615	1.06465	1.18678	1.0111	0.559615	0.141141	0.684482	3.09696	0.32596	0.920167	0.381675	0.670546	1.09261	0.523964	1.18319	0.715236	0.647377	0.0593473	1.07529	0.15688	2.41374	0.324006	1.12785	1.2457	1.76439	0.530628	9	iPKC	A	2	BT474
_d126_BT474_A_9_iPKC_singlets_iPKC.fcs.fcs_3	0.54483	0.46639	0.509572	0.675833	1.08518	1.21125	1.04228	0.575141	0.142506	0.687049	3.19327	0.380413	0.980454	0.391175	0.705652	1.14721	0.5409	1.23379	0.748271	0.655201	0.0619979	1.07672	0.173955	2.4432	0.386865	1.17144	1.26944	1.70144	0.555014	9	iPKC	A	3	BT474
_d126_BT474_A_9_iPKC_singlets_iPKC.fcs.fcs_4	0.535752	0.464786	0.492879	0.631688	1.0486	1.16983	1.01269	0.555415	0.137796	0.657889	3.09024	0.348263	0.950598	0.390069	0.680644	1.1052	0.526285	1.18526	0.715389	0.64201	0.0631002	1.10615	0.174096	2.33554	0.337219	1.12688	1.25411	1.79693	0.546095	9	iPKC	A	4	BT474
_d239_BT474_B_17_egf_singlets_egf.fcs.fcs_0	0.766989	0.461346	0.492474	0.756949	0.977635	1.40485	1.08443	0.6414	0.139328	0.674574	2.43017	0.318693	1.52975	0.433941	0.738083	1.04878	0.573644	1.13646	0.754433	0.662685	0.0686744	1.45744	0.184514	3.66063	0.257549	0.727117	1.07517	1.34395	0.581992	17	egf	B	0	BT474
_d239_BT474_B_17_egf_singlets_egf.fcs.fcs_1	0.754322	0.466851	0.480959	0.765286	0.984028	1.4256	1.08906	0.644477	0.140445	0.664413	2.48467	0.32395	1.49863	0.407881	0.723095	1.01527	0.546101	1.12667	0.737779	0.655007	0.0679986	1.46057	0.174633	3.70722	0.2397	0.741807	1.05448	1.42912	0.56007	17	egf	B	1	BT474
_d239_BT474_B_17_egf_singlets_egf.fcs.fcs_2	0.733374	0.470837	0.488259	0.785098	0.964723	1.4036	1.05809	0.66329	0.141339	0.653305	2.52438	0.298707	1.54182	0.435482	0.748385	0.997518	0.559638	1.12367	0.733149	0.666962	0.0623195	1.4328	0.17955	3.61885	0.26268	0.756361	1.0628	1.16186	0.581394	17	egf	B	2	BT474
_d239_BT474_B_17_egf_singlets_egf.fcs.fcs_3	0.767636	0.47306	0.504502	0.785041	0.987588	1.38435	1.08287	0.653992	0.135889	0.68203	2.6012	0.291502	1.57269	0.436432	0.768599	1.05258	0.575321	1.15374	0.778016	0.660913	0.068176	1.48533	0.181899	3.66733	0.262481	0.750717	1.1049	1.23854	0.600138	17	egf	B	3	BT474
_d239_BT474_B_17_egf_singlets_egf.fcs.fcs_4	0.768533	0.476994	0.513479	0.811792	0.998375	1.46428	1.14426	0.662051	0.141808	0.685595	2.60796	0.326697	1.61741	0.432337	0.758198	1.07375	0.595564	1.17339	0.764405	0.691933	0.0698624	1.5172	0.162958	3.90307	0.252317	0.750762	1.11671	1.26531	0.588125	17	egf	B	4	BT474
_d120_BT474_A_40_iMEK_singlets_iMEK.fcs.fcs_0	0.278063	0.379088	0.426643	0.506263	1.14412	0.95635	0.556154	0.443867	0.11478	0.372251	1.75252	0.239513	0.70482	0.237794	0.619161	1.05035	0.400893	0.207087	0.619559	0.505112	0.0502531	0.916635	0.111575	2.3655	0.30927	0.408441	0.944171	1.12304	0.401733	40	iMEK	A	0	BT474
_d120_BT474_A_40_iMEK_singlets_iMEK.fcs.fcs_1	0.281314	0.375006	0.422796	0.507403	1.12358	0.951566	0.558807	0.431341	0.111978	0.375289	1.74695	0.24258	0.689307	0.242534	0.614659	1.01996	0.403791	0.208014	0.625631	0.490173	0.0488777	0.935066	0.108031	2.26928	0.298625	0.39631	0.936719	1.16358	0.397592	40	iMEK	A	1	BT474
_d120_BT474_A_40_iMEK_singlets_iMEK.fcs.fcs_2	0.286986	0.379912	0.446766	0.514431	1.17359	1.00312	0.58294	0.456611	0.121908	0.391721	1.78599	0.259804	0.74346	0.257375	0.635057	1.07027	0.419988	0.213857	0.637002	0.519036	0.0514871	0.998308	0.116702	2.49127	0.311551	0.428224	0.968209	1.16267	0.424739	40	iMEK	A	2	BT474
_d120_BT474_A_40_iMEK_singlets_iMEK.fcs.fcs_3	0.29591	0.385359	0.451558	0.534219	1.18478	1.01488	0.584497	0.461841	0.116327	0.413005	1.83865	0.280719	0.762475	0.259148	0.644458	1.09537	0.426887	0.213514	0.646106	0.577519	0.0516233	0.998429	0.120903	2.48824	0.336003	0.437839	0.984653	1.23859	0.430139	40	iMEK	A	3	BT474
_d120_BT474_A_40_iMEK_singlets_iMEK.fcs.fcs_4	0.325386	0.377879	0.441864	0.535363	1.15337	1.00601	0.576658	0.449212	0.114824	0.385841	1.72522	0.229121	0.691748	0.245944	0.627081	1.05231	0.41315	0.21297	0.628215	0.508032	0.0495746	0.930712	0.112445	2.31942	0.322264	0.422697	0.943988	0.999777	0.407691	40	iMEK	A	4	BT474
_d101_BT474_A_0_iPI3K_singlets_iPI3K.fcs.fcs_0	0.417599	0.439914	0.486505	0.672781	1.01261	1.11887	0.677336	0.595602	0.160006	0.325397	0.722816	0.48584	1.04383	0.384498	0.65193	1.11646	0.654365	0.595959	0.7336	0.681238	0.0650576	0.702632	0.200323	2.35408	0.396381	0.629906	0.87085	1.75134	0.460713	0	iPI3K	A	0	BT474
_d101_BT474_A_0_iPI3K_singlets_iPI3K.fcs.fcs_1	0.409125	0.433899	0.498014	0.667149	1.0175	1.1397	0.676016	0.601708	0.156618	0.34478	0.735551	0.508494	1.07758	0.373686	0.679018	1.10154	0.638807	0.625704	0.699174	0.687292	0.065718	0.705642	0.204032	2.28929	0.37773	0.631649	0.845027	1.66896	0.444441	0	iPI3K	A	1	BT474
_d101_BT474_A_0_iPI3K_singlets_iPI3K.fcs.fcs_2	0.421903	0.447578	0.503565	0.679145	1.03994	1.12638	0.696622	0.610381	0.15823	0.339462	0.748082	0.449941	1.11164	0.379028	0.664006	1.11548	0.651067	0.620213	0.733809	0.728724	0.0670593	0.720214	0.210851	2.28877	0.3684	0.659298	0.88953	1.73476	0.456822	0	iPI3K	A	2	BT474
_d101_BT474_A_0_iPI3K_singlets_iPI3K.fcs.fcs_3	0.405757	0.44148	0.498983	0.655855	1.00655	1.06868	0.658566	0.594529	0.149335	0.324878	0.736593	0.446413	1.0545	0.37398	0.657206	1.0854	0.620104	0.57813	0.715807	0.675774	0.0609004	0.719249	0.20188	2.14204	0.334394	0.612283	0.827912	1.69972	0.429424	0	iPI3K	A	3	BT474
_d101_BT474_A_0_iPI3K_singlets_iPI3K.fcs.fcs_4	0.418859	0.446092	0.490195	0.670021	1.01993	1.14098	0.684737	0.612416	0.155866	0.340961	0.724649	0.531329	1.08082	0.373353	0.650592	1.11136	0.643586	0.628092	0.704732	0.712942	0.0672865	0.706589	0.211349	2.36238	0.436691	0.643418	0.849573	1.739	0.456219	0	iPI3K	A	4	BT474
_d105_BT474_A_0_iMEK_singlets_iMEK.fcs.fcs_0	0.30258	0.45913	0.535027	0.705133	1.14133	1.14898	0.691538	0.674318	0.179217	0.332469	2.41098	0.496857	1.6505	0.504301	0.838874	1.36683	0.75096	0.30798	0.976512	1.02727	0.0776413	1.12429	0.236754	2.73638	0.52085	0.50653	1.73301	1.95805	0.73927	0	iMEK	A	0	BT474
_d105_BT474_A_0_iMEK_singlets_iMEK.fcs.fcs_1	0.295859	0.453852	0.52065	0.685659	1.14488	1.19756	0.672484	0.685717	0.185111	0.332421	2.29839	0.464546	1.60611	0.503335	0.823867	1.32517	0.727768	0.288649	1.00894	1.02964	0.0796944	1.08891	0.225533	2.83296	0.496812	0.502788	1.69127	2.09507	0.732015	0	iMEK	A	1	BT474
_d105_BT474_A_0_iMEK_singlets_iMEK.fcs.fcs_2	0.288246	0.450805	0.51198	0.681584	1.12396	1.11723	0.682165	0.691063	0.177054	0.329526	2.30403	0.468855	1.55044	0.480467	0.832933	1.32391	0.723519	0.281518	0.994858	1.02303	0.0797501	1.05866	0.229578	2.84823	0.527444	0.478947	1.66406	2.35141	0.716736	0	iMEK	A	2	BT474
_d105_BT474_A_0_iMEK_singlets_iMEK.fcs.fcs_3	0.307216	0.461293	0.544235	0.715909	1.17765	1.20114	0.696174	0.683849	0.178246	0.337005	2.43404	0.510183	1.6464	0.499364	0.837185	1.36522	0.73144	0.286271	1.03323	0.998072	0.0783554	1.13727	0.231299	2.81005	0.510665	0.511082	1.69126	2.34894	0.752414	0	iMEK	A	3	BT474
_d105_BT474_A_0_iMEK_singlets_iMEK.fcs.fcs_4	0.281265	0.452789	0.520268	0.676809	1.12062	1.17883	0.65578	0.655981	0.188693	0.324352	2.32174	0.516453	1.54792	0.49009	0.818988	1.33693	0.735372	0.282171	0.969443	1.00099	0.0837848	1.1089	0.217076	2.73641	0.536451	0.475628	1.66178	2.20679	0.688264	0	iMEK	A	4	BT474
_d115_BT474_A_23_egf_singlets_egf.fcs.fcs_0	0.429984	0.391124	0.443045	0.519207	0.927925	1.12447	0.791681	0.481266	0.122337	0.530737	1.76178	0.250273	0.856749	0.288777	0.629621	1.04515	0.420695	0.702772	0.673599	0.573767	0.0517732	1.11421	0.121983	3.01255	0.323212	0.625245	0.920275	1.29206	0.410323	23	egf	A	0	BT474
_d115_BT474_A_23_egf_singlets_egf.fcs.fcs_1	0.452436	0.392275	0.461834	0.520949	0.95139	1.17807	0.819885	0.485244	0.127471	0.594981	1.8774	0.324143	0.897311	0.296261	0.613765	1.09912	0.430771	0.722359	0.676626	0.695324	0.0551114	1.17151	0.125361	3.24683	0.305266	0.63085	0.945561	1.25212	0.413794	23	egf	A	1	BT474
_d115_BT474_A_23_egf_singlets_egf.fcs.fcs_2	0.463277	0.392642	0.444832	0.521046	0.947101	1.16208	0.810278	0.467707	0.123016	0.547259	1.8133	0.275313	0.876101	0.292093	0.611523	1.05697	0.425827	0.700969	0.651542	0.578977	0.0505786	1.13946	0.111104	3.18024	0.321628	0.647121	0.932034	1.38909	0.409663	23	egf	A	2	BT474
_d115_BT474_A_23_egf_singlets_egf.fcs.fcs_3	0.445909	0.393192	0.442339	0.522387	0.935691	1.12608	0.810532	0.458661	0.12749	0.529628	1.79236	0.267856	0.879573	0.28937	0.613162	1.0899	0.425454	0.725686	0.658898	0.582411	0.0533664	1.12744	0.123295	3.2248	0.320652	0.654779	0.897572	1.37312	0.403931	23	egf	A	3	BT474
_d115_BT474_A_23_egf_singlets_egf.fcs.fcs_4	0.450543	0.395087	0.438706	0.52129	0.947887	1.14504	0.805047	0.470554	0.123207	0.540764	1.78051	0.241219	0.893442	0.286801	0.608676	1.05413	0.415957	0.720448	0.657533	0.580372	0.0559953	1.10134	0.121338	3.2083	0.298563	0.624072	0.878067	1.29693	0.401412	23	egf	A	4	BT474
_d230_BT474_B_0_HCC70_singlets_HCC70.fcs.fcs_0	0.457503	0.588122	0.581694	0.579959	0.931331	0.782027	1.15152	0.553847	0.318645	0.698412	1.63962	0.405077	0.521653	0.535696	0.6204	0.836531	0.555783	2.00305	0.770021	0.512614	0.6772	0.80447	0.639632	0.843641	0.433281	0.976386	0.951324	0.631524	0.46983	0	HCC70	B	0	BT474
_d230_BT474_B_0_HCC70_singlets_HCC70.fcs.fcs_1	0.453208	0.561363	0.543913	0.542319	0.891875	0.724431	1.0644	0.527638	0.277075	0.711408	1.49027	0.292008	0.477002	0.522863	0.601659	0.767793	0.517445	1.70656	0.830436	0.483042	0.613727	0.812078	0.591597	0.677154	0.273847	0.852504	0.943551	0.519153	0.439566	0	HCC70	B	1	BT474
_d230_BT474_B_0_HCC70_singlets_HCC70.fcs.fcs_2	0.487662	0.596596	0.577477	0.588378	0.947806	0.781923	1.13723	0.548972	0.281368	0.767274	1.61138	0.352099	0.52332	0.553394	0.639502	0.827586	0.556227	1.93203	0.827222	0.523875	0.647253	0.834408	0.665956	0.844853	0.273134	0.939703	0.994853	0.536146	0.465654	0	HCC70	B	2	BT474
_d230_BT474_B_0_HCC70_singlets_HCC70.fcs.fcs_3	0.468721	0.569086	0.548559	0.54718	0.887441	0.749341	1.07678	0.536212	0.259037	0.6931	1.56684	0.312353	0.4903	0.522779	0.595548	0.812987	0.514789	1.7905	0.754612	0.486861	0.602458	0.7882	0.598059	0.72268	0.254416	0.872045	0.898548	0.510241	0.451164	0	HCC70	B	3	BT474
_d230_BT474_B_0_HCC70_singlets_HCC70.fcs.fcs_4	0.477433	0.558324	0.517505	0.524533	0.882203	0.698066	1.07422	0.512929	0.269618	0.714785	1.56895	0.218761	0.491378	0.503032	0.591445	0.744017	0.473535	1.79596	0.738382	0.459283	0.567955	0.712101	0.58714	0.688424	0.314744	0.892862	0.904571	0.449675	0.4256	0	HCC70	B	4	BT474
_d241_BT474_B_60_egf_singlets_egf.fcs.fcs_0	0.55112	0.53773	0.514839	0.828543	0.96607	1.3343	0.821963	0.624912	0.140148	0.442535	2.32293	0.295085	1.80235	0.457183	0.690014	0.95354	0.588432	0.799721	0.753491	0.674119	0.0596414	0.944037	0.172547	5.6075	0.237481	0.626618	0.976716	1.17192	0.528598	60	egf	B	0	BT474
_d241_BT474_B_60_egf_singlets_egf.fcs.fcs_1	0.564747	0.529394	0.529557	0.851845	0.97495	1.40481	0.85303	0.624137	0.148697	0.447357	2.44531	0.38437	1.8419	0.472698	0.712433	0.941836	0.588439	0.818296	0.734652	0.638834	0.0669319	0.978027	0.20034	5.7416	0.274745	0.673501	0.975788	1.14838	0.501616	60	egf	B	1	BT474
_d241_BT474_B_60_egf_singlets_egf.fcs.fcs_2	0.567259	0.542166	0.536318	0.893977	1.00244	1.44745	0.878819	0.648683	0.15152	0.467859	2.40495	0.418035	1.92217	0.471449	0.721574	0.986858	0.624127	0.873039	0.770101	0.646407	0.0642965	0.987643	0.227088	6.06252	0.26011	0.695259	1.00611	1.22668	0.537055	60	egf	B	2	BT474
_d241_BT474_B_60_egf_singlets_egf.fcs.fcs_3	0.54297	0.540354	0.526831	0.868154	0.995771	1.38454	0.875007	0.660852	0.147202	0.451298	2.35233	0.362365	1.91438	0.488893	0.731549	0.973996	0.625608	0.897312	0.76065	0.689081	0.0658717	0.994655	0.203091	6.05634	0.278579	0.68228	1.01348	1.22837	0.540587	60	egf	B	3	BT474
_d241_BT474_B_60_egf_singlets_egf.fcs.fcs_4	0.57148	0.550118	0.523478	0.900889	0.996463	1.42626	0.879185	0.676234	0.148774	0.469514	2.53386	0.372009	1.90331	0.469	0.730404	0.983933	0.603745	0.876703	0.742499	0.670647	0.064575	0.992375	0.181277	5.99195	0.249372	0.669683	0.979729	1.15936	0.527056	60	egf	B	4	BT474
_d118_BT474_A_40_iEGFR_singlets_iEGFR.fcs.fcs_0	0.225368	0.38814	0.359387	0.510496	0.809002	0.855737	0.464933	0.445487	0.110029	0.25412	0.5212	0.18999	0.664641	0.357453	0.616493	0.918511	0.411556	0.388912	0.54792	0.520759	0.0483532	0.529513	0.150033	2.32576	0.280627	0.502387	0.472656	1.17631	0.253946	40	iEGFR	A	0	BT474
_d118_BT474_A_40_iEGFR_singlets_iEGFR.fcs.fcs_1	0.25302	0.396288	0.361744	0.519493	0.802454	0.870762	0.484904	0.451834	0.11301	0.243633	0.51293	0.180541	0.651467	0.359921	0.595699	0.908055	0.41892	0.403338	0.541767	0.518155	0.0454599	0.513559	0.137897	2.38236	0.23599	0.505936	0.453621	1.38932	0.242324	40	iEGFR	A	1	BT474
_d118_BT474_A_40_iEGFR_singlets_iEGFR.fcs.fcs_2	0.227629	0.390266	0.356081	0.501825	0.807302	0.896662	0.466398	0.437166	0.10909	0.25175	0.518567	0.231158	0.655272	0.363552	0.597985	0.934758	0.441893	0.380861	0.550409	0.551688	0.0481756	0.541709	0.155403	2.36862	0.306975	0.502782	0.483336	1.28448	0.241051	40	iEGFR	A	2	BT474
_d118_BT474_A_40_iEGFR_singlets_iEGFR.fcs.fcs_3	0.258385	0.406588	0.370907	0.523239	0.821189	0.854308	0.45844	0.433573	0.110784	0.245168	0.498731	0.184438	0.650082	0.36089	0.578331	0.941202	0.443857	0.401923	0.538055	0.525998	0.0465465	0.516533	0.164884	2.36694	0.230203	0.504937	0.489812	1.32097	0.257512	40	iEGFR	A	3	BT474
_d118_BT474_A_40_iEGFR_singlets_iEGFR.fcs.fcs_4	0.234211	0.391654	0.348173	0.517378	0.778436	0.835623	0.47372	0.442863	0.108018	0.254352	0.530307	0.180054	0.621463	0.358561	0.570798	0.862116	0.402204	0.380635	0.489796	0.486601	0.0446242	0.530109	0.150873	2.12513	0.342402	0.48139	0.457792	1.11276	0.235075	40	iEGFR	A	4	BT474
_d114_BT474_A_9_iPI3K_singlets_iPI3K.fcs.fcs_0	0.447099	0.408588	0.434339	0.527227	0.967911	1.06204	0.776305	0.478406	0.132277	0.57785	0.773723	0.317166	1.12173	0.394704	0.683978	1.14229	0.50027	0.921803	0.677334	0.662731	0.060018	0.92917	0.184196	3.14646	0.385765	0.908655	0.769584	1.42967	0.469838	9	iPI3K	A	0	BT474
_d114_BT474_A_9_iPI3K_singlets_iPI3K.fcs.fcs_1	0.477435	0.407569	0.437239	0.526097	0.980302	1.07398	0.797635	0.498723	0.134409	0.581804	0.787435	0.335013	1.18244	0.409107	0.690469	1.21004	0.505825	1.02481	0.706334	0.683471	0.0613977	0.9656	0.189683	3.40648	0.401727	0.945878	0.784835	1.44154	0.478923	9	iPI3K	A	1	BT474
_d114_BT474_A_9_iPI3K_singlets_iPI3K.fcs.fcs_2	0.45184	0.403101	0.426598	0.515946	0.953221	1.01267	0.759168	0.475488	0.131563	0.552441	0.769538	0.269564	1.12654	0.396647	0.663544	1.10257	0.485949	0.903331	0.671351	0.631059	0.0585035	0.949511	0.177488	3.04547	0.440204	0.890997	0.770522	1.33436	0.459393	9	iPI3K	A	2	BT474
_d114_BT474_A_9_iPI3K_singlets_iPI3K.fcs.fcs_3	0.438019	0.405857	0.433789	0.545918	0.946559	1.02989	0.772554	0.509241	0.13165	0.572068	0.767798	0.315212	1.11653	0.394587	0.671139	1.11333	0.491854	0.929958	0.692028	0.66104	0.0560299	0.923588	0.183816	3.10816	0.378699	0.912262	0.776682	1.33981	0.463508	9	iPI3K	A	3	BT474
_d114_BT474_A_9_iPI3K_singlets_iPI3K.fcs.fcs_4	0.436854	0.407626	0.436358	0.529579	0.952279	1.03015	0.779934	0.490288	0.133464	0.553724	0.816621	0.311961	1.14145	0.403872	0.676886	1.1183	0.491227	0.954835	0.697537	0.648996	0.0588056	0.90728	0.179671	3.35249	0.374376	0.917224	0.783619	1.40275	0.461298	9	iPI3K	A	4	BT474
_d116_BT474_A_40_iPI3K_singlets_iPI3K.fcs.fcs_0	0.428421	0.43325	0.490313	0.678505	0.960171	1.08576	0.667021	0.609173	0.169274	0.381991	0.370733	0.388563	0.669286	0.401951	0.876378	1.21097	0.65817	0.608015	0.934962	0.777109	0.0738776	1.03466	0.178951	0.712303	0.525445	0.785163	0.887027	1.31936	0.318966	40	iPI3K	A	0	BT474
_d116_BT474_A_40_iPI3K_singlets_iPI3K.fcs.fcs_1	0.430148	0.438555	0.495746	0.680851	0.963572	1.09662	0.663111	0.616582	0.15407	0.400998	0.371379	0.434924	0.652778	0.392874	0.859854	1.20116	0.647771	0.62175	0.894214	0.768466	0.0719931	1.02268	0.194535	0.725884	0.475767	0.768082	0.908321	1.45495	0.319613	40	iPI3K	A	1	BT474
_d116_BT474_A_40_iPI3K_singlets_iPI3K.fcs.fcs_2	0.428886	0.429301	0.499119	0.685949	0.970529	1.09964	0.676885	0.646805	0.152854	0.404475	0.3723	0.373303	0.67777	0.414805	0.875346	1.24562	0.664475	0.604721	0.941824	0.798556	0.0734565	1.09303	0.18801	0.721072	0.42286	0.795904	0.916806	1.35523	0.332248	40	iPI3K	A	2	BT474
_d116_BT474_A_40_iPI3K_singlets_iPI3K.fcs.fcs_3	0.437386	0.434445	0.491125	0.674146	0.965933	1.10779	0.662439	0.629504	0.160055	0.392807	0.372177	0.428955	0.665738	0.41938	0.850168	1.25063	0.660451	0.619015	0.929715	0.833542	0.0740073	1.06458	0.189643	0.795616	0.479489	0.782201	0.894736	1.40779	0.32626	40	iPI3K	A	3	BT474
_d116_BT474_A_40_iPI3K_singlets_iPI3K.fcs.fcs_4	0.444767	0.431213	0.503062	0.678999	0.959019	1.12593	0.655388	0.615515	0.15636	0.416424	0.391091	0.498443	0.651877	0.395776	0.850422	1.21744	0.648397	0.584387	0.919104	0.850575	0.0731676	1.02098	0.196465	0.739866	0.427394	0.78305	0.903613	1.43989	0.322965	40	iPI3K	A	4	BT474
_d233_BT474_B_0_imTOR_singlets_imTOR.fcs.fcs_0	0.270827	0.487901	0.592877	0.83746	1.07062	1.12102	0.769888	0.644064	0.181816	0.360442	2.42825	0.422419	1.7046	0.402345	0.866627	1.27814	0.71035	0.567854	0.966652	0.834366	0.07053	0.980704	0.185715	1.96397	0.419185	0.771877	1.77066	1.82688	0.731173	0	imTOR	B	0	BT474
_d233_BT474_B_0_imTOR_singlets_imTOR.fcs.fcs_1	0.31007	0.496044	0.593736	0.878611	1.10169	1.12665	0.804219	0.660943	0.190093	0.37883	2.58238	0.359534	1.79136	0.411815	0.890261	1.34311	0.754219	0.595525	0.974517	0.836127	0.0778571	1.0075	0.187215	2.09788	0.373136	0.813171	1.8197	1.88281	0.769512	0	imTOR	B	1	BT474
_d233_BT474_B_0_imTOR_singlets_imTOR.fcs.fcs_2	0.274257	0.47765	0.541802	0.795127	1.04067	1.047	0.76096	0.627755	0.172029	0.358776	2.41763	0.28726	1.62399	0.375249	0.827873	1.22795	0.678468	0.557923	0.888221	0.773765	0.0724611	0.95328	0.19041	1.70455	0.355864	0.740284	1.67464	1.63796	0.692443	0	imTOR	B	2	BT474
_d233_BT474_B_0_imTOR_singlets_imTOR.fcs.fcs_3	0.273287	0.47315	0.560591	0.798653	1.0367	1.04735	0.760949	0.63068	0.17323	0.341099	2.41849	0.350672	1.65749	0.403248	0.859749	1.27037	0.718944	0.561497	0.945198	0.796029	0.0726503	0.98125	0.19171	1.86192	0.37301	0.79215	1.75344	1.62508	0.721859	0	imTOR	B	3	BT474
_d233_BT474_B_0_imTOR_singlets_imTOR.fcs.fcs_4	0.283906	0.489995	0.571194	0.824123	1.05812	1.07808	0.777165	0.636659	0.175058	0.37095	2.45472	0.390544	1.65083	0.403602	0.898299	1.33983	0.716336	0.587464	0.963444	0.799281	0.0775086	1.0347	0.196358	1.95554	0.364003	0.787983	1.73965	1.85601	0.749891	0	imTOR	B	4	BT474
_d119_BT474_A_40_iPKC_singlets_iPKC.fcs.fcs_0	0.608595	0.433614	0.441541	0.62912	0.918448	1.40552	0.932971	0.617185	0.143413	0.446882	2.284	0.259286	0.805768	0.422756	0.776812	1.07189	0.537041	1.02621	0.752815	0.758918	0.064785	1.14655	0.177817	2.81093	0.352795	0.693602	1.03281	1.17285	0.537205	40	iPKC	A	0	BT474
_d119_BT474_A_40_iPKC_singlets_iPKC.fcs.fcs_1	0.614812	0.431965	0.4322	0.609677	0.892627	1.46464	0.906409	0.599902	0.143326	0.436346	2.20735	0.342805	0.777868	0.411508	0.72549	1.05729	0.513962	1.01249	0.743786	0.723675	0.065602	1.12657	0.167646	2.91322	0.363177	0.670733	0.975417	1.27474	0.518322	40	iPKC	A	1	BT474
_d119_BT474_A_40_iPKC_singlets_iPKC.fcs.fcs_2	0.605693	0.436311	0.433455	0.614284	0.889316	1.37506	0.917797	0.641265	0.139879	0.427683	2.24309	0.26574	0.783629	0.424198	0.755311	1.05317	0.519079	0.972573	0.759968	0.738086	0.0662602	1.11252	0.195727	2.68619	0.323285	0.66918	1.0065	1.09191	0.527818	40	iPKC	A	2	BT474
_d119_BT474_A_40_iPKC_singlets_iPKC.fcs.fcs_3	0.603609	0.437916	0.434506	0.632909	0.914388	1.37356	0.941412	0.625054	0.138842	0.451447	2.33563	0.234204	0.82814	0.43592	0.756699	1.06517	0.546555	1.03604	0.776121	0.776076	0.0672666	1.19509	0.16537	2.94368	0.346505	0.688369	1.0442	1.19005	0.551382	40	iPKC	A	3	BT474
_d119_BT474_A_40_iPKC_singlets_iPKC.fcs.fcs_4	0.613821	0.433805	0.431024	0.63251	0.901148	1.41257	0.94309	0.611203	0.138653	0.446035	2.2985	0.300149	0.796261	0.421901	0.775154	1.03908	0.524329	1.04351	0.766088	0.737673	0.0683154	1.15501	0.187033	2.76708	0.313113	0.688109	1.00911	1.14721	0.550655	40	iPKC	A	4	BT474
_d125_BT474_A_40_egf_singlets_egf.fcs.fcs_0	0.545754	0.474853	0.489439	0.589045	0.875431	1.20677	0.762012	0.528283	0.134918	0.420645	1.9	0.305666	1.38134	0.42444	0.628858	1.00565	0.446406	0.765057	0.647969	0.654582	0.0617918	0.918915	0.151685	4.48759	0.303046	0.572293	0.867225	1.35156	0.343625	40	egf	A	0	BT474
_d125_BT474_A_40_egf_singlets_egf.fcs.fcs_1	0.555029	0.4617	0.46947	0.573459	0.876568	1.2331	0.752607	0.532946	0.138136	0.408503	1.85317	0.303165	1.30346	0.426483	0.647234	0.998307	0.448646	0.777559	0.651252	0.641702	0.0586744	0.885045	0.153806	4.41064	0.282453	0.553476	0.845777	1.2836	0.348978	40	egf	A	1	BT474
_d125_BT474_A_40_egf_singlets_egf.fcs.fcs_2	0.512668	0.471069	0.488787	0.581934	0.878655	1.22877	0.770189	0.529006	0.140014	0.417325	1.89471	0.279941	1.41473	0.421365	0.622833	1.02761	0.450806	0.781845	0.635928	0.639495	0.0609475	0.870258	0.145644	4.50314	0.289258	0.565379	0.825147	1.24287	0.332541	40	egf	A	2	BT474
_d125_BT474_A_40_egf_singlets_egf.fcs.fcs_3	0.5348	0.463435	0.475431	0.559589	0.865034	1.2015	0.76277	0.533933	0.1381	0.413408	1.91632	0.248168	1.36447	0.413305	0.649591	1.01942	0.455969	0.734519	0.655737	0.647622	0.0592645	0.912577	0.138609	4.3963	0.313249	0.547597	0.846693	1.28674	0.340787	40	egf	A	3	BT474
_d125_BT474_A_40_egf_singlets_egf.fcs.fcs_4	0.52543	0.466838	0.475569	0.555543	0.861175	1.19627	0.777035	0.513891	0.150193	0.416882	1.80162	0.306979	1.33838	0.414256	0.623523	1.00334	0.433646	0.740712	0.659956	0.610696	0.0609905	0.868433	0.150971	4.3228	0.306778	0.550565	0.819965	1.08005	0.328855	40	egf	A	4	BT474
_d221_BT474_B_17_iEGFR_singlets_iEGFR.fcs.fcs_0	0.497784	0.514564	0.577381	0.804344	0.920777	1.16028	0.723953	0.56184	0.148537	0.488837	0.755929	0.25275	0.911966	0.389428	0.713371	0.939893	0.519338	0.568503	0.656026	0.596347	0.0629171	0.852664	0.140578	3.29431	0.263277	0.530002	0.600683	1.37068	0.46521	17	iEGFR	B	0	BT474
_d221_BT474_B_17_iEGFR_singlets_iEGFR.fcs.fcs_1	0.515116	0.520244	0.598755	0.81252	0.943411	1.19737	0.737208	0.579718	0.147004	0.492493	0.758816	0.275965	0.932928	0.390646	0.713244	0.985244	0.528001	0.604232	0.689357	0.587599	0.066258	0.865385	0.141832	3.47619	0.273753	0.536934	0.618201	1.48905	0.47749	17	iEGFR	B	1	BT474
_d221_BT474_B_17_iEGFR_singlets_iEGFR.fcs.fcs_2	0.507418	0.520313	0.579361	0.810755	0.922847	1.17592	0.725685	0.543566	0.145514	0.48177	0.748423	0.224931	0.915373	0.386845	0.679008	0.929327	0.511856	0.584042	0.668237	0.566461	0.061103	0.850436	0.139522	3.2921	0.25148	0.523189	0.588225	1.34439	0.47323	17	iEGFR	B	2	BT474
_d221_BT474_B_17_iEGFR_singlets_iEGFR.fcs.fcs_3	0.506553	0.523646	0.5797	0.799952	0.926888	1.18057	0.729967	0.556411	0.145676	0.493504	0.757824	0.284158	0.919135	0.391309	0.69412	0.967369	0.51376	0.5734	0.682351	0.581097	0.0627397	0.857775	0.134281	3.42975	0.258795	0.524051	0.59881	1.43811	0.458078	17	iEGFR	B	3	BT474
_d221_BT474_B_17_iEGFR_singlets_iEGFR.fcs.fcs_4	0.505601	0.520377	0.596646	0.804506	0.935226	1.19443	0.727874	0.571757	0.148079	0.499783	0.754555	0.297412	0.942555	0.393748	0.713209	0.974777	0.52519	0.602456	0.664366	0.592873	0.0635198	0.877344	0.140395	3.47767	0.286345	0.544178	0.619563	1.44459	0.475682	17	iEGFR	B	4	BT474
_d111_BT474_A_5.5_egf_singlets_egf.fcs.fcs_0	0.473137	0.435133	0.500158	0.684879	1.07548	1.07949	0.838807	0.584403	0.154371	0.480185	2.30386	0.276363	1.12293	0.332618	0.669737	1.17459	0.510869	0.815202	0.760844	0.657463	0.0640197	0.895612	0.16093	1.75886	0.359228	1.0681	1.26458	1.35739	0.627886	5.5	egf	A	0	BT474
_d111_BT474_A_5.5_egf_singlets_egf.fcs.fcs_1	0.488027	0.425115	0.482589	0.668497	1.05062	1.09571	0.824381	0.570459	0.136185	0.467788	2.30672	0.364693	1.07716	0.32971	0.68674	1.1525	0.513415	0.752063	0.782715	0.661108	0.0609071	0.905367	0.148111	1.80706	0.378859	1.01258	1.27163	1.29703	0.608709	5.5	egf	A	1	BT474
_d111_BT474_A_5.5_egf_singlets_egf.fcs.fcs_2	0.496141	0.424155	0.503466	0.676801	1.06641	1.05531	0.885248	0.599478	0.148699	0.479737	2.32988	0.407669	1.14065	0.341742	0.692503	1.19853	0.53059	0.816861	0.802893	0.686989	0.0614231	0.921917	0.17434	1.74902	0.483755	1.09348	1.31539	1.34101	0.635791	5.5	egf	A	2	BT474
_d111_BT474_A_5.5_egf_singlets_egf.fcs.fcs_3	0.498043	0.4245	0.498701	0.680068	1.07636	1.09199	0.846526	0.601681	0.1351	0.474697	2.31932	0.300142	1.11612	0.338522	0.686882	1.17224	0.515701	0.770638	0.784969	0.710266	0.0589554	0.875069	0.163745	1.74477	0.369781	1.03311	1.29758	1.25401	0.622211	5.5	egf	A	3	BT474
_d111_BT474_A_5.5_egf_singlets_egf.fcs.fcs_4	0.498038	0.429899	0.493554	0.667051	1.0669	1.13758	0.878976	0.577969	0.143665	0.475086	2.32165	0.362013	1.11143	0.32473	0.695236	1.2154	0.513282	0.839012	0.788197	0.712823	0.063864	0.908932	0.181507	1.81656	0.38284	1.06134	1.28632	1.34684	0.644356	5.5	egf	A	4	BT474
_d109_BT474_A_0_egf_singlets_egf.fcs.fcs_0	0.513145	0.528832	0.59933	0.888061	1.14196	1.38508	0.909791	0.750435	0.191468	0.431045	2.64505	0.513264	2.30536	0.62702	0.914876	1.51596	0.732201	0.977852	1.01164	1.01454	0.0923444	1.16852	0.300403	3.94432	0.481828	1.06989	1.71524	1.83339	0.867888	0	egf	A	0	BT474
_d109_BT474_A_0_egf_singlets_egf.fcs.fcs_1	0.535306	0.53503	0.591574	0.883496	1.17345	1.35037	0.92023	0.72558	0.190886	0.41079	2.71694	0.385427	2.33157	0.613305	0.955954	1.52418	0.743007	0.986893	0.983753	1.02463	0.0878266	1.16619	0.247614	3.93988	0.468779	1.03799	1.72277	1.93179	0.853358	0	egf	A	1	BT474
_d109_BT474_A_0_egf_singlets_egf.fcs.fcs_2	0.534889	0.525763	0.58558	0.876308	1.15623	1.34948	0.918708	0.752206	0.193445	0.436541	2.66956	0.452391	2.31019	0.643639	0.952726	1.54603	0.751223	1.02485	1.02299	1.07008	0.0891379	1.24308	0.295367	3.86996	0.480528	1.09644	1.73595	1.97937	0.878413	0	egf	A	2	BT474
_d109_BT474_A_0_egf_singlets_egf.fcs.fcs_3	0.55233	0.533203	0.590328	0.887578	1.14338	1.32686	0.902027	0.739879	0.189458	0.421183	2.69492	0.40846	2.31251	0.61045	0.931433	1.52256	0.732838	0.982533	1.02208	1.01743	0.0901959	1.15989	0.293981	3.87559	0.563056	1.06018	1.71146	1.84803	0.88187	0	egf	A	3	BT474
_d109_BT474_A_0_egf_singlets_egf.fcs.fcs_4	0.515833	0.523437	0.586078	0.874812	1.13983	1.30989	0.909774	0.746078	0.190729	0.410029	2.67187	0.388838	2.31292	0.629966	0.945321	1.53609	0.741841	0.982444	1.02325	1.10471	0.0870339	1.18767	0.279722	3.90948	0.487993	1.05676	1.73812	1.97393	0.873806	0	egf	A	4	BT474
_d219_BT474_B_17_iPI3K_singlets_iPI3K.fcs.fcs_0	0.563225	0.497348	0.531587	0.791104	1.04546	1.33782	0.909509	0.643128	0.164529	0.627612	0.508971	0.429437	1.2359	0.467407	0.86581	1.17063	0.668946	1.04995	0.87265	0.747291	0.0790922	1.38646	0.204719	2.38397	0.332034	0.912637	0.916267	1.635	0.573211	17	iPI3K	B	0	BT474
_d219_BT474_B_17_iPI3K_singlets_iPI3K.fcs.fcs_1	0.547535	0.500439	0.525453	0.810164	1.04945	1.34839	0.926889	0.643607	0.169835	0.611476	0.509281	0.422899	1.22436	0.460698	0.884577	1.23543	0.68062	1.03738	0.875383	0.749727	0.0753993	1.35991	0.209774	2.52438	0.318144	0.905579	0.898786	1.60704	0.577707	17	iPI3K	B	1	BT474
_d219_BT474_B_17_iPI3K_singlets_iPI3K.fcs.fcs_2	0.555804	0.497526	0.546819	0.784127	1.04907	1.33696	0.919384	0.651855	0.167938	0.61587	0.517796	0.375201	1.27067	0.481574	0.932344	1.2264	0.689743	1.03257	0.886656	0.77434	0.0775319	1.37242	0.180237	2.56048	0.33435	0.92843	0.973354	1.59615	0.601991	17	iPI3K	B	2	BT474
_d219_BT474_B_17_iPI3K_singlets_iPI3K.fcs.fcs_3	0.548973	0.495175	0.546115	0.813419	1.0449	1.31581	0.898617	0.629125	0.159851	0.625081	0.513855	0.30874	1.24486	0.475871	0.892715	1.18108	0.676293	1.04555	0.884815	0.774956	0.0775264	1.37029	0.181196	2.29357	0.308394	0.900435	0.939445	1.3818	0.558759	17	iPI3K	B	3	BT474
_d219_BT474_B_17_iPI3K_singlets_iPI3K.fcs.fcs_4	0.543857	0.490324	0.530256	0.794371	1.04549	1.27902	0.902995	0.647519	0.158156	0.600997	0.486857	0.373104	1.19158	0.460747	0.869138	1.15896	0.658948	1.01709	0.842775	0.73583	0.0778476	1.27668	0.192925	2.36849	0.311702	0.865047	0.89071	1.41318	0.566673	17	iPI3K	B	4	BT474
_d123_BT474_A_13_imTOR_singlets_imTOR.fcs.fcs_0	0.460687	0.418321	0.487028	0.572442	1.0188	1.11979	0.860028	0.499731	0.134926	0.645456	2.55938	0.28732	1.05205	0.311283	0.626122	1.02769	0.455891	0.851467	0.656771	0.560682	0.0528887	1.06806	0.123671	1.62604	0.351923	0.890381	1.05972	1.57459	0.434732	13	imTOR	A	0	BT474
_d123_BT474_A_13_imTOR_singlets_imTOR.fcs.fcs_1	0.475838	0.420341	0.472294	0.572618	1.01746	1.07435	0.858055	0.493789	0.127675	0.652746	2.5647	0.28531	1.03506	0.305483	0.615746	1.02811	0.463341	0.857058	0.653113	0.557671	0.0547377	1.08131	0.122708	1.66804	0.330561	0.887887	1.08585	1.58725	0.42182	13	imTOR	A	1	BT474
_d123_BT474_A_13_imTOR_singlets_imTOR.fcs.fcs_2	0.454659	0.420805	0.483754	0.57175	1.02953	1.09147	0.869073	0.504116	0.134033	0.665461	2.57513	0.310736	1.05792	0.313363	0.638737	1.01965	0.470827	0.886234	0.671195	0.54698	0.0520431	1.12014	0.127527	1.64335	0.353691	0.910039	1.08103	1.68222	0.435574	13	imTOR	A	2	BT474
_d123_BT474_A_13_imTOR_singlets_imTOR.fcs.fcs_3	0.459736	0.418097	0.485831	0.572326	1.01902	1.09119	0.858169	0.49094	0.134134	0.663659	2.52617	0.282787	1.06306	0.311458	0.632707	1.03571	0.468631	0.876152	0.668044	0.558384	0.0535596	1.10546	0.122169	1.69581	0.334945	0.897432	1.08269	1.68863	0.444601	13	imTOR	A	3	BT474
_d123_BT474_A_13_imTOR_singlets_imTOR.fcs.fcs_4	0.475684	0.421916	0.495568	0.567159	1.02987	1.10161	0.885338	0.507207	0.135165	0.681598	2.58247	0.265724	1.09556	0.320661	0.634387	1.04555	0.462717	0.923114	0.663268	0.588094	0.0565927	1.13186	0.12791	1.66713	0.346639	0.925205	1.10292	1.61126	0.447087	13	imTOR	A	4	BT474
_d236_BT474_B_0_iMEK_singlets_iMEK.fcs.fcs_0	0.174814	0.342547	0.395746	0.466989	0.742642	0.827234	0.505849	0.535174	0.126067	0.228721	1.54299	0.864743	1.32282	0.346101	0.592756	1.0599	0.575884	0.222253	0.903142	0.757792	0.0679352	0.926045	0.218073	3.3726	0.30146	0.391908	1.39039	1.2073	0.682953	0	iMEK	B	0	BT474
_d236_BT474_B_0_iMEK_singlets_iMEK.fcs.fcs_1	0.18173	0.38002	0.38246	0.539335	0.837159	0.833473	0.510141	0.486894	0.141028	0.226344	1.68101	0.223144	1.3892	0.416349	0.739286	1.11595	0.612602	0.221416	0.75193	0.914483	0.0555437	0.937544	0.223279	3.19249	0.297375	0.360981	1.52309	1.58324	0.654192	0	iMEK	B	1	BT474
_d236_BT474_B_0_iMEK_singlets_iMEK.fcs.fcs_2	0.155699	0.348022	0.374297	0.545531	0.765867	0.94782	0.505195	0.43493	0.128941	0.216049	1.51	0.646088	1.23779	0.38928	0.594385	1.05138	0.564852	0.235398	0.846273	0.755286	0.0671227	0.862616	0.215985	3.22128	0.917807	0.440543	1.45128	1.45925	0.61139	0	iMEK	B	2	BT474
_d236_BT474_B_0_iMEK_singlets_iMEK.fcs.fcs_3	0.215817	0.385427	0.381765	0.523809	0.773465	0.928206	0.518334	0.468669	0.125103	0.229074	1.67083	0.69583	1.52818	0.400144	0.624823	1.15524	0.633048	0.252031	0.863604	0.855549	0.0574947	0.952995	0.315679	3.49609	0.315404	0.431007	1.53098	2.15318	0.626505	0	iMEK	B	3	BT474
_d236_BT474_B_0_iMEK_singlets_iMEK.fcs.fcs_4	0.17636	0.42035	0.42583	0.604651	0.922257	1.40857	0.527773	0.528998	0.157587	0.195385	1.91171	0.505603	1.5312	0.426795	0.671911	1.1891	0.677602	0.289377	0.866592	0.862117	0.073465	0.799704	0.206221	4.20678	0.367187	0.485227	1.64336	2.05505	0.742285	0	iMEK	B	4	BT474
_d108_BT474_A_full_full_singlets_full.fcs.fcs	0.471989	0.495145	0.42679	0.738625	0.995406	1.3026	0.787706	0.715043	0.153124	0.340578	3.167	0.75462	2.65265	0.67049	0.847562	1.17581	0.708686	1.00527	0.811607	0.923895	0.0761076	0.9282	0.343967	6.68292	0.360532	1.07098	1.33275	2.54126	0.782886	full	full	A	full.fcs.fcs	BT474
_d232_BT474_B_0_iPI3K_singlets_iPI3K.fcs.fcs_0	0.327892	0.369776	0.35815	0.537429	0.739245	0.700863	0.431979	0.354741	0.099779	0.226129	1.0298	0.210557	0.785224	0.219217	0.460203	0.722529	0.333301	0.244728	0.457417	0.393775	0.0392503	0.394082	0.083256	3.89256	0.186962	0.321671	0.673438	1.14317	0.286117	0	iPI3K	B	0	BT474
_d232_BT474_B_0_iPI3K_singlets_iPI3K.fcs.fcs_1	0.322573	0.367318	0.363588	0.538183	0.749113	0.671849	0.443082	0.376725	0.093107	0.224677	1.04916	0.170593	0.82732	0.227105	0.471601	0.746016	0.350803	0.268676	0.494791	0.421975	0.0433474	0.420742	0.100683	3.83976	0.239293	0.333384	0.717885	1.12409	0.313318	0	iPI3K	B	1	BT474
_d232_BT474_B_0_iPI3K_singlets_iPI3K.fcs.fcs_2	0.311076	0.359982	0.336817	0.504259	0.732542	0.694499	0.453555	0.375637	0.0956642	0.217785	0.996197	0.153369	0.787057	0.218046	0.464545	0.752737	0.338423	0.243546	0.456501	0.391007	0.0366346	0.394934	0.0856977	3.63139	0.193837	0.290628	0.649863	1.11661	0.279567	0	iPI3K	B	2	BT474
_d232_BT474_B_0_iPI3K_singlets_iPI3K.fcs.fcs_3	0.336986	0.362627	0.36531	0.522676	0.717051	0.706793	0.440093	0.368598	0.101954	0.224491	1.07809	0.185593	0.81979	0.217578	0.48071	0.736732	0.329194	0.246158	0.466646	0.391769	0.0409111	0.404253	0.106432	3.77887	0.215346	0.319664	0.68235	1.10211	0.314318	0	iPI3K	B	3	BT474
_d232_BT474_B_0_iPI3K_singlets_iPI3K.fcs.fcs_4	0.310105	0.374273	0.383768	0.560874	0.760511	0.700587	0.468929	0.382917	0.0980398	0.230655	1.00855	0.21461	0.845162	0.22559	0.497184	0.757149	0.377422	0.275449	0.500755	0.391596	0.0371273	0.451037	0.116572	4.00346	0.366244	0.330901	0.705696	1.33469	0.322766	0	iPI3K	B	4	BT474
_d228_BT474_B_full_full_singlets_full.fcs.fcs	0.286315	0.521666	0.4786	0.896424	0.938029	1.0431	0.677987	0.564912	0.127851	0.352123	2.27943	0.307138	1.92911	0.49451	0.731656	0.945523	0.547606	0.698992	0.666318	0.596349	0.0588666	0.607659	0.175972	6.04914	0.260838	0.739122	0.980727	2.03349	0.615072	full	full	B	full.fcs.fcs	BT474
_d110_BT474_A_13_iPI3K_singlets_iPI3K.fcs.fcs_0	0.856584	0.466029	0.473944	0.72593	1.00216	1.40289	0.956718	0.595053	0.15175	0.613875	0.679205	0.414129	1.4785	0.436823	0.731634	1.11179	0.587175	1.41859	0.727561	0.750934	0.0670429	1.13825	0.20811	4.11513	0.384214	0.936543	0.714168	1.85768	0.474926	13	iPI3K	A	0	BT474
_d110_BT474_A_13_iPI3K_singlets_iPI3K.fcs.fcs_1	0.877868	0.468098	0.470176	0.707354	1.00466	1.42298	0.957252	0.598646	0.154416	0.634779	0.681989	0.34293	1.46685	0.422458	0.719879	1.13505	0.5807	1.40136	0.699548	0.72115	0.067001	1.12369	0.206345	4.00206	0.389406	0.901688	0.693975	1.69579	0.452358	13	iPI3K	A	1	BT474
_d110_BT474_A_13_iPI3K_singlets_iPI3K.fcs.fcs_2	0.885289	0.459705	0.461868	0.704397	1.00046	1.40603	0.947529	0.603226	0.157238	0.623875	0.683526	0.323011	1.45468	0.437655	0.754056	1.10643	0.578401	1.36652	0.717967	0.743009	0.0697643	1.12919	0.187895	4.03806	0.499425	0.915946	0.709856	1.659	0.465614	13	iPI3K	A	2	BT474
_d110_BT474_A_13_iPI3K_singlets_iPI3K.fcs.fcs_3	0.871205	0.465817	0.473477	0.709436	1.0013	1.42057	0.93104	0.596026	0.157735	0.625547	0.685238	0.358009	1.48761	0.441629	0.741892	1.13695	0.586891	1.38396	0.71386	0.738236	0.0679712	1.14527	0.197609	4.16793	0.430864	0.92216	0.719627	1.73758	0.451969	13	iPI3K	A	3	BT474
_d110_BT474_A_13_iPI3K_singlets_iPI3K.fcs.fcs_4	0.87748	0.464757	0.460314	0.712623	0.985265	1.43415	0.923252	0.587994	0.155838	0.626207	0.680592	0.310216	1.43977	0.421845	0.738502	1.09366	0.567557	1.32719	0.691337	0.704927	0.0678346	1.06066	0.19703	4.05151	0.370978	0.888977	0.698527	1.5901	0.446627	13	iPI3K	A	4	BT474
_d237_BT474_B_9_egf_singlets_egf.fcs.fcs_0	0.523868	0.453995	0.494783	0.767065	1.07575	1.14256	0.952805	0.488613	0.109367	0.656814	2.67641	0.293755	1.28709	0.292597	0.558998	0.952118	0.457621	1.06163	0.529389	0.416612	0.049728	0.832175	0.142231	3.63281	0.215828	1.05372	0.962974	1.336	0.50987	9	egf	B	0	BT474
_d237_BT474_B_9_egf_singlets_egf.fcs.fcs_1	0.532345	0.448894	0.508365	0.795239	1.08519	1.10514	0.973735	0.480746	0.114762	0.657897	2.74566	0.297036	1.35742	0.294572	0.56668	0.97305	0.456965	1.05771	0.545011	0.403465	0.0477082	0.842093	0.160111	3.81991	0.234861	1.08717	0.970741	1.35181	0.514192	9	egf	B	1	BT474
_d237_BT474_B_9_egf_singlets_egf.fcs.fcs_2	0.552954	0.447049	0.52433	0.777319	1.08593	1.08821	0.954013	0.479505	0.112847	0.639398	2.75968	0.251213	1.3034	0.300565	0.578066	0.983746	0.468677	1.06504	0.570858	0.434689	0.0489345	0.869041	0.141163	3.63732	0.251091	1.07568	0.95419	1.33917	0.51938	9	egf	B	2	BT474
_d237_BT474_B_9_egf_singlets_egf.fcs.fcs_3	0.510244	0.445674	0.517594	0.787211	1.08765	1.09648	0.960219	0.472652	0.116615	0.66295	2.7277	0.185117	1.28831	0.291446	0.554095	0.962164	0.451522	0.991816	0.562824	0.410736	0.0467687	0.858836	0.13905	3.34131	0.242498	1.03881	0.962699	1.11404	0.525518	9	egf	B	3	BT474
_d237_BT474_B_9_egf_singlets_egf.fcs.fcs_4	0.531275	0.44218	0.48905	0.763169	1.06233	1.09112	0.979485	0.465105	0.110919	0.646227	2.72765	0.208267	1.26698	0.282029	0.54048	0.94779	0.431619	1.02714	0.51984	0.407357	0.0478074	0.833469	0.137406	3.51543	0.275506	1.02298	0.941887	1.28133	0.471653	9	egf	B	4	BT474
_d227_BT474_B_7_iEGFR_singlets_iEGFR.fcs.fcs_0	0.527347	0.402381	0.427415	0.652961	0.94537	1.05197	0.837278	0.501473	0.113547	0.507036	1.77737	0.250824	1.21485	0.321932	0.587784	0.926606	0.421636	0.982444	0.56143	0.495214	0.0489419	0.714044	0.156454	3.62758	0.195949	0.886731	0.8025	1.21499	0.420276	7	iEGFR	B	0	BT474
_d227_BT474_B_7_iEGFR_singlets_iEGFR.fcs.fcs_1	0.536059	0.412267	0.435533	0.691137	0.907715	1.05124	0.835544	0.47678	0.110389	0.52749	1.85876	0.197528	1.18221	0.306707	0.547974	0.890006	0.388702	0.935542	0.563165	0.476333	0.0497244	0.682504	0.132982	3.34015	0.195666	0.865395	0.768889	1.03424	0.430503	7	iEGFR	B	1	BT474
_d227_BT474_B_7_iEGFR_singlets_iEGFR.fcs.fcs_2	0.529022	0.406142	0.42476	0.652836	0.940765	1.04289	0.83376	0.467156	0.108045	0.511679	1.79906	0.207117	1.19629	0.312438	0.539586	0.878307	0.414951	0.964724	0.54606	0.46127	0.0525385	0.693746	0.130647	3.55389	0.193726	0.858653	0.758236	1.21154	0.38724	7	iEGFR	B	2	BT474
_d227_BT474_B_7_iEGFR_singlets_iEGFR.fcs.fcs_3	0.571592	0.410187	0.439674	0.671494	0.954297	1.04815	0.848415	0.478084	0.114675	0.520467	1.92618	0.192607	1.22284	0.301711	0.549694	0.894737	0.408357	0.933575	0.540431	0.462493	0.0510972	0.679448	0.145305	3.37295	0.194676	0.861038	0.762504	1.1794	0.415297	7	iEGFR	B	3	BT474
_d227_BT474_B_7_iEGFR_singlets_iEGFR.fcs.fcs_4	0.536457	0.410488	0.418217	0.678852	0.942099	1.05129	0.838856	0.482242	0.11064	0.527621	1.84393	0.241733	1.21833	0.308893	0.545267	0.882	0.404911	0.992469	0.555787	0.461843	0.0466113	0.663547	0.14001	3.56817	0.214261	0.897221	0.750901	1.18563	0.41671	7	iEGFR	B	4	BT474
_d124_BT474_A_13_iEGFR_singlets_iEGFR.fcs.fcs_0	0.751216	0.494693	0.636339	0.760777	1.35406	1.51886	1.19234	0.721988	0.181382	0.837888	2.23656	0.46871	1.61983	0.521125	1.01617	1.68168	0.734236	1.42106	0.991027	0.85535	0.0786299	1.68254	0.237258	3.76301	0.52492	1.16722	1.33275	2.12312	0.789239	13	iEGFR	A	0	BT474
_d124_BT474_A_13_iEGFR_singlets_iEGFR.fcs.fcs_1	0.735327	0.491544	0.620435	0.746691	1.32663	1.49858	1.15637	0.711034	0.179796	0.841782	2.28401	0.411685	1.57347	0.494454	0.989835	1.6241	0.708303	1.29816	0.991679	0.831154	0.0828387	1.60144	0.224443	3.63235	0.506722	1.124	1.28648	2.20606	0.754365	13	iEGFR	A	1	BT474
_d124_BT474_A_13_iEGFR_singlets_iEGFR.fcs.fcs_2	0.71137	0.498639	0.628868	0.77568	1.32319	1.46354	1.1714	0.719991	0.184809	0.834456	2.31364	0.401065	1.61375	0.503999	0.98967	1.72173	0.72462	1.38756	0.999595	0.904944	0.0773724	1.63956	0.210062	3.70268	0.547888	1.12499	1.36543	2.20353	0.769327	13	iEGFR	A	2	BT474
_d124_BT474_A_13_iEGFR_singlets_iEGFR.fcs.fcs_3	0.710263	0.488815	0.62201	0.749107	1.31802	1.48227	1.19245	0.72479	0.179352	0.834305	2.32093	0.464742	1.58583	0.511688	0.994244	1.65279	0.720258	1.3612	1.02012	0.834213	0.0769617	1.66339	0.244841	3.66974	0.504624	1.14228	1.33121	2.17548	0.785107	13	iEGFR	A	3	BT474
_d124_BT474_A_13_iEGFR_singlets_iEGFR.fcs.fcs_4	0.727822	0.491092	0.627297	0.748081	1.30997	1.56109	1.16298	0.717556	0.182475	0.839255	2.24346	0.48749	1.57204	0.501614	0.967495	1.66542	0.701922	1.36835	0.99265	0.832525	0.0845718	1.62793	0.22578	3.76407	0.50965	1.15192	1.29152	2.03072	0.778531	13	iEGFR	A	4	BT474
_d117_BT474_A_40_imTOR_singlets_imTOR.fcs.fcs_0	0.645655	0.479854	0.517212	0.718529	1.03844	1.35366	0.87857	0.627047	0.148746	0.529244	2.86515	0.424494	1.45391	0.403511	0.806735	1.19319	0.585502	0.846071	0.825163	0.689916	0.0686926	1.23762	0.166563	1.34437	0.342164	0.79801	1.30119	1.42104	0.510715	40	imTOR	A	0	BT474
_d117_BT474_A_40_imTOR_singlets_imTOR.fcs.fcs_1	0.629993	0.471984	0.496967	0.684305	1.01642	1.28146	0.858402	0.60482	0.147833	0.490875	2.81937	0.29702	1.40692	0.401353	0.796987	1.13085	0.573699	0.801392	0.789387	0.697888	0.0670603	1.21779	0.157339	1.24719	0.305082	0.767178	1.25494	1.3133	0.509317	40	imTOR	A	1	BT474
_d117_BT474_A_40_imTOR_singlets_imTOR.fcs.fcs_2	0.634526	0.474894	0.509428	0.710794	1.02147	1.29855	0.866228	0.636276	0.148587	0.510711	2.85057	0.324114	1.43465	0.406485	0.790225	1.16145	0.592292	0.837167	0.814397	0.665879	0.0649543	1.19028	0.169281	1.21196	0.316289	0.781536	1.28969	1.37168	0.511365	40	imTOR	A	2	BT474
_d117_BT474_A_40_imTOR_singlets_imTOR.fcs.fcs_3	0.63865	0.477341	0.52155	0.710247	1.04429	1.32323	0.864446	0.617458	0.152468	0.52578	2.93977	0.287859	1.50011	0.421032	0.844076	1.16341	0.601426	0.870453	0.830269	0.728057	0.0703288	1.25434	0.168038	1.34868	0.323756	0.813542	1.31736	1.40197	0.534537	40	imTOR	A	3	BT474
_d117_BT474_A_40_imTOR_singlets_imTOR.fcs.fcs_4	0.620003	0.471754	0.498075	0.710477	1.02096	1.28607	0.860807	0.621819	0.146005	0.496497	2.77427	0.338696	1.43262	0.409525	0.790054	1.14286	0.589394	0.815954	0.79644	0.67972	0.0675152	1.23464	0.164007	1.33434	0.310834	0.78138	1.26464	1.3799	0.521551	40	imTOR	A	4	BT474
_c988_HCC1954_B_17_iPKC_singlets_iPKC.fcs.fcs_0	1.7855	1.33397	1.32545	1.48673	1.9824	2.74682	3.06283	1.35531	0.258011	3.73507	4.9705	1.3765	0.895417	1.82982	1.65755	1.6191	0.924848	12.9672	1.08984	0.474896	0.461354	2.34337	0.623628	4.20407	0.169465	2.37816	1.56858	3.04414	0.800622	17	iPKC	B	0	HCC1954
_c988_HCC1954_B_17_iPKC_singlets_iPKC.fcs.fcs_1	1.79462	1.31071	1.2575	1.46226	1.93516	2.71902	3.08406	1.26339	0.248606	3.65434	4.87714	1.22648	0.875315	1.69442	1.53082	1.54888	0.878805	12.2471	1.02402	0.485162	0.460911	2.28151	0.525559	3.76008	0.182908	2.17957	1.45627	2.51458	0.79484	17	iPKC	B	1	HCC1954
_c988_HCC1954_B_17_iPKC_singlets_iPKC.fcs.fcs_2	1.75229	1.31586	1.29632	1.47138	1.97485	2.73872	3.11973	1.30243	0.25742	3.71928	4.95866	1.22594	0.902156	1.78924	1.55397	1.60319	0.877632	12.5831	1.0393	0.439656	0.455878	2.20356	0.561599	3.99656	0.195021	2.18224	1.52711	2.64571	0.819553	17	iPKC	B	2	HCC1954
_c988_HCC1954_B_17_iPKC_singlets_iPKC.fcs.fcs_3	1.86473	1.35652	1.36418	1.52206	1.96415	2.71986	3.0377	1.30774	0.253397	3.76201	4.9988	1.1637	0.911652	1.79347	1.61581	1.60702	0.90809	12.5695	1.0219	0.863304	0.469544	2.22666	0.547578	3.77639	0.189832	2.2094	1.51951	2.8389	0.816456	17	iPKC	B	3	HCC1954
_c988_HCC1954_B_17_iPKC_singlets_iPKC.fcs.fcs_4	1.92037	1.37939	1.44137	1.56957	2.05278	2.94908	3.29412	1.43011	0.267419	3.91465	5.21876	1.12773	0.990759	1.81365	1.6755	1.63642	0.958181	13.2723	1.083	0.522362	0.465848	2.42948	0.576489	4.26565	0.179273	2.36682	1.62238	2.63128	0.878806	17	iPKC	B	4	HCC1954
_c802_HCC1954_A_40_iPI3K_singlets_iPI3K.fcs.fcs_0	0.800496	0.953657	0.893688	0.97546	1.35419	1.46286	1.69854	0.873296	0.160947	1.70566	0.848448	0.628236	0.660152	1.19207	1.12368	1.09303	0.681759	5.8771	0.806639	0.358642	0.470517	2.09897	0.386466	2.88881	0.160523	1.46178	0.714042	1.42488	0.776212	40	iPI3K	A	0	HCC1954
_c802_HCC1954_A_40_iPI3K_singlets_iPI3K.fcs.fcs_1	0.811846	0.973943	0.957226	1.05118	1.36847	1.54607	1.78641	0.938667	0.161788	1.75865	0.922059	0.625761	0.681157	1.18943	1.13126	1.17392	0.700096	6.08202	0.786261	0.328236	0.460896	2.24417	0.396052	3.19655	0.153413	1.50528	0.717114	1.45779	0.776794	40	iPI3K	A	1	HCC1954
_c802_HCC1954_A_40_iPI3K_singlets_iPI3K.fcs.fcs_2	0.796712	0.982752	0.932393	1.02235	1.4041	1.5312	1.76559	0.9145	0.170855	1.74472	0.892161	0.713374	0.678034	1.16421	1.13594	1.15548	0.680525	5.78106	0.787579	0.341643	0.470665	2.20341	0.395629	2.84541	0.202975	1.46191	0.708204	1.38565	0.744833	40	iPI3K	A	2	HCC1954
_c802_HCC1954_A_40_iPI3K_singlets_iPI3K.fcs.fcs_3	0.822465	0.970026	0.937775	1.02971	1.36877	1.56483	1.83014	0.928294	0.165603	1.80793	0.890679	0.622497	0.685609	1.18453	1.11047	1.08299	0.69801	5.93595	0.791427	0.363682	0.513335	2.24694	0.374758	3.02047	0.174941	1.4617	0.705951	1.31301	0.764065	40	iPI3K	A	3	HCC1954
_c802_HCC1954_A_40_iPI3K_singlets_iPI3K.fcs.fcs_4	0.806507	0.966992	0.931382	1.01364	1.34367	1.41707	1.70133	0.904845	0.156842	1.67129	0.847641	0.587966	0.66415	1.17328	1.16464	1.07338	0.682374	5.74785	0.783217	0.319946	0.44677	2.07009	0.34666	2.85827	0.155616	1.41306	0.670688	1.27594	0.722781	40	iPI3K	A	4	HCC1954
_c954_BT549_B_17_egf_singlets_egf.fcs.fcs_0	1.22274	0.753081	0.468723	1.11047	0.78054	2.06008	0.899017	0.908093	2.49884	2.44599	1.76736	3.71887	0.723217	0.9227	2.73439	0.680669	0.999967	2.00752	0.983613	0.47681	0.516632	2.05064	0.957394	6.12388	1.41005	1.02321	0.882942	0.22871	8.05391	17	egf	B	0	BT549
_c954_BT549_B_17_egf_singlets_egf.fcs.fcs_1	1.23873	0.7604	0.46249	1.13048	0.792681	2.01039	0.898095	0.930966	2.59789	2.47597	1.83578	3.97788	0.734614	0.975245	2.78766	0.715896	1.01762	2.0839	0.998257	0.622031	0.525714	2.11444	1.00021	6.08488	1.59731	1.0559	0.956262	0.231831	8.17491	17	egf	B	1	BT549
_c954_BT549_B_17_egf_singlets_egf.fcs.fcs_2	1.24514	0.748979	0.472612	1.11778	0.783724	1.99197	0.906896	0.934037	2.63409	2.47213	1.89831	4.13128	0.75254	0.974929	2.79411	0.716874	1.03707	2.15892	1.00288	0.716993	0.57097	2.14257	1.0685	6.30525	1.49011	1.07908	0.963916	0.254062	8.31376	17	egf	B	2	BT549
_c954_BT549_B_17_egf_singlets_egf.fcs.fcs_3	1.26672	0.769984	0.465399	1.11989	0.791894	2.02585	0.922504	0.903954	2.57551	2.47596	1.82731	4.18652	0.76824	0.937647	2.77665	0.733495	1.03651	2.11511	0.980927	0.533519	0.546543	2.22017	0.985734	6.44894	1.65658	1.05143	0.947817	0.240195	7.96281	17	egf	B	3	BT549
_c954_BT549_B_17_egf_singlets_egf.fcs.fcs_4	1.22425	0.768121	0.462381	1.13534	0.786799	2.09081	0.905262	0.922204	2.61284	2.52723	1.8674	4.18401	0.733317	0.932984	2.69672	0.691968	1.01168	2.07645	1.00919	0.497056	0.517811	2.10835	1.02313	6.21504	1.659	1.04755	0.931284	0.23241	7.84757	17	egf	B	4	BT549
_c958_BT549_B_7_iMEK_singlets_iMEK.fcs.fcs_0	0.641497	0.722077	0.422587	1.12386	1.01611	1.33701	0.544923	0.846748	3.07393	0.913057	2.67467	4.59346	0.9658	1.00804	2.10221	0.601943	1.00214	0.261315	0.901704	0.61952	0.902066	0.961306	0.901535	4.66727	0.963512	0.75425	1.03141	0.245886	7.51422	7	iMEK	B	0	BT549
_c958_BT549_B_7_iMEK_singlets_iMEK.fcs.fcs_1	0.639921	0.723911	0.396853	1.13443	1.01438	1.39227	0.547789	0.881509	3.18592	0.887472	2.68171	4.69313	0.948402	0.972298	2.06655	0.622861	0.954996	0.236391	0.891392	0.515187	0.891848	0.935847	0.882884	4.58849	1.16491	0.768114	1.01409	0.246091	7.26	7	iMEK	B	1	BT549
_c958_BT549_B_7_iMEK_singlets_iMEK.fcs.fcs_2	0.687293	0.732493	0.411474	1.16335	1.03256	1.27735	0.573765	0.874858	3.01232	0.966832	2.65921	4.34031	0.945477	0.978111	2.11132	0.604982	0.99547	0.262609	0.879009	0.572821	0.858485	0.981068	0.908335	4.68582	1.40625	0.780865	1.00694	0.218728	7.27608	7	iMEK	B	2	BT549
_c958_BT549_B_7_iMEK_singlets_iMEK.fcs.fcs_3	0.627786	0.727762	0.40124	1.12939	1.0055	1.25568	0.53899	0.833116	3.06756	0.900776	2.64785	4.42478	0.94643	0.951744	2.08235	0.562566	0.965717	0.245254	0.884236	0.512927	0.898558	0.944753	0.90614	4.76517	0.898611	0.747063	1.00882	0.199472	7.23839	7	iMEK	B	3	BT549
_c958_BT549_B_7_iMEK_singlets_iMEK.fcs.fcs_4	0.613069	0.725598	0.406345	1.13223	1.03426	1.25746	0.558124	0.887406	3.18955	0.896565	2.68877	5.13028	0.954562	0.920432	2.01176	0.557762	0.969062	0.266402	0.831316	0.522414	0.853518	0.900395	0.897882	4.77137	1.16564	0.762739	1.00834	0.197191	6.96179	7	iMEK	B	4	BT549
_c969_HCC1954_B_60_iPKC_singlets_iPKC.fcs.fcs_0	1.61773	1.14988	1.18053	1.53078	2.21414	3.28133	3.54644	1.62194	0.271359	4.59596	5.94657	1.56368	0.983558	2.30873	2.24133	1.84023	1.10307	13.714	1.33044	0.91283	0.408402	4.09856	0.7912	10.805	0.226497	3.97377	1.98317	2.32007	0.807371	60	iPKC	B	0	HCC1954
_c969_HCC1954_B_60_iPKC_singlets_iPKC.fcs.fcs_1	1.67972	1.16496	1.22946	1.56105	2.34186	3.48005	3.60614	1.71297	0.307128	4.47994	5.81942	1.07784	1.02378	2.48933	2.26329	1.92087	1.20074	14.8813	1.44671	0.688714	0.44508	4.52078	0.773292	11.6222	0.25932	3.86013	2.13019	2.76667	0.855668	60	iPKC	B	1	HCC1954
_c969_HCC1954_B_60_iPKC_singlets_iPKC.fcs.fcs_2	1.77431	1.19583	1.27191	1.55161	2.37098	3.42177	3.65438	1.76465	0.31311	4.7196	6.26411	1.58974	1.03211	2.27644	2.44763	1.90595	1.19456	14.2962	1.50691	0.618557	0.415485	4.21184	0.755709	11.036	0.24494	4.06227	2.17082	3.18829	0.84496	60	iPKC	B	2	HCC1954
_c969_HCC1954_B_60_iPKC_singlets_iPKC.fcs.fcs_3	1.5747	1.17926	1.2103	1.46889	2.23069	3.19697	3.41251	1.69205	0.313206	4.30725	5.65573	1.5228	0.978805	2.38024	2.21581	1.96671	1.09829	13.7267	1.42754	0.554032	0.417829	3.90679	0.804614	9.87224	0.224208	3.87605	1.92583	2.7765	0.789147	60	iPKC	B	3	HCC1954
_c969_HCC1954_B_60_iPKC_singlets_iPKC.fcs.fcs_4	1.7141	1.17776	1.28498	1.62969	2.32341	3.42055	3.61365	1.67783	0.293381	4.56411	5.9452	1.3961	1.04643	2.43354	2.33922	1.74615	1.18575	14.6238	1.41157	0.576022	0.436694	4.20572	0.856456	11.1964	0.267395	3.96817	2.12517	2.8144	0.820639	60	iPKC	B	4	HCC1954
_c764_BT549_A_15_HCC70_singlets_HCC70.fcs.fcs_0	1.6661	1.36526	0.842899	0.965482	1.07252	1.46941	1.93837	0.949512	0.591254	2.10451	4.03931	0.844267	1.437	1.05298	0.962141	1.16668	0.851588	6.12044	0.871002	0.572481	1.50214	1.14141	0.914493	5.94052	0.19713	1.35849	1.09165	0.776526	0.29903	15	HCC70	A	0	BT549
_c764_BT549_A_15_HCC70_singlets_HCC70.fcs.fcs_1	1.58677	1.34732	0.794621	0.926829	1.05585	1.48817	1.89502	0.894067	0.614888	2.04866	3.96103	0.834952	1.38522	0.995257	0.931124	1.16746	0.814981	6.01679	0.836997	0.56517	1.48843	1.10478	0.872866	5.82538	0.259326	1.33462	1.05042	0.779895	0.325478	15	HCC70	A	1	BT549
_c764_BT549_A_15_HCC70_singlets_HCC70.fcs.fcs_2	1.64627	1.3355	0.770784	0.901412	1.03516	1.4267	1.88219	0.903487	0.597114	2.07756	3.93145	0.879907	1.40076	1.01131	0.950909	1.18186	0.825931	5.92842	0.844738	0.637747	1.49214	1.11926	0.919594	5.74218	0.19053	1.31661	1.03264	0.807403	0.307472	15	HCC70	A	2	BT549
_c764_BT549_A_15_HCC70_singlets_HCC70.fcs.fcs_3	1.64906	1.33157	0.807341	0.931956	1.05709	1.45312	1.89949	0.914291	0.601918	2.06078	3.9521	0.812548	1.4162	1.05011	1.00376	1.12886	0.86724	6.0459	0.887255	0.588725	1.5701	1.16721	0.860127	5.79022	0.210369	1.28254	1.07836	0.788459	0.332957	15	HCC70	A	3	BT549
_c764_BT549_A_15_HCC70_singlets_HCC70.fcs.fcs_4	1.61758	1.3505	0.805434	0.918297	1.06176	1.45053	1.91002	0.878039	0.585222	2.08832	4.0454	0.94266	1.37199	0.984749	0.966601	1.15308	0.836733	5.90631	0.850803	0.727244	1.47556	1.08404	0.889758	5.88446	0.196515	1.34476	1.07083	0.86826	0.318282	15	HCC70	A	4	BT549
_c804_HCC1954_A_13_imTOR_singlets_imTOR.fcs.fcs_0	1.94566	1.14995	1.14797	1.22388	1.62435	1.94234	2.42579	1.32492	0.262328	2.34816	5.15851	1.11062	1.64295	2.03365	1.3775	1.4642	0.888836	10.7791	0.943016	0.560303	0.686704	1.77697	0.490884	2.31768	0.138349	1.97558	1.44711	2.37217	0.606241	13	imTOR	A	0	HCC1954
_c804_HCC1954_A_13_imTOR_singlets_imTOR.fcs.fcs_1	1.97392	1.14763	1.12009	1.21962	1.62872	1.97141	2.45636	1.41489	0.296181	2.31029	5.14004	0.996986	1.73292	2.18216	1.48416	1.4757	0.936824	10.8051	1.00333	0.581599	0.733227	1.77735	0.455538	2.33777	0.152286	1.98904	1.47355	2.15123	0.655405	13	imTOR	A	1	HCC1954
_c804_HCC1954_A_13_imTOR_singlets_imTOR.fcs.fcs_2	2.08189	1.21445	1.17386	1.31632	1.63462	2.0327	2.51844	1.3374	0.279836	2.38809	5.34002	0.946242	1.75152	1.94355	1.41199	1.41985	0.912474	10.9801	0.96193	0.540228	0.743473	1.67557	0.496292	2.31029	0.138087	1.85396	1.40292	2.03154	0.611124	13	imTOR	A	2	HCC1954
_c804_HCC1954_A_13_imTOR_singlets_imTOR.fcs.fcs_3	2.09618	1.19422	1.16646	1.27281	1.62133	1.99544	2.42496	1.3508	0.288791	2.41434	5.23557	1.01403	1.69493	1.96165	1.42278	1.37306	0.931676	10.9249	1.0008	0.596997	0.763169	1.78802	0.465262	2.16913	0.147789	1.99086	1.44552	2.22988	0.639623	13	imTOR	A	3	HCC1954
_c804_HCC1954_A_13_imTOR_singlets_imTOR.fcs.fcs_4	1.83823	1.13904	1.07704	1.20384	1.51664	1.90084	2.33175	1.31747	0.257927	2.18886	4.76694	0.878877	1.55439	1.94953	1.33535	1.41972	0.875898	10.2083	0.873596	0.54189	0.682969	1.71154	0.482394	2.32888	0.188781	1.76726	1.36399	2.14733	0.564556	13	imTOR	A	4	HCC1954
_c989_HCC1954_B_17_iMEK_singlets_iMEK.fcs.fcs_0	1.38087	1.88467	1.48426	1.7008	3.35707	1.29588	1.71839	1.16576	0.215576	2.52134	4.72035	1.12422	1.39656	1.69615	1.29335	1.22966	0.877515	1.84411	0.888733	0.427107	0.841978	2.49796	0.486518	2.60079	0.14876	1.35833	1.37512	2.49327	0.91959	17	iMEK	B	0	HCC1954
_c989_HCC1954_B_17_iMEK_singlets_iMEK.fcs.fcs_1	1.33928	1.84586	1.4722	1.66761	3.29361	1.25189	1.64901	1.16276	0.21719	2.47321	4.56927	0.955658	1.32723	1.72879	1.33509	1.20129	0.854595	1.74737	0.860804	0.446581	0.850628	2.43688	0.475865	2.60919	0.169988	1.31222	1.35213	2.28749	0.92586	17	iMEK	B	1	HCC1954
_c989_HCC1954_B_17_iMEK_singlets_iMEK.fcs.fcs_2	1.32004	1.89576	1.49326	1.65311	3.31564	1.28672	1.70032	1.17325	0.212859	2.60822	4.65211	1.02681	1.36959	1.68459	1.30502	1.25843	0.851838	1.79926	0.833651	0.451736	0.809324	2.36316	0.489287	2.63055	0.195334	1.27268	1.31133	2.53209	0.923729	17	iMEK	B	2	HCC1954
_c989_HCC1954_B_17_iMEK_singlets_iMEK.fcs.fcs_3	1.3042	1.83629	1.43598	1.59941	3.31575	1.23165	1.699	1.195	0.211323	2.5224	4.54424	1.0407	1.36063	1.71447	1.33925	1.22688	0.854242	1.87211	0.872537	0.426717	0.842772	2.44075	0.503107	2.54331	0.193077	1.3197	1.35843	2.35767	0.914326	17	iMEK	B	3	HCC1954
_c989_HCC1954_B_17_iMEK_singlets_iMEK.fcs.fcs_4	1.33286	1.87749	1.46138	1.65518	3.39236	1.27354	1.7209	1.21804	0.212842	2.57646	4.79527	1.1799	1.38454	1.68017	1.30594	1.16309	0.856896	1.78916	0.893312	0.452737	0.802278	2.44387	0.509545	2.72023	0.16477	1.39248	1.3863	2.70767	0.927753	17	iMEK	B	4	HCC1954
_c778_BT549_A_9_imTOR_singlets_imTOR.fcs.fcs_0	0.839262	0.589834	0.301639	0.903632	0.61474	1.39682	0.558912	0.608735	1.73137	1.78935	1.3793	2.58051	0.921894	0.90766	2.10287	0.51946	0.810189	2.16392	0.600703	0.353514	0.412723	0.819469	0.734944	4.15359	0.960909	1.01997	0.529259	0.208018	4.06888	9	imTOR	A	0	BT549
_c778_BT549_A_9_imTOR_singlets_imTOR.fcs.fcs_1	0.776993	0.576802	0.2873	0.901376	0.606423	1.47641	0.583064	0.594793	1.64422	1.73446	1.33524	2.54146	0.972329	0.938446	2.0513	0.562564	0.786778	2.196	0.648934	0.352112	0.383704	0.791657	0.708176	4.06455	0.586362	0.981334	0.562607	0.240384	4.6438	9	imTOR	A	1	BT549
_c778_BT549_A_9_imTOR_singlets_imTOR.fcs.fcs_2	0.861845	0.595462	0.308461	0.959367	0.629014	1.39161	0.577997	0.614868	1.74981	1.72571	1.28625	2.5355	0.94027	0.836226	2.04833	0.515508	0.872393	2.1914	0.661945	0.344227	0.420715	0.864218	0.740744	3.92958	1.00696	0.987618	0.572585	0.228933	4.32627	9	imTOR	A	2	BT549
_c778_BT549_A_9_imTOR_singlets_imTOR.fcs.fcs_3	0.800404	0.592649	0.311725	0.925787	0.607427	1.38327	0.59922	0.639968	1.73595	1.73261	1.32913	2.74715	0.910606	0.893552	2.03121	0.586605	0.814668	2.15881	0.651429	0.364912	0.41083	0.853012	0.723598	3.90742	0.843122	1.01263	0.562764	0.22002	4.18277	9	imTOR	A	3	BT549
_c778_BT549_A_9_imTOR_singlets_imTOR.fcs.fcs_4	0.775256	0.634305	0.313482	1.01541	0.627345	1.49769	0.622567	0.675148	1.88842	1.8732	1.37261	2.64685	1.02078	0.929589	2.14667	0.501755	0.841907	2.23986	0.628477	0.374089	0.41627	0.836114	0.829512	4.43038	0.654518	1.06811	0.574437	0.215842	4.48838	9	imTOR	A	4	BT549
_c965_HCC1954_B_17_iEGFR_singlets_iEGFR.fcs.fcs_0	1.85568	1.07257	1.24263	1.46616	1.54759	1.36504	2.0219	1.3495	0.247393	1.85598	2.90532	1.20072	1.23472	1.96048	1.30176	1.29147	0.917216	4.12374	1.12087	0.528215	0.546761	1.55994	0.687037	3.76899	0.193618	1.5343	1.30724	3.54198	1.02775	17	iEGFR	B	0	HCC1954
_c965_HCC1954_B_17_iEGFR_singlets_iEGFR.fcs.fcs_1	1.73427	1.0135	1.18107	1.3478	1.50909	1.27253	1.87991	1.26854	0.234664	1.73631	2.65886	0.980346	1.18051	1.89516	1.22395	1.24505	0.854609	3.98167	1.07059	0.555805	0.529479	1.46573	0.626714	3.72941	0.21516	1.4258	1.24482	3.11992	0.908936	17	iEGFR	B	1	HCC1954
_c965_HCC1954_B_17_iEGFR_singlets_iEGFR.fcs.fcs_2	1.72246	1.00592	1.16505	1.33617	1.51973	1.29527	1.90428	1.29641	0.25297	1.73052	2.77058	1.10191	1.18893	1.9462	1.28877	1.25847	0.888763	4.01947	1.08421	0.519995	0.528462	1.58023	0.638522	3.73175	0.213508	1.43277	1.32925	3.24468	0.933956	17	iEGFR	B	2	HCC1954
_c965_HCC1954_B_17_iEGFR_singlets_iEGFR.fcs.fcs_3	1.75038	1.03641	1.20641	1.37353	1.52398	1.26187	1.89577	1.29771	0.237779	1.78566	2.75849	1.04861	1.17242	1.9338	1.27983	1.14354	0.880425	3.94038	1.10591	0.532743	0.504644	1.49858	0.669007	3.65632	0.184197	1.44466	1.25367	3.14015	0.915966	17	iEGFR	B	3	HCC1954
_c965_HCC1954_B_17_iEGFR_singlets_iEGFR.fcs.fcs_4	1.7308	1.02562	1.1566	1.35844	1.50288	1.23862	1.90461	1.29362	0.240788	1.79038	2.73359	1.17714	1.20623	1.99697	1.32814	1.2303	0.910245	3.98755	1.13406	0.536827	0.557527	1.55581	0.690912	3.83132	0.201612	1.45108	1.29553	3.32252	0.957148	17	iEGFR	B	4	HCC1954
_c811_HCC1954_A_40_egf_singlets_egf.fcs.fcs_0	1.11544	1.05864	1.09465	1.15898	1.44773	2.13774	2.13136	0.929602	0.204539	2.85669	4.16932	0.755863	1.13511	1.26482	1.14704	1.15418	0.686097	8.79918	0.663141	0.353758	0.35554	2.97401	0.369553	8.80135	0.142875	1.63129	0.940318	1.50692	0.469999	40	egf	A	0	HCC1954
_c811_HCC1954_A_40_egf_singlets_egf.fcs.fcs_1	1.11387	1.07429	1.13706	1.15806	1.4453	2.12124	2.12471	0.972612	0.200387	2.83878	4.1619	0.705498	1.12957	1.19053	1.16663	1.07281	0.684211	8.71367	0.65644	0.343217	0.355304	2.81885	0.361911	8.76461	0.108371	1.67332	0.944444	1.47594	0.454066	40	egf	A	1	HCC1954
_c811_HCC1954_A_40_egf_singlets_egf.fcs.fcs_2	1.14466	1.04576	1.12182	1.15797	1.44829	2.13197	2.13001	0.989843	0.210907	2.87589	4.19557	0.672664	1.16291	1.36346	1.22081	1.11156	0.715926	8.83523	0.688126	0.364427	0.395922	3.13856	0.365025	9.00605	0.155345	1.66777	1.01186	1.55071	0.497667	40	egf	A	2	HCC1954
_c811_HCC1954_A_40_egf_singlets_egf.fcs.fcs_3	1.10605	1.05282	1.11138	1.15185	1.4378	2.09029	2.0876	0.938756	0.195028	2.88385	4.16794	0.690075	1.14731	1.20131	1.1607	1.11155	0.701963	8.75907	0.661743	0.560901	0.354806	2.86687	0.376082	8.7754	0.111667	1.66935	0.955542	1.52942	0.459549	40	egf	A	3	HCC1954
_c811_HCC1954_A_40_egf_singlets_egf.fcs.fcs_4	1.13293	1.07263	1.12051	1.17749	1.47343	2.14723	2.1447	0.982329	0.204334	2.92213	4.22475	0.704883	1.14578	1.21269	1.15115	1.04655	0.702216	8.7512	0.684948	0.353986	0.356266	2.91259	0.384916	8.59717	0.10695	1.73521	0.964535	1.52293	0.483829	40	egf	A	4	HCC1954
_c780_BT549_A_13_imTOR_singlets_imTOR.fcs.fcs_0	1.17207	0.701676	0.378473	1.09633	0.666696	1.77784	0.814136	0.961892	2.17804	2.14657	1.63107	4.91775	1.28544	1.55842	3.13508	0.659622	1.14514	2.45293	0.952263	0.670278	0.53279	1.62163	0.965506	3.96255	1.21355	1.19336	0.85691	0.227441	5.35102	13	imTOR	A	0	BT549
_c780_BT549_A_13_imTOR_singlets_imTOR.fcs.fcs_1	1.20139	0.6992	0.371515	1.08694	0.666728	1.74401	0.805764	0.988564	2.28357	2.14973	1.62858	4.17438	1.36637	1.59233	3.20851	0.698942	1.15489	2.63603	0.961692	0.591311	0.527363	1.62267	0.98597	4.05288	0.669951	1.1413	0.889475	0.22237	5.56923	13	imTOR	A	1	BT549
_c780_BT549_A_13_imTOR_singlets_imTOR.fcs.fcs_2	1.18397	0.69215	0.371047	1.07338	0.687685	2.02759	0.843834	0.955154	2.23594	2.16969	1.68268	4.08995	1.32594	1.55933	3.27551	0.838546	1.1241	2.56755	0.944281	0.614849	0.516203	1.76738	0.954553	4.1164	0.708576	1.26485	0.862234	0.247943	5.45781	13	imTOR	A	2	BT549
_c780_BT549_A_13_imTOR_singlets_imTOR.fcs.fcs_3	1.20209	0.677042	0.351174	1.06905	0.655969	1.6067	0.77559	0.983541	2.19117	2.12701	1.6475	4.09549	1.31623	1.59174	3.20098	0.696984	1.11305	2.42679	0.927356	0.631647	0.511002	1.60462	1.04189	3.64942	1.3347	1.19263	0.834433	0.195374	5.55449	13	imTOR	A	3	BT549
_c780_BT549_A_13_imTOR_singlets_imTOR.fcs.fcs_4	1.21082	0.700449	0.3513	1.08462	0.670395	1.76879	0.841372	0.951622	2.25344	2.1416	1.62546	4.09033	1.23847	1.53018	3.12545	0.748299	1.11567	2.3151	0.936698	0.635381	0.499571	1.51703	0.963887	3.54142	1.08789	1.14456	0.814502	0.236765	5.20812	13	imTOR	A	4	BT549
_c936_BT549_B_17_iEGFR_singlets_iEGFR.fcs.fcs_0	2.04236	0.678512	0.412269	1.18204	0.707739	1.95752	0.963058	1.00656	2.81035	2.34286	2.66678	4.17622	1.02575	1.27623	2.49891	0.739503	0.992888	1.87843	0.989435	0.627032	0.462306	2.06353	0.999014	5.99877	1.30378	0.932905	1.04317	0.190881	7.5541	17	iEGFR	B	0	BT549
_c936_BT549_B_17_iEGFR_singlets_iEGFR.fcs.fcs_1	1.92536	0.663099	0.398662	1.13628	0.693546	1.87773	0.950632	0.997137	2.80981	2.31034	2.69645	3.90923	1.00279	1.21086	2.34197	0.706393	0.960218	1.89114	0.971368	0.567805	0.468904	1.92746	0.921377	5.96292	1.02519	0.868976	1.01617	0.169729	7.18523	17	iEGFR	B	1	BT549
_c936_BT549_B_17_iEGFR_singlets_iEGFR.fcs.fcs_2	2.00917	0.677002	0.408053	1.1457	0.682525	2.05882	0.950311	1.0097	2.75254	2.35719	2.67037	4.36506	1.039	1.2219	2.42102	0.730783	1.00147	1.90115	0.975642	0.625229	0.453447	1.99928	0.994201	6.21433	1.63531	0.930547	1.02671	0.231582	7.31113	17	iEGFR	B	2	BT549
_c936_BT549_B_17_iEGFR_singlets_iEGFR.fcs.fcs_3	2.01719	0.668819	0.420389	1.17402	0.700873	2.0646	0.947835	1.02582	2.83327	2.2931	2.62628	4.59228	1.03738	1.26865	2.52162	0.76395	1.02778	1.97985	1.05706	0.681099	0.47574	2.10434	1.09434	6.27908	1.29919	0.944354	1.10974	0.23405	7.54907	17	iEGFR	B	3	BT549
_c936_BT549_B_17_iEGFR_singlets_iEGFR.fcs.fcs_4	1.93636	0.679674	0.41806	1.17766	0.719908	2.14655	0.969543	1.02131	2.91236	2.32051	2.6998	4.22832	1.06071	1.22331	2.52418	0.760814	1.00172	1.89021	0.992131	0.603886	0.439375	2.01939	1.01511	6.46458	1.19353	0.975134	1.0829	0.248067	7.63671	17	iEGFR	B	4	BT549
_c794_HCC1954_A_full_full_singlets_full.fcs.fcs	1.15888	1.10737	1.32144	1.64744	1.68363	1.44512	1.94967	1.44164	0.225638	1.51367	5.28128	1.90024	2.18086	2.02931	1.35457	1.41608	1.28851	8.84211	1.08849	1.17181	1.38437	1.34899	0.970287	16.102	0.181317	2.06465	1.44935	9.37284	0.630766	full	full	A	full.fcs.fcs	HCC1954
_c784_BT549_A_9_iMEK_singlets_iMEK.fcs.fcs_0	0.590735	0.655625	0.324148	1.01138	0.985233	1.39404	0.511772	0.836359	2.36367	1.39258	1.90921	4.29732	0.979596	1.30611	2.7437	0.558145	0.994805	0.615382	0.843844	0.518766	0.739327	1.04027	0.92524	7.14524	1.56121	1.04841	0.85008	0.251006	5.62052	9	iMEK	A	0	BT549
_c784_BT549_A_9_iMEK_singlets_iMEK.fcs.fcs_1	0.607394	0.634516	0.289556	0.996631	1.00136	1.20649	0.466699	0.764006	2.29489	1.3932	1.76826	4.54955	0.899033	1.27534	2.60038	0.543204	0.976235	0.534883	0.788479	0.494819	0.651632	0.932506	0.827159	6.99145	1.20803	1.02676	0.793392	0.181484	5.74792	9	iMEK	A	1	BT549
_c784_BT549_A_9_iMEK_singlets_iMEK.fcs.fcs_2	0.620542	0.644815	0.288307	0.933161	0.935113	1.13745	0.444828	0.717776	2.09685	1.26442	1.59397	5.0829	0.81262	1.19616	2.50816	0.524089	0.927653	0.411463	0.748014	0.4862	0.59459	0.916334	0.769865	6.29927	0.905135	0.981898	0.737891	0.206653	5.46196	9	iMEK	A	2	BT549
_c784_BT549_A_9_iMEK_singlets_iMEK.fcs.fcs_3	0.617943	0.646963	0.303524	1.00711	1.03027	1.35684	0.525834	0.761405	2.19873	1.41712	1.71725	4.17252	0.921951	1.33254	2.72141	0.688399	1.01466	0.57375	0.863393	0.549943	0.653482	0.966501	0.749848	7.35698	1.07208	1.06706	0.799754	0.237666	5.73358	9	iMEK	A	3	BT549
_c784_BT549_A_9_iMEK_singlets_iMEK.fcs.fcs_4	0.586605	0.64293	0.311088	0.945539	1.01676	1.2258	0.49892	0.759747	2.37663	1.33274	1.73408	3.87858	0.851407	1.29837	2.7423	0.544157	0.968942	0.506435	0.820195	0.502611	0.656894	0.959669	0.803347	6.74904	0.914001	1.03835	0.811856	0.19523	5.47684	9	iMEK	A	4	BT549
_c981_HCC1954_B_9_egf_singlets_egf.fcs.fcs_0	1.16607	1.29001	1.69709	1.76956	2.27108	1.93886	2.8374	1.49787	0.277219	2.52372	4.89823	1.30343	1.49701	1.86383	1.6493	1.78184	1.21386	12.1631	1.20263	0.491574	0.820438	1.81198	0.566646	4.42772	0.276456	2.29531	2.01681	2.95342	1.24243	9	egf	B	0	HCC1954
_c981_HCC1954_B_9_egf_singlets_egf.fcs.fcs_1	1.12541	1.2766	1.66326	1.77648	2.24828	1.95773	2.85296	1.54531	0.357561	2.45013	5.02335	1.40907	1.53466	1.86562	1.63465	1.79399	1.21525	12.1783	1.32679	0.527461	0.828594	1.76434	0.576824	4.31572	0.220309	2.33397	2.07541	2.81474	1.25806	9	egf	B	1	HCC1954
_c981_HCC1954_B_9_egf_singlets_egf.fcs.fcs_2	1.17872	1.26739	1.7243	1.80874	2.29828	1.9082	2.8073	1.51198	0.274421	2.4302	4.89772	1.53339	1.54223	1.93345	1.61993	1.76135	1.24915	12.6052	1.20591	0.504082	0.872228	1.80871	0.56171	4.48308	0.212415	2.43729	2.09008	3.07651	1.25815	9	egf	B	2	HCC1954
_c981_HCC1954_B_9_egf_singlets_egf.fcs.fcs_3	1.16331	1.28583	1.74484	1.7925	2.26674	1.93486	2.86884	1.51338	0.283356	2.52838	5.00391	1.24644	1.55555	1.82104	1.6285	1.76279	1.23256	12.385	1.24263	0.685798	0.856815	1.7455	0.566167	4.27766	0.205989	2.40039	2.05265	2.44128	1.33417	9	egf	B	3	HCC1954
_c981_HCC1954_B_9_egf_singlets_egf.fcs.fcs_4	1.2547	1.32714	1.7614	1.87799	2.32789	2.01094	3.01285	1.51713	0.299766	2.55037	5.14403	1.41182	1.55979	1.8257	1.64052	1.84726	1.24078	12.7466	1.30445	0.488289	0.822613	1.82961	0.607698	4.90534	0.226523	2.41758	2.11687	3.15637	1.265	9	egf	B	4	HCC1954
_c962_HCC1954_B_7_imTOR_singlets_imTOR.fcs.fcs_0	1.2845	1.26288	1.53645	1.72675	2.13353	1.72143	2.81637	1.50836	0.310061	2.00345	5.75713	1.57676	1.76692	1.95012	1.36775	1.74947	1.11703	12.1601	1.17969	0.543797	0.901897	1.67027	0.69792	1.61819	0.183562	2.26831	1.93843	3.97527	0.978881	7	imTOR	B	0	HCC1954
_c962_HCC1954_B_7_imTOR_singlets_imTOR.fcs.fcs_1	1.17445	1.23158	1.52273	1.63898	2.01656	1.70633	2.73486	1.49694	0.28373	1.90613	5.5853	1.60961	1.7216	1.85692	1.31579	1.67351	1.06428	11.7047	1.17467	0.691415	0.919553	1.57633	0.690858	1.30501	0.212444	2.14844	1.82307	3.32541	0.90613	7	imTOR	B	1	HCC1954
_c962_HCC1954_B_7_imTOR_singlets_imTOR.fcs.fcs_2	1.25924	1.23772	1.49971	1.63502	1.94056	1.71737	2.60039	1.37911	0.273608	1.8528	5.37704	1.19707	1.62049	1.88694	1.26057	1.57749	1.01434	10.8565	1.07633	0.502707	0.833524	1.47719	0.614208	1.46856	0.21439	1.9748	1.69729	3.25469	0.827057	7	imTOR	B	2	HCC1954
_c962_HCC1954_B_7_imTOR_singlets_imTOR.fcs.fcs_3	1.16518	1.24536	1.5033	1.57682	1.96665	1.6679	2.61191	1.33278	0.285295	1.84794	5.62652	1.13824	1.66183	1.72017	1.21191	1.58642	1.0266	11.486	1.00332	0.836035	0.7761	1.39663	0.657012	1.46725	0.158727	2.02496	1.72479	3.37563	0.815254	7	imTOR	B	3	HCC1954
_c962_HCC1954_B_7_imTOR_singlets_imTOR.fcs.fcs_4	1.14803	1.23576	1.47115	1.53609	1.96401	1.58509	2.49461	1.41081	0.284996	1.84727	5.13072	1.21039	1.52665	1.79153	1.29848	1.48595	0.978641	10.5811	1.02803	0.496063	0.885761	1.48575	0.611827	1.36543	0.197492	2.00664	1.66235	3.05134	0.787685	7	imTOR	B	4	HCC1954
_c942_BT549_B_7_iEGFR_singlets_iEGFR.fcs.fcs_0	1.54608	0.702211	0.512146	1.31289	0.912154	1.78527	0.911097	1.00709	2.60143	1.72709	1.94302	5.56858	0.944364	1.07172	3.56776	0.784671	1.37263	2.59843	1.1292	0.622952	0.63003	1.32924	1.08271	5.45954	1.21028	1.38314	1.12856	0.235561	9.06355	7	iEGFR	B	0	BT549
_c942_BT549_B_7_iEGFR_singlets_iEGFR.fcs.fcs_1	1.54665	0.706026	0.526185	1.30402	0.944184	2.04896	0.944925	1.01867	2.7044	1.71315	1.96501	6.27211	0.934805	1.01383	3.59861	0.837649	1.35635	2.64151	1.14855	0.583831	0.641376	1.24801	1.07514	5.82163	1.24191	1.5085	1.20052	0.335965	8.77784	7	iEGFR	B	1	BT549
_c942_BT549_B_7_iEGFR_singlets_iEGFR.fcs.fcs_2	1.57849	0.716549	0.539056	1.36756	0.940246	1.87396	0.93278	1.07095	2.84453	1.80322	2.02703	6.03677	0.98802	1.09139	3.78551	0.773356	1.42181	2.70512	1.20033	0.578893	0.656673	1.37188	1.10581	5.56348	1.09959	1.56763	1.24646	0.242295	9.37442	7	iEGFR	B	2	BT549
_c942_BT549_B_7_iEGFR_singlets_iEGFR.fcs.fcs_3	1.5656	0.706903	0.527405	1.30987	0.94686	1.92387	0.972045	1.02094	2.6129	1.74054	1.97269	5.74897	0.941799	1.0516	3.59178	0.782498	1.35831	2.63636	1.12134	0.583425	0.62942	1.28223	1.02744	5.44875	1.08891	1.43725	1.17217	0.286613	9.02504	7	iEGFR	B	3	BT549
_c942_BT549_B_7_iEGFR_singlets_iEGFR.fcs.fcs_4	1.49459	0.708858	0.54234	1.3387	0.939514	1.96043	0.936817	1.05536	2.68942	1.78244	1.97464	6.25307	0.967249	1.10529	3.73538	0.765472	1.39457	2.71716	1.20337	0.669482	0.666884	1.30021	1.06857	5.39367	1.24796	1.51602	1.1858	0.286207	9.71982	7	iEGFR	B	4	BT549
_c987_HCC1954_B_7_iMEK_singlets_iMEK.fcs.fcs_0	0.983806	1.45105	1.62035	1.76092	2.62069	0.986078	1.75563	1.48019	0.273122	1.39366	4.99791	1.33513	1.52812	1.73646	1.3791	1.26197	1.1598	1.5107	1.22325	0.557046	1.0414	1.40014	0.55674	1.97439	0.231727	1.23384	1.97715	2.95001	1.2691	7	iMEK	B	0	HCC1954
_c987_HCC1954_B_7_iMEK_singlets_iMEK.fcs.fcs_1	0.976147	1.47241	1.6076	1.71682	2.62197	1.03172	1.71451	1.48434	0.27035	1.43876	4.92636	1.30497	1.51078	1.88032	1.43421	1.34762	1.1426	1.4766	1.15996	0.688693	1.04039	1.41757	0.499627	1.80635	0.237671	1.27611	1.98701	2.414	1.22826	7	iMEK	B	1	HCC1954
_c987_HCC1954_B_7_iMEK_singlets_iMEK.fcs.fcs_2	0.907423	1.4628	1.68131	1.74064	2.62406	1.03323	1.70826	1.46815	0.266881	1.37063	4.89463	1.55428	1.57744	1.83685	1.36562	1.36889	1.16973	1.45045	1.20371	0.589055	1.0765	1.35569	0.621875	2.01503	0.233054	1.27443	2.00423	3.3536	1.26462	7	iMEK	B	2	HCC1954
_c987_HCC1954_B_7_iMEK_singlets_iMEK.fcs.fcs_3	0.981006	1.42373	1.59935	1.71078	2.58998	1.02633	1.65409	1.4925	0.265392	1.38181	4.84198	1.31981	1.47605	1.83709	1.38707	1.36039	1.12692	1.3841	1.16595	0.545137	1.01559	1.35807	0.502127	1.72697	0.233279	1.19216	1.90029	2.59942	1.18591	7	iMEK	B	3	HCC1954
_c987_HCC1954_B_7_iMEK_singlets_iMEK.fcs.fcs_4	0.912585	1.40849	1.56777	1.71239	2.54184	1.0649	1.73437	1.5102	0.269899	1.3452	4.83285	1.45622	1.50495	1.87463	1.458	1.30891	1.13479	1.43357	1.20888	0.567259	1.08655	1.48012	0.628978	1.88047	0.249266	1.30546	1.99204	2.55579	1.20556	7	iMEK	B	4	HCC1954
_c937_BT549_B_60_iPI3K_singlets_iPI3K.fcs.fcs_0	1.06745	0.610254	0.282807	0.92272	0.479265	1.26929	0.531688	0.708129	1.88948	1.52337	0.548199	4.55315	0.482208	1.21375	2.34964	0.397655	1.01446	1.06409	0.746861	0.468115	0.281614	1.9529	0.932785	6.26905	0.950584	1.07613	0.51427	0.112908	5.49226	60	iPI3K	B	0	BT549
_c937_BT549_B_60_iPI3K_singlets_iPI3K.fcs.fcs_1	1.10586	0.566348	0.293244	0.896053	0.48644	1.22963	0.516058	0.663411	1.82835	1.60106	0.651844	3.57176	0.494867	1.16033	2.08756	0.417173	0.88851	0.979721	0.760532	0.727945	0.257674	1.83267	0.787062	5.68723	1.50754	0.931851	0.485277	0.170981	4.81618	60	iPI3K	B	1	BT549
_c937_BT549_B_60_iPI3K_singlets_iPI3K.fcs.fcs_2	0.923989	0.56956	0.253434	0.798654	0.438339	1.17025	0.481485	0.645518	1.78784	1.4474	0.477914	3.84471	0.415188	1.03129	1.92007	0.371611	0.896341	0.913483	0.642421	0.484467	0.233867	1.54319	0.822558	5.44763	1.37204	0.892134	0.441987	0.114172	4.51905	60	iPI3K	B	2	BT549
_c937_BT549_B_60_iPI3K_singlets_iPI3K.fcs.fcs_3	1.01388	0.557682	0.270818	0.817185	0.462292	1.17792	0.526096	0.637486	1.78573	1.45463	0.524279	4.28604	0.471189	1.14825	2.16917	0.327202	0.904605	0.96241	0.701432	0.457667	0.251851	1.66064	0.85979	5.48479	1.01941	0.985507	0.462706	0.111571	4.80495	60	iPI3K	B	3	BT549
_c937_BT549_B_60_iPI3K_singlets_iPI3K.fcs.fcs_4	0.949032	0.574583	0.248222	0.846659	0.452601	1.16026	0.503075	0.674709	1.6026	1.44608	0.44173	3.78957	0.487307	1.23407	2.33137	0.418059	0.969965	1.01138	0.72854	0.422581	0.26997	1.82191	0.854127	5.51715	1.41278	0.953299	0.494468	0.117268	5.12414	60	iPI3K	B	4	BT549
_c963_HCC1954_B_17_iPI3K_singlets_iPI3K.fcs.fcs_0	1.80028	1.31689	1.17783	1.33213	1.49787	1.42962	2.08561	1.16366	0.213955	2.03718	1.12867	0.771037	1.01178	1.60017	1.1306	1.18378	0.796045	7.80911	0.906362	0.402357	0.563708	1.61449	0.523249	2.95012	0.161062	1.42034	0.858736	2.2131	0.640543	17	iPI3K	B	0	HCC1954
_c963_HCC1954_B_17_iPI3K_singlets_iPI3K.fcs.fcs_1	1.86414	1.34792	1.21692	1.37416	1.55282	1.55277	2.25288	1.18003	0.240574	2.09863	1.14914	0.840037	1.07484	1.66623	1.1339	1.09114	0.79281	7.88456	0.897272	0.423949	0.588689	1.69586	0.485346	3.09974	0.150287	1.48784	0.865865	2.57888	0.6437	17	iPI3K	B	1	HCC1954
_c963_HCC1954_B_17_iPI3K_singlets_iPI3K.fcs.fcs_2	1.92465	1.32581	1.23778	1.33007	1.604	1.54428	2.21224	1.26124	0.233596	2.07262	1.13685	0.87176	1.03899	1.69675	1.17702	1.28322	0.84481	7.87498	0.902504	0.479311	0.615278	1.71687	0.48382	3.13341	0.153262	1.51467	0.942969	2.48081	0.666462	17	iPI3K	B	2	HCC1954
_c963_HCC1954_B_17_iPI3K_singlets_iPI3K.fcs.fcs_3	1.87607	1.34838	1.26337	1.36281	1.58786	1.52929	2.13267	1.15692	0.233432	2.0658	1.10382	0.863471	1.03252	1.58575	1.09198	1.15675	0.824669	7.75252	0.876738	0.443033	0.601808	1.67801	0.551843	2.89965	0.160692	1.39159	0.900013	2.68836	0.617337	17	iPI3K	B	3	HCC1954
_c963_HCC1954_B_17_iPI3K_singlets_iPI3K.fcs.fcs_4	1.81955	1.31705	1.24064	1.38248	1.58474	1.47849	2.1908	1.18791	0.237259	2.04977	1.15228	0.891671	1.05702	1.60236	1.16003	1.17521	0.812522	7.8259	0.902212	0.432156	0.614402	1.66318	0.473651	2.96966	0.169301	1.42059	0.882713	2.47556	0.602798	17	iPI3K	B	4	HCC1954
_c800_HCC1954_A_9_iPI3K_singlets_iPI3K.fcs.fcs_0	0.963921	0.98269	0.933006	0.934747	1.46123	1.37286	1.88289	0.941244	0.192707	1.57074	1.54586	0.657822	0.991246	1.29629	0.957929	1.1744	0.625907	7.80283	0.670412	0.380759	0.556688	1.0323	0.38222	2.73193	0.131851	1.28665	0.73427	1.68163	0.595065	9	iPI3K	A	0	HCC1954
_c800_HCC1954_A_9_iPI3K_singlets_iPI3K.fcs.fcs_1	1.01793	0.999781	0.942518	0.949983	1.46264	1.40187	1.92587	0.929509	0.190344	1.60399	1.55437	0.549508	0.971718	1.20536	0.956647	1.09055	0.61144	7.5496	0.644111	0.358301	0.573322	1.00838	0.346349	2.69893	0.114905	1.232	0.676989	1.57656	0.591229	9	iPI3K	A	1	HCC1954
_c800_HCC1954_A_9_iPI3K_singlets_iPI3K.fcs.fcs_2	1.03935	1.02021	0.985639	1.02561	1.48735	1.45167	1.95605	1.00523	0.20103	1.64651	1.63963	0.617525	1.05405	1.31154	0.989752	1.23887	0.652863	8.17939	0.726686	0.373465	0.60123	1.07121	0.38431	3.01505	0.112384	1.33963	0.728183	1.59789	0.627033	9	iPI3K	A	2	HCC1954
_c800_HCC1954_A_9_iPI3K_singlets_iPI3K.fcs.fcs_3	1.03822	1.013	0.950353	0.961255	1.45321	1.40288	1.92585	0.905668	0.195514	1.60317	1.52558	0.658206	1.0053	1.2337	0.985196	1.1301	0.633159	7.93671	0.640772	0.38343	0.553415	1.03224	0.368232	2.78864	0.121819	1.30574	0.701527	1.79337	0.572147	9	iPI3K	A	3	HCC1954
_c800_HCC1954_A_9_iPI3K_singlets_iPI3K.fcs.fcs_4	1.00493	0.995222	0.947146	0.953283	1.48613	1.37542	1.94381	0.96808	0.204169	1.64478	1.54603	0.587774	0.982004	1.33707	0.975006	1.16771	0.633178	7.92634	0.680647	0.442152	0.571962	0.997935	0.383532	2.94299	0.139477	1.32582	0.745701	1.56709	0.622068	9	iPI3K	A	4	HCC1954
_c807_HCC1954_A_9_imTOR_singlets_imTOR.fcs.fcs_0	1.56146	0.959706	0.929821	1.15383	1.38576	1.43237	1.82504	1.00899	0.18152	1.73662	3.77489	0.558365	1.05816	1.34896	0.958743	1.15173	0.694976	7.38407	0.684418	0.378864	0.530705	1.09001	0.365969	1.00306	0.0979678	1.37835	1.07047	1.33749	0.695431	9	imTOR	A	0	HCC1954
_c807_HCC1954_A_9_imTOR_singlets_imTOR.fcs.fcs_1	1.56768	0.993267	0.957522	1.1272	1.36747	1.37837	1.84788	0.95908	0.179266	1.71929	3.81853	0.53246	1.05218	1.3305	0.933492	1.13305	0.662056	7.36909	0.676017	0.367003	0.500354	1.11387	0.328728	1.06145	0.0944571	1.2904	1.03801	1.30752	0.655515	9	imTOR	A	1	HCC1954
_c807_HCC1954_A_9_imTOR_singlets_imTOR.fcs.fcs_2	1.68336	0.967009	0.986994	1.16866	1.43652	1.50364	1.94044	1.09138	0.19159	1.79793	4.00455	0.701526	1.15183	1.49439	1.0215	1.20925	0.723203	7.85767	0.746798	0.505218	0.601968	1.22568	0.383902	1.10379	0.148157	1.52341	1.14973	1.24219	0.710657	9	imTOR	A	2	HCC1954
_c807_HCC1954_A_9_imTOR_singlets_imTOR.fcs.fcs_3	1.56409	0.956664	0.942798	1.14988	1.3365	1.37878	1.79332	0.991895	0.177721	1.64762	3.71191	0.528415	1.01839	1.31149	0.930283	1.0384	0.665581	7.2872	0.65638	0.32546	0.482049	1.03359	0.29861	1.06061	0.0919594	1.30156	1.01968	1.12759	0.654276	9	imTOR	A	3	HCC1954
_c807_HCC1954_A_9_imTOR_singlets_imTOR.fcs.fcs_4	1.61837	0.995965	0.989769	1.17628	1.38214	1.47588	1.87765	1.0215	0.189377	1.78131	3.95637	0.61404	1.10066	1.33009	0.961454	1.1314	0.703245	7.59638	0.719108	0.37695	0.548196	1.13321	0.350821	1.1066	0.116994	1.38741	1.09568	1.2726	0.682463	9	imTOR	A	4	HCC1954
_c941_BT549_B_60_iMEK_singlets_iMEK.fcs.fcs_0	1.41769	0.689609	0.305459	0.845669	1.10944	1.48109	0.592643	0.753092	2.15704	1.61986	3.78744	4.31019	1.13522	1.37707	3.2815	0.486466	0.892167	0.570935	0.77502	0.479037	0.340572	2.11484	0.817428	10.3299	1.29397	1.28536	1.0037	0.194223	5.35428	60	iMEK	B	0	BT549
_c941_BT549_B_60_iMEK_singlets_iMEK.fcs.fcs_1	1.47025	0.702897	0.329207	0.874439	1.17912	1.37959	0.620336	0.647123	1.84143	1.68694	3.7997	4.48791	1.14977	1.45636	3.34071	0.458545	0.943693	0.663287	0.750428	0.525968	0.343005	2.25654	1.07108	10.8482	1.18125	1.36841	1.00214	0.15208	5.05943	60	iMEK	B	1	BT549
_c941_BT549_B_60_iMEK_singlets_iMEK.fcs.fcs_2	1.31839	0.690927	0.313955	0.906092	1.13096	1.53154	0.593584	0.793489	1.8321	1.75882	3.88064	4.24388	1.11898	1.41501	3.62146	0.55041	0.976639	0.792253	0.76055	0.510206	0.324557	2.20993	0.850139	10.8278	1.02386	1.30105	1.01579	0.192239	4.96397	60	iMEK	B	2	BT549
_c941_BT549_B_60_iMEK_singlets_iMEK.fcs.fcs_3	1.50624	0.691756	0.313847	0.844573	1.15005	1.32444	0.586372	0.821621	1.81532	1.59939	3.7225	4.69718	1.10713	1.46691	3.25478	0.527189	0.946229	0.646088	0.75051	0.539298	0.323348	2.02328	0.914081	10.6032	1.07638	1.30058	0.975901	0.150515	5.64289	60	iMEK	B	3	BT549
_c941_BT549_B_60_iMEK_singlets_iMEK.fcs.fcs_4	1.45386	0.694501	0.326112	0.862185	1.17385	1.37123	0.606688	0.789861	1.78265	1.65247	4.05764	4.29467	1.14121	1.57987	3.32418	0.489488	0.922716	0.675252	0.804265	0.509207	0.419178	2.25829	0.951774	10.7021	0.630837	1.2769	1.06361	0.110834	5.3911	60	iMEK	B	4	BT549
_c957_BT549_B_7_iPKC_singlets_iPKC.fcs.fcs_0	1.07668	0.694961	0.385534	0.95836	0.766072	1.28393	0.712036	0.729825	2.27432	1.30692	2.57436	3.13691	0.424074	0.738166	2.0329	0.602856	0.836458	1.86547	0.772322	0.420552	0.702758	0.850316	0.765288	3.31056	0.849456	1.10749	0.946464	0.176959	6.13445	7	iPKC	B	0	BT549
_c957_BT549_B_7_iPKC_singlets_iPKC.fcs.fcs_1	1.05345	0.711826	0.389983	1.01297	0.779483	1.45237	0.725721	0.779033	2.35034	1.30632	2.59348	3.72866	0.44261	0.769208	2.08253	0.603138	0.857027	1.87038	0.792235	0.468229	0.724667	0.867522	0.804973	3.3683	1.40837	1.14571	1.01664	0.239152	6.46871	7	iPKC	B	1	BT549
_c957_BT549_B_7_iPKC_singlets_iPKC.fcs.fcs_2	1.10094	0.705781	0.376004	0.99177	0.781205	1.45707	0.72183	0.771075	2.38987	1.31794	2.58349	3.39822	0.421933	0.733287	2.01696	0.5858	0.848182	1.85355	0.7922	0.445297	0.705315	0.835773	0.787247	3.44016	0.974574	1.14055	0.951566	0.233986	6.00311	7	iPKC	B	2	BT549
_c957_BT549_B_7_iPKC_singlets_iPKC.fcs.fcs_3	1.08523	0.701873	0.400383	1.00592	0.77064	1.41739	0.74237	0.741576	2.3202	1.33492	2.54771	3.30238	0.418611	0.73668	2.00452	0.607967	0.848051	1.87079	0.772515	0.427187	0.698495	0.826288	0.734576	3.29346	0.959855	1.11126	0.962487	0.191837	6.18488	7	iPKC	B	3	BT549
_c957_BT549_B_7_iPKC_singlets_iPKC.fcs.fcs_4	1.10505	0.709757	0.396971	1.00636	0.771523	1.46572	0.727313	0.777756	2.47924	1.33841	2.55763	3.53412	0.428402	0.727968	2.00847	0.575419	0.853467	1.90133	0.752186	0.425325	0.698981	0.838876	0.817155	3.42463	1.4073	1.13552	0.953177	0.227556	6.15758	7	iPKC	B	4	BT549
_c793_HCC1954_A_15_HCC70_singlets_HCC70.fcs.fcs_0	1.32085	1.17112	1.0338	1.06433	1.39869	1.77687	2.28546	1.12266	0.712535	2.6062	4.54751	0.960914	1.59271	0.968586	1.27492	1.50267	1.0939	6.60559	1.11619	0.598661	1.48761	1.3673	1.18515	5.08628	0.299554	1.55392	1.55924	1.00917	0.815492	15	HCC70	A	0	HCC1954
_c793_HCC1954_A_15_HCC70_singlets_HCC70.fcs.fcs_1	1.26165	1.17566	0.977024	1.0192	1.31905	1.66226	2.19366	1.03713	0.674654	2.52015	4.40286	0.78791	1.47105	0.971498	1.20234	1.37859	1.04216	6.46393	1.03458	0.560653	1.34787	1.33399	1.16837	5.07062	0.234418	1.43299	1.5401	0.915057	0.724347	15	HCC70	A	1	HCC1954
_c793_HCC1954_A_15_HCC70_singlets_HCC70.fcs.fcs_2	1.31503	1.17044	1.01112	1.02858	1.33565	1.74577	2.23327	1.10181	0.707258	2.66884	4.43401	0.82553	1.53662	1.01047	1.26782	1.48688	1.08276	6.74403	1.08496	0.707259	1.40188	1.34032	1.10486	5.43785	0.25391	1.55734	1.4846	0.976332	0.788195	15	HCC70	A	2	HCC1954
_c793_HCC1954_A_15_HCC70_singlets_HCC70.fcs.fcs_3	1.27955	1.17258	1.02135	1.02086	1.33157	1.70263	2.17285	1.04418	0.722079	2.59439	4.43329	0.808174	1.51173	0.939285	1.25462	1.44175	1.07017	6.67038	1.06077	0.635884	1.37253	1.27106	1.12224	5.21887	0.272628	1.4283	1.44408	0.914523	0.768218	15	HCC70	A	3	HCC1954
_c793_HCC1954_A_15_HCC70_singlets_HCC70.fcs.fcs_4	1.22427	1.15768	0.978947	0.989023	1.32227	1.69244	2.15882	1.07021	0.671422	2.56206	4.27002	0.885211	1.45343	0.95203	1.27166	1.3991	1.07302	6.42988	1.07169	0.610469	1.41475	1.35423	1.13715	5.23313	0.290506	1.45807	1.48154	1.05153	0.724943	15	HCC70	A	4	HCC1954
_c973_HCC1954_B_0_egf_singlets_egf.fcs.fcs_0	0.936939	1.05671	1.41426	1.47432	1.29959	0.960961	1.64049	1.00483	0.209075	0.992687	4.26073	0.724926	1.32469	1.64263	0.906547	0.89504	0.787104	5.50315	0.75025	0.421607	0.69861	0.865206	0.45654	3.24356	0.137645	1.1651	1.21573	2.5689	0.783718	0	egf	B	0	HCC1954
_c973_HCC1954_B_0_egf_singlets_egf.fcs.fcs_1	0.871987	1.04115	1.39836	1.39943	1.30092	0.980483	1.59106	1.02441	0.192767	0.988148	3.9598	0.817072	1.27428	1.65638	0.911911	0.92633	0.784498	5.25447	0.729006	0.411817	0.707962	0.848463	0.478246	3.66964	0.136904	1.22194	1.15783	2.70579	0.721504	0	egf	B	1	HCC1954
_c973_HCC1954_B_0_egf_singlets_egf.fcs.fcs_2	2.15333	1.0763	1.37359	1.39395	1.33276	1.01066	1.62671	0.98905	0.196857	1.00526	4.17529	0.885632	1.27458	1.59275	0.925146	0.946601	0.742898	5.32195	0.73814	0.41247	0.724964	0.785232	0.505609	3.64813	0.137743	1.24782	1.16753	2.68618	0.681058	0	egf	B	2	HCC1954
_c973_HCC1954_B_0_egf_singlets_egf.fcs.fcs_3	0.895653	1.02525	1.34506	1.36537	1.23765	0.978406	1.58573	0.950948	0.199551	0.941496	3.99179	0.761573	1.2489	1.52602	0.866605	0.898137	0.751431	5.10867	0.726349	0.391624	0.734915	0.771716	0.500043	3.33162	0.181862	1.22651	1.16493	2.49875	0.718147	0	egf	B	3	HCC1954
_c973_HCC1954_B_0_egf_singlets_egf.fcs.fcs_4	0.854982	1.02848	1.30362	1.35366	1.26834	0.953194	1.58488	0.926843	0.172473	0.934462	4.05225	0.666224	1.24172	1.57883	0.871568	1.01598	0.720138	5.14073	0.705835	0.429945	0.633064	0.801692	0.418974	3.55698	0.129535	1.12771	1.13496	2.56406	0.723574	0	egf	B	4	HCC1954
_c810_HCC1954_A_13_iEGFR_singlets_iEGFR.fcs.fcs_0	1.60796	0.879084	0.941046	1.03472	1.34171	1.26484	1.78881	0.989456	0.181021	1.69107	3.32127	0.673727	1.04859	1.42857	1.04164	1.10797	0.630742	6.31852	0.728503	0.358206	0.421118	1.11072	0.378135	3.16717	0.11915	1.19494	0.986831	1.61829	0.814421	13	iEGFR	A	0	HCC1954
_c810_HCC1954_A_13_iEGFR_singlets_iEGFR.fcs.fcs_1	1.64948	0.884399	0.951578	1.06228	1.39265	1.28925	1.84292	1.01104	0.186741	1.66148	3.34936	0.787887	1.07883	1.42156	1.08589	1.17304	0.669437	6.36195	0.737538	0.371979	0.416592	1.10037	0.373417	3.24576	0.120291	1.26856	0.967863	1.62688	0.845227	13	iEGFR	A	1	HCC1954
_c810_HCC1954_A_13_iEGFR_singlets_iEGFR.fcs.fcs_2	1.59924	0.861781	0.926141	1.01871	1.36641	1.27054	1.78586	1.00245	0.18631	1.61683	3.33615	0.705665	1.07059	1.41112	1.08639	1.25478	0.659153	6.41725	0.739801	0.377571	0.443181	1.12961	0.371257	3.26071	0.116938	1.24391	0.943406	1.56083	0.851354	13	iEGFR	A	2	HCC1954
_c810_HCC1954_A_13_iEGFR_singlets_iEGFR.fcs.fcs_3	1.66936	0.902813	1.02716	1.07572	1.41345	1.31325	1.89516	0.995728	0.185087	1.74672	3.48895	0.758437	1.08225	1.45098	1.06223	1.20323	0.669701	6.6057	0.773864	0.49408	0.419001	1.10628	0.385068	3.31018	0.124942	1.26453	0.982107	1.69959	0.862977	13	iEGFR	A	3	HCC1954
_c810_HCC1954_A_13_iEGFR_singlets_iEGFR.fcs.fcs_4	1.66475	0.899261	0.985439	1.03862	1.40532	1.31667	1.91953	1.0185	0.196137	1.74167	3.42935	0.785626	1.08684	1.47834	1.0905	1.24279	0.680607	6.64457	0.771265	0.396167	0.449925	1.19273	0.375485	3.3328	0.120565	1.30392	1.02072	1.50813	0.862918	13	iEGFR	A	4	HCC1954
_c769_BT549_A_9_egf_singlets_egf.fcs.fcs_0	1.26396	0.635001	0.386123	0.996148	0.838462	1.89122	0.795765	0.774659	1.5887	2.18581	1.32981	3.69776	0.792462	0.823966	2.35237	0.722452	0.873528	2.29063	0.873786	0.522001	0.564884	1.16363	0.799926	5.9152	1.07794	1.12723	0.755519	0.299353	5.11077	9	egf	A	0	BT549
_c769_BT549_A_9_egf_singlets_egf.fcs.fcs_1	1.22066	0.63322	0.373264	0.976197	0.837283	1.93395	0.827724	0.794754	1.56554	2.13546	1.33286	4.17974	0.818305	0.842669	2.28822	0.716182	0.879721	2.31711	0.841907	0.466913	0.54583	1.15313	0.802964	5.9713	0.977083	1.1653	0.76137	0.318074	5.07216	9	egf	A	1	BT549
_c769_BT549_A_9_egf_singlets_egf.fcs.fcs_2	1.24036	0.650573	0.376185	1.01868	0.837923	1.80281	0.843469	0.794141	1.65879	2.15221	1.36641	3.78871	0.825389	0.892481	2.48604	0.712583	0.902085	2.46332	0.885891	0.506764	0.55943	1.18555	0.785582	5.91886	1.07404	1.16139	0.780138	0.228384	5.33195	9	egf	A	2	BT549
_c769_BT549_A_9_egf_singlets_egf.fcs.fcs_3	1.26072	0.651246	0.375559	0.979871	0.857381	1.89807	0.858507	0.814364	1.68745	2.15953	1.33361	4.12388	0.823069	0.860192	2.37456	0.778693	0.897641	2.43964	0.910395	0.526126	0.583679	1.18988	0.801861	6.03865	0.978257	1.20492	0.778928	0.318396	5.20514	9	egf	A	3	BT549
_c769_BT549_A_9_egf_singlets_egf.fcs.fcs_4	1.30227	0.655458	0.38727	1.04311	0.853375	1.92742	0.873825	0.825677	1.70357	2.2466	1.40938	4.27354	0.875836	0.904894	2.43914	0.680871	0.915249	2.54911	0.892324	0.494023	0.592613	1.21216	0.852038	6.57388	0.822781	1.23845	0.795878	0.310942	5.38464	9	egf	A	4	BT549
_c814_HCC1954_A_13_iPKC_singlets_iPKC.fcs.fcs_0	1.19967	1.09093	0.957964	1.09727	1.59528	2.14588	2.37732	1.11903	0.23708	3.04742	4.92494	0.700348	0.90169	1.50856	1.2478	1.34883	0.703577	10.7771	0.713846	0.454347	0.477914	1.48163	0.373307	2.65896	0.125201	1.85705	1.13217	1.51604	0.729883	13	iPKC	A	0	HCC1954
_c814_HCC1954_A_13_iPKC_singlets_iPKC.fcs.fcs_1	1.19743	1.07613	0.967488	1.08559	1.59972	2.17478	2.46384	1.1291	0.233853	3.0568	4.96432	0.928813	0.915295	1.5025	1.32807	1.27178	0.731252	11.2223	0.781649	0.738519	0.478731	1.52502	0.424214	2.76894	0.123249	2.04247	1.18297	1.89793	0.782901	13	iPKC	A	1	HCC1954
_c814_HCC1954_A_13_iPKC_singlets_iPKC.fcs.fcs_2	1.21387	1.12188	0.999244	1.16876	1.64882	2.26841	2.62465	1.18382	0.226012	3.17785	5.08286	1.02874	0.991411	1.60853	1.3401	1.41231	0.781976	11.9859	0.801415	0.418499	0.53912	1.5118	0.430033	2.7662	0.136587	2.11811	1.23309	1.72766	0.793632	13	iPKC	A	2	HCC1954
_c814_HCC1954_A_13_iPKC_singlets_iPKC.fcs.fcs_3	1.25986	1.09225	0.949314	1.07029	1.55814	2.0692	2.40996	1.15105	0.245175	3.06771	4.97325	0.935563	0.920888	1.51406	1.27504	1.31201	0.732008	11.3079	0.73437	0.4328	0.496137	1.58394	0.401113	2.60017	0.132232	2.05286	1.11855	1.60267	0.768315	13	iPKC	A	3	HCC1954
_c814_HCC1954_A_13_iPKC_singlets_iPKC.fcs.fcs_4	1.16808	1.04582	0.91671	1.0444	1.53329	2.11626	2.3415	1.06362	0.198408	2.93024	4.76751	0.696634	0.877441	1.55131	1.2747	1.32278	0.696434	10.7587	0.74262	0.429081	0.509998	1.42263	0.387721	2.58857	0.120476	1.90503	1.11803	1.42497	0.73521	13	iPKC	A	4	HCC1954
_c796_HCC1954_A_13_iPI3K_singlets_iPI3K.fcs.fcs_0	1.48672	1.13954	1.13769	1.25145	1.53531	1.66106	2.29907	1.3011	0.26206	1.67535	1.43581	1.14209	1.28936	2.05264	1.33528	1.49777	1.00105	9.53157	1.01479	0.566427	0.695967	1.91809	0.668564	5.30346	0.20615	1.84934	0.984703	2.8052	0.870733	13	iPI3K	A	0	HCC1954
_c796_HCC1954_A_13_iPI3K_singlets_iPI3K.fcs.fcs_1	1.53354	1.13055	1.11443	1.29146	1.56743	1.84347	2.3591	1.36557	0.262978	1.69433	1.49266	1.06604	1.3444	1.98043	1.44849	1.41616	1.04216	9.67314	1.07114	0.599178	0.704314	1.88613	0.464014	5.57931	0.184199	1.69214	1.04867	2.36928	0.920355	13	iPI3K	A	1	HCC1954
_c796_HCC1954_A_13_iPI3K_singlets_iPI3K.fcs.fcs_2	1.55799	1.21376	1.25692	1.41726	1.62719	1.81339	2.37658	1.41155	0.268178	1.80423	1.50418	1.14137	1.39377	2.16594	1.44452	1.40352	1.05182	10.0921	1.09093	0.560736	0.788359	2.08041	0.60643	5.76636	0.183041	1.71604	1.00352	2.62636	0.876476	13	iPI3K	A	2	HCC1954
_c796_HCC1954_A_13_iPI3K_singlets_iPI3K.fcs.fcs_3	1.57093	1.19408	1.26806	1.37677	1.6935	1.9127	2.49072	1.51832	0.289794	1.95027	1.70185	1.20679	1.43056	2.23635	1.50421	1.58093	1.14064	10.6028	1.15014	1.25713	0.7346	2.05634	0.696804	6.22529	0.327983	2.11276	1.11702	3.2996	0.96782	13	iPI3K	A	3	HCC1954
_c796_HCC1954_A_13_iPI3K_singlets_iPI3K.fcs.fcs_4	1.4167	1.07853	1.1102	1.18438	1.52674	1.72532	2.24236	1.31036	0.25738	1.65098	1.41795	1.11358	1.23511	2.04361	1.38998	1.55257	0.996042	9.55392	1.02704	0.594781	0.695791	1.99418	0.594677	4.98027	0.174795	1.71259	1.03122	2.37098	0.87984	13	iPI3K	A	4	HCC1954
_c815_HCC1954_A_13_iMEK_singlets_iMEK.fcs.fcs_0	0.783829	1.38006	1.0522	1.12027	2.33382	0.935502	1.28362	0.9666	0.194034	1.92466	4.43571	0.729866	1.11533	1.23625	1.09161	1.03179	0.71612	1.38533	0.76563	2.15562	0.74244	1.53972	0.370561	1.94346	0.134961	1.05115	1.24118	2.06027	0.862515	13	iMEK	A	0	HCC1954
_c815_HCC1954_A_13_iMEK_singlets_iMEK.fcs.fcs_1	0.876885	1.37312	1.0535	1.11885	2.39448	1.05543	1.3885	0.983403	0.198593	1.8201	4.20571	0.705953	1.14302	1.27933	1.12197	1.0513	0.726585	1.41293	0.798892	0.405006	0.800963	1.63147	0.323287	1.99343	0.17698	1.12265	1.25287	1.75448	0.918056	13	iMEK	A	1	HCC1954
_c815_HCC1954_A_13_iMEK_singlets_iMEK.fcs.fcs_2	0.918443	1.3911	1.08541	1.16556	2.44741	1.02979	1.38278	1.05498	0.189567	1.85047	4.18949	0.776901	1.20705	1.36809	1.19252	1.09373	0.783771	1.4245	0.77819	0.410654	0.871457	1.67954	0.352907	2.04052	0.195868	1.14764	1.2966	1.70687	0.890093	13	iMEK	A	2	HCC1954
_c815_HCC1954_A_13_iMEK_singlets_iMEK.fcs.fcs_3	0.914366	1.37175	1.06362	1.15837	2.40445	1.0423	1.36375	1.02967	0.201928	1.8249	4.34978	0.855356	1.20076	1.30252	1.14375	1.06523	0.756663	1.45439	0.778658	0.43214	0.792906	1.61162	0.375493	2.06404	0.222067	1.15569	1.34901	1.77579	0.917781	13	iMEK	A	3	HCC1954
_c815_HCC1954_A_13_iMEK_singlets_iMEK.fcs.fcs_4	0.895659	1.3612	1.05869	1.14149	2.33122	0.977735	1.39704	0.987592	0.188239	1.77421	4.20776	0.746996	1.14653	1.27083	1.12837	1.06019	0.723966	1.3855	0.759218	0.442168	0.774734	1.53497	0.365848	1.95024	0.290491	1.09276	1.21013	1.78437	0.871327	13	iMEK	A	4	HCC1954
_c964_HCC1954_B_17_imTOR_singlets_imTOR.fcs.fcs_0	1.35747	1.23945	1.15259	1.43926	1.77774	2.12666	2.63709	1.37151	0.262848	2.75649	5.06494	1.1039	1.66521	2.24541	1.4197	1.46743	0.943457	11.5874	1.04184	0.504543	0.604221	2.38467	0.614061	2.85055	0.157188	2.06886	1.53912	2.97239	0.702786	17	imTOR	B	0	HCC1954
_c964_HCC1954_B_17_imTOR_singlets_imTOR.fcs.fcs_1	1.38563	1.25043	1.16456	1.43825	1.75209	2.11355	2.64392	1.33187	0.269407	2.78284	5.14323	1.09017	1.59366	1.92364	1.32736	1.32312	0.912296	11.2317	0.948082	0.513406	0.579695	2.23443	0.593781	2.61935	0.19778	2.13508	1.48014	2.57928	0.69789	17	imTOR	B	1	HCC1954
_c964_HCC1954_B_17_imTOR_singlets_imTOR.fcs.fcs_2	1.32076	1.21522	1.14879	1.44255	1.70018	2.07847	2.61202	1.37935	0.259892	2.80649	5.08143	1.09318	1.59932	2.12324	1.38754	1.46021	0.910123	11.3327	0.999355	0.477059	0.576063	2.24633	0.631572	2.79035	0.146096	2.06595	1.73611	2.81426	0.648632	17	imTOR	B	2	HCC1954
_c964_HCC1954_B_17_imTOR_singlets_imTOR.fcs.fcs_3	1.31342	1.22638	1.11757	1.40005	1.68397	2.04542	2.56945	1.26885	0.269569	2.68769	4.89353	1.32186	1.59469	2.15095	1.38889	1.28098	0.899588	11.1814	0.946396	0.506335	0.557217	2.19845	0.600429	2.63121	0.170756	2.13468	1.49676	3.01503	0.696444	17	imTOR	B	3	HCC1954
_c964_HCC1954_B_17_imTOR_singlets_imTOR.fcs.fcs_4	1.32231	1.15597	1.08157	1.31404	1.65491	1.94241	2.46848	1.25274	0.229629	2.60996	4.71999	1.14868	1.53013	1.9917	1.29488	1.27377	0.870764	10.581	0.906401	0.506849	0.588547	2.09256	0.604805	2.54347	0.162634	1.95964	1.83502	3.33489	0.617195	17	imTOR	B	4	HCC1954
_c790_HCC1954_A_0_iPKC_singlets_iPKC.fcs.fcs_0	1.44114	0.983954	1.30618	1.3494	1.95073	2.10557	2.56529	1.57227	0.276699	2.5173	5.06942	1.20635	0.843407	1.95832	1.77054	1.82954	1.10732	10.4845	1.30389	0.595547	0.910699	1.65358	0.710956	1.27592	0.204836	2.51309	1.90954	3.22145	1.33328	0	iPKC	A	0	HCC1954
_c790_HCC1954_A_0_iPKC_singlets_iPKC.fcs.fcs_1	1.45288	1.0172	1.32591	1.37254	1.95423	2.10262	2.63301	1.53569	0.310173	2.64326	5.12866	1.23323	0.852795	1.98464	1.67815	1.71806	1.13103	10.6662	1.33395	0.620187	1.00968	1.75903	0.77469	1.77482	0.221035	2.60557	1.87417	3.94147	1.37708	0	iPKC	A	1	HCC1954
_c790_HCC1954_A_0_iPKC_singlets_iPKC.fcs.fcs_2	1.44192	0.999483	1.33872	1.38727	1.94759	2.15847	2.64215	1.51909	0.271447	2.55298	5.09047	1.07859	0.838953	2.02169	1.72158	1.76667	1.09943	10.7099	1.27214	0.579545	0.966892	1.70683	0.668171	1.27172	0.198853	2.48233	1.80422	3.16483	1.35886	0	iPKC	A	2	HCC1954
_c790_HCC1954_A_0_iPKC_singlets_iPKC.fcs.fcs_3	1.46032	0.980997	1.31917	1.35844	1.91985	2.06864	2.5328	1.55852	0.260313	2.47214	5.02024	1.43399	0.825784	2.02431	1.70962	1.80763	1.11489	10.3652	1.28615	0.62531	0.952031	1.77926	0.717997	1.17429	0.2194	2.58913	1.88923	3.41017	1.36527	0	iPKC	A	3	HCC1954
_c790_HCC1954_A_0_iPKC_singlets_iPKC.fcs.fcs_4	1.39784	0.974333	1.27781	1.31654	1.91368	2.03937	2.53656	1.50608	0.264946	2.46281	4.9988	1.11966	0.816254	1.91693	1.68661	1.87147	1.09767	10.1445	1.26757	0.609224	0.941738	1.60306	0.70605	1.1993	0.301577	2.4625	1.84089	2.836	1.30137	0	iPKC	A	4	HCC1954
_c972_HCC1954_B_full_full_singlets_full.fcs.fcs	0.854197	1.04206	1.09694	1.51522	1.07463	0.912851	1.2397	0.902611	0.135001	1.17525	4.39039	1.14889	1.73465	1.50923	0.827754	0.904012	0.848213	4.5545	0.568758	0.356266	0.724658	0.733893	0.732863	16.2552	0.110283	1.25326	0.781067	7.15758	0.23338	full	full	B	full.fcs.fcs	HCC1954
[truncated: 17,469 more rows]
