# Supplementary material for: Cell State Transition Models Stratify Breast Cancer Cell Phenotypes and Reveal New Therapeutic Targets
Source: Cancers (Basel). 2024 Jun 27;16(13):2354. doi: 10.3390/cancers16132354 (PMC11240448; doi:10.3390/cancers16132354)
Supplement: Supplementary file 1 [file cancers-16-02354-s001.zip › Table S2.xlsx]

## Sheet: STVs_total_split
	STV_L-B	STV_onc
p-CREB	0.119351	0.167413
p-STAT5	-0.404062	0.0438228
p-SRC	0.162805	0.0633166
p-FAK	0.0704226	0.0215638
p-MEK1/2	-0.171661	-0.133777
p-MAPKAPK-2	-0.123059	0.412388
p-S6K	-0.206228	0.0157642
p-MAP2K3	-0.142426	0.0793977
p-p53	0.0126952	0.150677
p-p38	0.16196	-0.00504097
p-AKT(473)	0.0204057	0.45453
Cyclin B1	0.0593397	-0.301809
p-GSK3β	-0.0302131	0.220991
GAPDH	-0.0335004	0.0396915
p-MKK3-MKK6	0.0608038	-0.319795
p-PDPK1	-0.0735494	0.154676
p-BTK	-0.0711184	0.0531281
p-p90RSK	0.0732377	0.171471
p-SMAD2/3	0.474579	-0.231716
β-CATENIN	-0.577049	0.146693
p-STAT3	0.126997	-0.0824411
p-SAPK/JNK	-0.13468	-0.0696243
Ki-67	0.0784011	0.113765
p-S6	0.0143607	0.216405
cleaved PARP	0.0903043	-0.0759081
p-SEK/MKK4	0.0728577	-0.0434431
p-AKT(308)	-0.139179	-0.177624
p-RB	-0.00607629	0.0244671
p-4EBP1	-0.00200192	0.235356
