# Supplementary material for: Cell State Transition Models Stratify Breast Cancer Cell Phenotypes and Reveal New Therapeutic Targets
Source: Cancers (Basel). 2024 Jun 27;16(13):2354. doi: 10.3390/cancers16132354 (PMC11240448; doi:10.3390/cancers16132354)
Supplement: Supplementary file 1 [file cancers-16-02354-s001.zip › Table S3.xlsx]

## Sheet: DPD_full_split
Cell_line	DPD_onc	DPD_LB
UACC812	2.16209	-0.097149
UACC812	1.07199	-0.235461
ZR751	3.15982	-0.0334399
ZR751	2.46566	-0.287115
Hs578T	6.41704	1.46328
Hs578T	7.28852	1.71202
BT474	3.42914	-0.499354
BT474	2.67985	-0.285335
HCC1954	7.53518	0.163711
HCC1954	6.4093	0.384553
BT549	2.57005	0.472871
BT549	3.3774	0.497322
HCC1937	3.40563	0.146978
HCC1937	0.575342	0.198638
HCC1806	2.48889	0.428905
HCC1806	2.3619	0.0334305
MCF7	3.36127	-0.0334624
MCF7	2.35912	-0.149601
HCC202	1.66053	-0.294871
HCC202	1.52895	-0.345937
BT20	3.1477	0.25061
BT20	3.03227	0.142285
MFM223	5.46345	-0.225968
MX1	3.52086	0.0334662
MFM223	5.59411	-0.133498
MX1	2.62132	0.0334233
AU565	2.40302	-0.0624637
HCC1428	2.7105	-0.473254
AU565	3.6102	-0.0334592
HCC1428	3.00544	-0.497261
MDAMB175VII	2.1572	-0.907101
MDAMB175VII	1.86636	-0.452926
MCF10A	-0.57523	0.521605
MCF10A	-1.04509	0.44051
MDAMB157	0.711529	0.21288
HCC38	4.3312	0.0333962
MDAMB157	1.21252	0.090044
HCC38	3.62529	0.182144
OCUBM	6.64448	-0.113544
OCUBM	6.12699	-0.0334305
184B5	-0.575662	0.182192
184B5	-1.05326	0.247975
MDAMB231	0.688794	0.23922
MDAMB231	0.575679	0.168615
MCF12A	-0.575451	0.291254
MCF12A	-1.16397	0.141987
UACC3199	1.46564	0.0637734
184A1	-1.19702	0.319065
UACC3199	0.826243	0.0334359
184A1	-0.783626	0.337894
HCC1187	1.69336	0.74261
HCC1419	3.47679	-0.18282
HCC1419	3.21988	-0.16758
HCC1187	0.575294	0.563653
MDAkb2	1.32508	-0.116721
MDAMB468	3.3533	0.0504713
MDAMB468	3.70282	0.033427
MDAkb2	1.68097	-0.0511822
MPE600	0.575621	-0.0419389
LY2	0.938649	-0.126951
MPE600	0.801435	-0.0334428
LY2	1.10482	-0.185621
KPL1	0.575344	-0.0334452
JIMT1	2.83567	0.0334217
KPL1	0.577507	-0.0570853
JIMT1	3.43728	0.208782
MCF10F	-1.12536	0.35504
MCF10F	-0.575293	0.30084
EFM192A	2.00275	-0.183956
EFM192A	1.84892	-0.218038
HBL100	3.21284	0.0599107
HBL100	3.52132	0.118744
MDAMB134VI	4.99297	-0.134772
SKBR3	2.74844	-0.301243
MDAMB134VI	5.79506	-0.033452
SKBR3	1.58588	-0.301484
MDAMB453	2.62745	-0.211906
BT483	1.41211	-0.0334459
MDAMB453	3.69705	-0.307515
BT483	1.04815	-0.0334625
EFM19	1.49	-0.359371
HCC3153	4.44898	0.198073
EFM19	1.64167	-0.418207
HCC3153	3.69726	0.186111
DU4475	2.4843	0.033437
HCC2185	2.1602	-0.0989201
HCC2185	1.86774	-0.0334143
DU4475	1.95325	0.106747
MACLS2	2.94028	0.166237
CAL51	2.87985	0.503104
CAL51	1.71652	0.51794
MACLS2	1.25655	0.216057
CAMA1	4.57416	-0.164881
CAMA1	4.40592	-0.30949
HCC1599	0.646926	0.117452
HCC2218	1.01902	-0.217216
HCC2218	0.575367	-0.137583
HCC1599	1.08636	0.0334338
CAL120	3.51934	0.215747
CAL120	2.97716	0.0504485
ZR7530	1.93369	-0.158808
ZR7530	1.55781	-0.148776
UACC893	2.9666	-0.0334766
T47D	3.04612	-0.356853
UACC893	2.27617	-0.134604
T47D	1.94022	-0.544448
CAL851	2.31662	0.309775
CAL851	1.95795	0.31646
ZR75B	2.91195	-0.317563
ZR75B	3.42496	-0.193465
CAL148	3.54377	-0.0334572
HDQP1	0.984287	0.0334431
CAL148	2.6995	-0.166144
HDQP1	0.762656	0.0531828
MDAMB415	3.77472	-0.0334407
MDAMB415	4.50634	-0.106828
HCC1143	3.10966	0.0334714
HCC1143	2.98602	0.0838025
EVSAT	3.52602	-0.155751
EVSAT	2.71956	-0.346401
HCC1500	1.0563	-0.2434
HCC1395	2.9246	0.0334054
HCC1395	3.38471	0.0334371
HCC1500	1.02774	-0.0972588
MDAMB436	0.638592	0.0334284
MDAMB436	0.575438	0.13875
HCC2157	3.51402	1.55021
HCC2157	2.06821	0.951497
MDAMB361	1.5489	-0.0334254
HCC1569	2.3415	0.0334236
MDAMB361	1.69869	-0.074456
HCC1569	2.97356	0.276426
