# Supplementary material for: Cell State Transition Models Stratify Breast Cancer Cell Phenotypes and Reveal New Therapeutic Targets
Source: Cancers (Basel). 2024 Jun 27;16(13):2354. doi: 10.3390/cancers16132354 (PMC11240448; doi:10.3390/cancers16132354)
Supplement: Supplementary file 1 [file cancers-16-02354-s001.zip › Table S4.xlsx]

## Sheet: Sheet1
module	Outputs	Perturbation
EGFR	p-SEK/MKK4,p-SRC	iEGFR
MEK	p-p90RSK	iMEK
PI3K	p-AKT(473)	iPI3K
PKC	p-GSK3β	iPKC
mTOR	p-S6	imTOR
STAT3	p-STAT3	NaN
