# Supplementary material for: Cell State Transition Models Stratify Breast Cancer Cell Phenotypes and Reveal New Therapeutic Targets
Source: Cancers (Basel). 2024 Jun 27;16(13):2354. doi: 10.3390/cancers16132354 (PMC11240448; doi:10.3390/cancers16132354)
Supplement: Supplementary file 1 [file cancers-16-02354-s001.zip › Table S5.xlsx]

## Sheet: BC_CYTOF_prior_network
	EGFR	MEK	PI3K	PKC	mTOR	STAT3	DPD_Canc	DPD_LB
EGFR	0	0	0	0	0	0	0	0
MEK	1	0	1	0	0	0	0	0
PI3K	1	1	0	0	1	0	0	0
PKC	1	0	0	0	0	0	0	0
mTOR	0	1	1	1	0	0	0	0
STAT3	1	0	0	0	0	0	0	0
DPD_Canc	0	1	0	1	1	1	0	0
DPD_LB	0	1	0	1	1	1	0	0
